# Supplementary material for: Physical properties and cytotoxicity of Cu(ii) and Zn(ii) complexes with a TMS-substituted indolo[2,3-c]quinoline-derived Schiff base
Source: Dalton Trans. 2025 Apr 2;54(19):7882–98. doi: 10.1039/d5dt00314h (PMC12022746; doi:10.1039/d5dt00314h)
Supplement: DT-054-D5DT00314H-s002 [file DT-054-D5DT00314H-s002.cif]

# Supplementary Information (SI) for Dalton Transactions.
# This journal is © The Royal Society of Chemistry 2025

####################################################################### 
# 
# This file contains crystal structure data downloaded from the 
# Cambridge Structural Database (CSD) hosted by the Cambridge 
# Crystallographic Data Centre (CCDC).
# 
# Full information about CCDC data access policies and citation 
# guidelines are available at http://www.ccdc.cam.ac.uk/access/V1 
# 
# Audit and citation data items may have been added by the CCDC. 
# Please retain this information to preserve the provenance of 
# this file and to allow appropriate attribution of the data. 
# 
#######################################################################

data_chwi1157_a
_database_code_depnum_ccdc_archive 'CCDC 2378723'
loop_
_audit_author_name
_audit_author_address
'Soheil Mahmoudi'
;University of Vienna
Austria
;
_audit_update_record             
;
2024-08-29 deposited with the CCDC.	2025-04-24 downloaded from the CCDC.
;
_vrf_RINTA01_chwi1157_a          
;PROBLEM: The value of Rint is greater than 0.18
RESPONSE: here are various reasons why Rint is so high with electron diffraction
 
data. One reasons poor scattering factor approximations paired with 
inappropriate calculation of Fcalc.
;
_vrf_PLAT414_chwi1157_a          
;PROBLEM: Short Intra D-H..H-X       H12      ..H21B     .       1.80 Ang.  
RESPONSE: Hydrogen atoms are often positioned based on idealized geometries or 
riding models in crystallography. If the hydrogen positions are not refined, the
 calculated distances might not be accurate, leading to false alerts.
;
_vrf_PLAT084_chwi1157_a          
;PROBLEM: High wR2 Value (i.e. > 0.25) ...................       0.46 Report
RESPONSE: here are various reasons why wR2 is so high with electron diffraction 
data. One reasons poor scattering factor approximations paired with 
inappropriate calculation of Fcalc.
;
_vrf_PLAT082_chwi1157_a          
;PROBLEM: High R1 Value ..................................       0.20 Report
RESPONSE: here are various reasons why R1 is so high with electron diffraction 
data. One reasons poor scattering factor approximations paired with 
inappropriate calculation of Fcalc.
;
_vrf_PLAT020_chwi1157_a          
;PROBLEM: The Value of Rint is Greater Than 0.12 .........      0.217 Report
RESPONSE: here are various reasons why Rint is so high with electron diffraction
 
data. One reasons poor scattering factor approximations paired with 
inappropriate calculation of Fcalc.
;
_diffrn_detector_dtime           20
_audit_creation_method           
;FinalCif V136 by Daniel Kratzert, Freiburg 2024, 
https://dkratzert.de/finalcif.html
;
_shelx_SHELXL_version_number     2019/3
_chemical_name_systematic        ?
_chemical_name_common            ?
_chemical_formula_sum            'C25 H25 Cl2 N5 Si Zn'
_chemical_formula_moiety         ?
_chemical_formula_weight         559.86
_chemical_melting_point          ?
_space_group_crystal_system      triclinic
_space_group_IT_number           2
_space_group_name_H-M_alt        'P -1'
_space_group_name_Hall           '-P 1'
_shelx_space_group_comment       
;
The symmetry employed for this shelxl refinement is uniquely defined
by the following loop, which should always be used as a source of
symmetry information in preference to the above space-group names.
They are only intended as comments.
;

loop_
_space_group_symop_operation_xyz
'x, y, z'
'-x, -y, -z'

_cell_length_a                   7.2600(14)
_cell_length_b                   12.210(2)
_cell_length_c                   15.930(3)
_cell_angle_alpha                72.75(3)
_cell_angle_beta                 81.99(3)
_cell_angle_gamma                85.37(3)
_cell_volume                     1334.3(5)
_cell_formula_units_Z            2
_cell_measurement_temperature    294(2)
_cell_measurement_reflns_used    27339
_cell_measurement_theta_min      0.048
_cell_measurement_theta_max      0.921
_exptl_crystal_description       block
_exptl_crystal_colour            colourless
_exptl_crystal_recrystallization_method ?
_exptl_crystal_density_meas      ?
_exptl_crystal_density_method    ?
_exptl_crystal_density_diffrn    1.393
_exptl_crystal_F_000             217
_exptl_crystal_size_max          ?
_exptl_crystal_size_mid          ?
_exptl_crystal_size_min          ?
_exptl_absorpt_coefficient_mu    0.000
_exptl_absorpt_correction_type   empirical
_exptl_absorpt_correction_T_min  ?
_exptl_absorpt_correction_T_max  ?
_exptl_absorpt_process_details   'Kabsch (2010) DOI 10.1107/S0907444909047374'
_exptl_absorpt_special_details   ?
_shelx_estimated_absorpt_T_min   ?
_shelx_estimated_absorpt_T_max   ?
_exptl_transmission_factor_min   ?
_exptl_transmission_factor_max   ?
_exptl_special_details           ?
_diffrn_ambient_temperature      294(2)
_diffrn_ambient_environment      vacuum
_diffrn_radiation_type           electron
_diffrn_radiation_wavelength     0.02508
_diffrn_radiation_monochromator  ?
_diffrn_measurement_ambient_temperature_device_make ?
_diffrn_radiation_probe          electron
_diffrn_source                   'tansmission electron microscope, LaB6'
_diffrn_source_type              'JEOL JEM2100Plus'
_diffrn_source_voltage           200
_diffrn_source_current           ?
_diffrn_detector                 'hybrid pixel area detector'
_diffrn_detector_type            SINGLA
_diffrn_detector_area_resol_mean 13.333
_diffrn_measurement_device       ?
_diffrn_measurement_device_type  'single axis tomography holder'
_diffrn_measurement_method       'profile fitting'
_diffrn_measurement_specimen_support ?
_diffrn_reflns_number            41274
_diffrn_reflns_av_unetI/netI     0.1433
_diffrn_reflns_av_R_equivalents  0.2171
_diffrn_reflns_theta_min         0.048
_diffrn_reflns_theta_max         0.921
_diffrn_reflns_theta_full        0.862
_diffrn_reflns_limit_h_min       -9
_diffrn_reflns_limit_h_max       9
_diffrn_reflns_limit_k_min       -15
_diffrn_reflns_limit_k_max       15
_diffrn_reflns_limit_l_min       -20
_diffrn_reflns_limit_l_max       20
_diffrn_measured_fraction_theta_max 0.941
_diffrn_measured_fraction_theta_full 0.940
_diffrn_reflns_Laue_measured_fraction_max 0.941
_diffrn_reflns_Laue_measured_fraction_full 0.940
_diffrn_reflns_point_group_measured_fraction_max 0.941
_diffrn_reflns_point_group_measured_fraction_full 0.940
_reflns_number_total             5548
_reflns_number_gt                3262
_reflns_threshold_expression     'I > 2\s(I)'
_reflns_Friedel_coverage         0.000
_reflns_Friedel_fraction_max     .
_reflns_Friedel_fraction_full    .
_reflns_special_details          
;
 Reflections were merged by SHELXL according to the crystal
 class for the calculation of statistics and refinement.
 
 _reflns_Friedel_fraction is defined as the number of unique
 Friedel pairs measured divided by the number that would be
 possible theoretically, ignoring centric projections and
 systematic absences.
;
_computing_data_collection       'XDS VERSION Apr 30, 2023  BUILT=20230630'
_computing_cell_refinement       'XDS VERSION Apr 30, 2023  BUILT=20230630'
_computing_data_reduction        'XDS VERSION Apr 30, 2023  BUILT=20230630'
_computing_structure_solution    'SHELXT 2018/2 (Sheldrick, 2018)'
_computing_structure_refinement  SHELXL-2018/3
_computing_molecular_graphics    
'  SHELXLE (Huebschle et al., 2011)  PLATON (Spek, 2009)'
_computing_publication_material  ?
_refine_special_details          
" electron scattering factors derived from Peng (1999)'"
_refine_ls_structure_factor_coef Fsqd
_refine_ls_matrix_type           full
_refine_ls_weighting_scheme      calc
_refine_ls_weighting_details     
'w=1/[\s^2^(Fo^2^)+(0.2000P)^2^] where P=(Fo^2^+2Fc^2^)/3'
_atom_sites_solution_primary     direct
_atom_sites_solution_secondary   ?
_atom_sites_solution_hydrogens   geom
_refine_ls_hydrogen_treatment    undef
_refine_ls_number_reflns         5548
_refine_ls_number_parameters     310
_refine_ls_number_restraints     534
_refine_ls_R_factor_all          0.2500
_refine_ls_R_factor_gt           0.2068
_refine_ls_wR_factor_ref         0.4689
_refine_ls_wR_factor_gt          0.4475
_refine_ls_goodness_of_fit_ref   1.416
_refine_ls_restrained_S_all      1.382
_refine_ls_shift/su_max          0.000
_refine_ls_shift/su_mean         0.000
_refine_diff_density_max         0.247
_refine_diff_density_min         -0.345
_refine_diff_density_rms         0.102
_refine_ls_extinction_method     none
_refine_ls_extinction_coef       .

loop_
_atom_type_symbol
_atom_type_description
_atom_type_scat_dispersion_real
_atom_type_scat_dispersion_imag
_atom_type_scat_source
C C 0.0000 0.0000 'International Tables Vol C Tables 4.2.6.8 and 6.1.1.4'
H H 0.0000 0.0000 'International Tables Vol C Tables 4.2.6.8 and 6.1.1.4'
N N 0.0000 0.0000 'International Tables Vol C Tables 4.2.6.8 and 6.1.1.4'
Si Si 0.0000 0.0000 'International Tables Vol C Tables 4.2.6.8 and 6.1.1.4'
Cl Cl 0.0000 0.0000 'International Tables Vol C Tables 4.2.6.8 and 6.1.1.4'
Zn Zn 0.0000 0.0000 'International Tables Vol C Tables 4.2.6.8 and 6.1.1.4'

_geom_special_details            
;
 All esds (except the esd in the dihedral angle between two l.s. planes)
 are estimated using the full covariance matrix.  The cell esds are taken
 into account individually in the estimation of esds in distances, angles
 and torsion angles; correlations between esds in cell parameters are only
 used when they are defined by crystal symmetry.  An approximate (isotropic)
 treatment of cell esds is used for estimating esds involving l.s. planes.
;

loop_
_atom_site_label
_atom_site_type_symbol
_atom_site_fract_x
_atom_site_fract_y
_atom_site_fract_z
_atom_site_U_iso_or_equiv
_atom_site_adp_type
_atom_site_occupancy
_atom_site_site_symmetry_order
_atom_site_calc_flag
_atom_site_refinement_flags_posn
_atom_site_refinement_flags_adp
_atom_site_refinement_flags_occupancy
_atom_site_disorder_assembly
_atom_site_disorder_group
Zn1 Zn 0.7760(3) 0.4271(2) 0.37238(17) 0.0464(7) Uani 1 1 d . . . . .
Cl1 Cl 0.5280(5) 0.3613(4) 0.3322(3) 0.0595(12) Uani 1 1 d . . . . .
Cl2 Cl 1.0534(5) 0.3606(4) 0.3183(3) 0.0649(14) Uani 1 1 d . . . . .
Si1 Si 0.6685(12) 0.2573(6) 1.0860(4) 0.092(2) Uani 1 1 d . U . . .
N5 N 0.7513(10) 0.3290(7) 0.5164(5) 0.0493(15) Uani 1 1 d . U . . .
N7 N 0.7299(10) 0.3968(7) 0.7295(5) 0.0495(16) Uani 1 1 d . U . . .
H7 H 0.734908 0.482116 0.719865 0.059 Uiso 1 1 calc R U . . .
N12 N 0.7551(9) 0.5133(7) 0.5333(5) 0.0475(15) Uani 1 1 d . U . . .
H12 H 0.753281 0.566542 0.571264 0.057 Uiso 1 1 calc R U . . .
N13 N 0.7630(9) 0.5511(7) 0.4444(4) 0.0446(14) Uani 1 1 d . U . . .
N16 N 0.7746(12) 0.6021(8) 0.2719(5) 0.0602(18) Uani 1 1 d . U . . .
C1 C 0.7265(14) 0.0298(9) 0.6770(7) 0.070(2) Uani 1 1 d . U . . .
H1 H 0.715763 -0.012742 0.747280 0.083 Uiso 1 1 calc R U . . .
C2 C 0.7365(16) -0.0353(11) 0.6154(8) 0.082(2) Uani 1 1 d . U . . .
H2 H 0.733249 -0.127773 0.637782 0.099 Uiso 1 1 calc R U . . .
C3 C 0.7502(15) 0.0226(9) 0.5271(8) 0.076(2) Uani 1 1 d . U . . .
H3 H 0.755352 -0.027555 0.481210 0.091 Uiso 1 1 calc R U . . .
C4 C 0.7581(13) 0.1417(9) 0.4917(7) 0.065(2) Uani 1 1 d . U . . .
H4 H 0.772961 0.181475 0.421027 0.078 Uiso 1 1 calc R U . . .
C4A C 0.7460(11) 0.2089(8) 0.5516(6) 0.0485(16) Uani 1 1 d . U . . .
C6 C 0.7494(10) 0.3927(7) 0.5689(5) 0.0443(15) Uani 1 1 d . U . . .
C6A C 0.7357(10) 0.3450(7) 0.6637(5) 0.0443(15) Uani 1 1 d . U . . .
C8 C 0.7062(13) 0.3327(8) 0.8950(5) 0.061(2) Uani 1 1 d . U . . .
H8 H 0.713709 0.417798 0.901477 0.073 Uiso 1 1 calc R U . . .
C7A C 0.7163(12) 0.3159(8) 0.8096(5) 0.0510(17) Uani 1 1 d . U . . .
C9 C 0.6862(15) 0.2359(9) 0.9719(6) 0.068(2) Uani 1 1 d . U . . .
C10 C 0.6803(14) 0.1275(9) 0.9594(6) 0.065(2) Uani 1 1 d . U . . .
H10 H 0.666032 0.054087 1.017493 0.078 Uiso 1 1 calc R U . . .
C11 C 0.6918(13) 0.1080(9) 0.8753(5) 0.061(2) Uani 1 1 d . U . . .
H11 H 0.687778 0.022195 0.869896 0.074 Uiso 1 1 calc R U . . .
C11A C 0.7092(11) 0.2058(8) 0.7969(5) 0.0486(16) Uani 1 1 d . U . . .
C11B C 0.7247(10) 0.2225(7) 0.7039(5) 0.0451(15) Uani 1 1 d . U . . .
C11C C 0.7307(11) 0.1518(8) 0.6447(6) 0.0524(17) Uani 1 1 d . U . . .
C14 C 0.7654(10) 0.6630(7) 0.4034(5) 0.0441(15) Uani 1 1 d . U . . .
C15 C 0.7760(11) 0.6901(8) 0.3049(5) 0.0502(16) Uani 1 1 d . U . . .
C17 C 0.7819(16) 0.6185(10) 0.1838(6) 0.075(2) Uani 1 1 d . U . . .
H17 H 0.773828 0.545683 0.159333 0.090 Uiso 1 1 calc R U . . .
C18 C 0.7994(17) 0.7265(11) 0.1248(7) 0.082(3) Uani 1 1 d . U . . .
H18 H 0.806128 0.737561 0.054614 0.099 Uiso 1 1 calc R U . . .
C19 C 0.8084(16) 0.8209(11) 0.1550(6) 0.077(2) Uani 1 1 d . U . . .
H19 H 0.828753 0.905628 0.109551 0.092 Uiso 1 1 calc R U . . .
C20 C 0.7903(14) 0.8026(10) 0.2455(6) 0.068(2) Uani 1 1 d . U . . .
H20 H 0.787031 0.875021 0.271558 0.082 Uiso 1 1 calc R U . . .
C21 C 0.7613(11) 0.7536(7) 0.4474(5) 0.0473(19) Uani 1 1 d . U . . .
H21A H 0.764473 0.834971 0.399242 0.071 Uiso 1 1 calc R U . . .
H21B H 0.637811 0.749111 0.492298 0.071 Uiso 1 1 calc R U . . .
H21C H 0.878638 0.741958 0.482466 0.071 Uiso 1 1 calc R U . . .
C22 C 0.809(3) 0.3745(16) 1.0815(11) 0.152(5) Uani 1 1 d . U . . .
H22A H 0.938098 0.368527 1.042375 0.228 Uiso 1 1 calc R U . . .
H22B H 0.833542 0.370374 1.146510 0.228 Uiso 1 1 calc R U . . .
H22C H 0.738563 0.453463 1.053107 0.228 Uiso 1 1 calc R U . . .
C23 C 0.739(2) 0.1282(15) 1.1703(9) 0.121(5) Uani 1 1 d . U . . .
H23A H 0.638933 0.065084 1.182905 0.182 Uiso 1 1 calc R U . . .
H23B H 0.749510 0.149046 1.229507 0.182 Uiso 1 1 calc R U . . .
H23C H 0.870391 0.095922 1.147307 0.182 Uiso 1 1 calc R U . . .
C24 C 0.401(3) 0.2877(18) 1.1220(11) 0.152(6) Uani 1 1 d . U . . .
H24A H 0.336216 0.331974 1.065160 0.229 Uiso 1 1 calc R U . . .
H24B H 0.388647 0.338642 1.166219 0.229 Uiso 1 1 calc R U . . .
H24C H 0.336514 0.208845 1.153835 0.229 Uiso 1 1 calc R U . . .

loop_
_atom_site_aniso_label
_atom_site_aniso_U_11
_atom_site_aniso_U_22
_atom_site_aniso_U_33
_atom_site_aniso_U_23
_atom_site_aniso_U_13
_atom_site_aniso_U_12
Zn1 0.0495(11) 0.0503(17) 0.0512(13) -0.0314(13) -0.0112(9) 0.0017(10)
Cl1 0.054(2) 0.063(3) 0.077(3) -0.038(3) -0.0214(18) -0.0007(18)
Cl2 0.049(2) 0.061(3) 0.096(3) -0.044(3) 0.0009(19) -0.0006(18)
Si1 0.163(5) 0.071(5) 0.046(3) -0.022(3) -0.011(3) -0.006(4)
N5 0.064(3) 0.042(3) 0.053(3) -0.029(3) -0.013(3) 0.002(3)
N7 0.073(4) 0.039(4) 0.045(3) -0.024(3) -0.009(3) 0.000(3)
N12 0.063(3) 0.043(4) 0.046(3) -0.026(3) -0.009(3) 0.000(3)
N13 0.054(3) 0.043(3) 0.042(3) -0.020(3) -0.009(2) 0.004(3)
N16 0.097(4) 0.051(4) 0.040(3) -0.023(3) -0.013(3) 0.003(3)
C1 0.095(5) 0.046(4) 0.073(5) -0.025(4) -0.011(4) 0.000(4)
C2 0.118(6) 0.045(5) 0.091(5) -0.031(4) -0.011(5) -0.003(4)
C3 0.112(6) 0.044(5) 0.083(5) -0.036(4) -0.007(5) -0.006(4)
C4 0.092(5) 0.047(4) 0.068(4) -0.036(4) -0.006(4) -0.005(4)
C4A 0.062(4) 0.042(4) 0.052(3) -0.029(3) -0.008(3) -0.002(3)
C6 0.058(3) 0.044(3) 0.040(3) -0.024(3) -0.008(3) -0.003(3)
C6A 0.059(3) 0.039(3) 0.041(3) -0.020(3) -0.007(3) -0.004(3)
C8 0.106(5) 0.044(5) 0.040(3) -0.022(3) -0.009(4) -0.006(4)
C7A 0.076(4) 0.046(4) 0.039(3) -0.024(3) -0.007(3) -0.003(3)
C9 0.116(5) 0.050(5) 0.040(3) -0.016(3) -0.010(3) -0.006(4)
C10 0.104(5) 0.050(5) 0.040(3) -0.012(4) -0.012(4) -0.001(4)
C11 0.097(5) 0.046(5) 0.044(3) -0.018(3) -0.011(4) -0.002(4)
C11A 0.066(4) 0.039(4) 0.047(3) -0.019(3) -0.010(3) -0.001(3)
C11B 0.058(3) 0.037(4) 0.047(3) -0.022(3) -0.007(3) 0.001(3)
C11C 0.066(4) 0.044(4) 0.055(3) -0.027(3) -0.009(3) -0.002(3)
C14 0.054(3) 0.039(4) 0.047(3) -0.023(3) -0.009(3) 0.000(3)
C15 0.063(4) 0.044(4) 0.048(3) -0.020(3) -0.012(3) 0.002(3)
C17 0.124(6) 0.064(5) 0.042(4) -0.021(3) -0.020(4) -0.003(5)
C18 0.126(6) 0.075(6) 0.041(4) -0.007(4) -0.019(4) 0.001(5)
C19 0.111(6) 0.066(6) 0.048(4) -0.004(4) -0.024(4) 0.002(5)
C20 0.092(5) 0.060(5) 0.047(4) -0.005(3) -0.019(4) 0.004(4)
C21 0.072(5) 0.025(5) 0.046(4) -0.012(4) -0.010(3) -0.003(3)
C22 0.265(14) 0.113(11) 0.099(9) -0.047(9) -0.031(10) -0.054(10)
C23 0.168(11) 0.119(11) 0.069(7) -0.003(7) -0.037(7) -0.013(9)
C24 0.202(10) 0.146(14) 0.093(9) -0.035(9) 0.010(9) 0.042(10)

loop_
_geom_bond_atom_site_label_1
_geom_bond_atom_site_label_2
_geom_bond_distance
_geom_bond_site_symmetry_2
_geom_bond_publ_flag
Zn1 N13 2.144(7) . ?
Zn1 N5 2.240(8) . ?
Zn1 N16 2.258(10) . ?
Zn1 Cl2 2.264(4) . ?
Zn1 Cl1 2.271(4) . ?
Si1 C22 1.803(17) . ?
Si1 C23 1.832(16) . ?
Si1 C9 1.896(9) . ?
Si1 C24 1.98(2) . ?
N5 C6 1.299(9) . ?
N5 C4A 1.407(12) . ?
N7 C7A 1.360(12) . ?
N7 C6A 1.370(8) . ?
N7 H7 1.0100 . ?
N12 N13 1.347(10) . ?
N12 C6 1.414(11) . ?
N12 H12 1.0100 . ?
N13 C14 1.328(11) . ?
N16 C15 1.329(11) . ?
N16 C17 1.352(11) . ?
C1 C11C 1.425(13) . ?
C1 C2 1.427(13) . ?
C1 H1 1.0800 . ?
C2 C3 1.367(16) . ?
C2 H2 1.0800 . ?
C3 C4 1.398(14) . ?
C3 H3 1.0800 . ?
C4 C4A 1.421(10) . ?
C4 H4 1.0800 . ?
C4A C11C 1.432(13) . ?
C6 C6A 1.440(11) . ?
C6A C11B 1.447(12) . ?
C8 C7A 1.426(10) . ?
C8 C9 1.428(14) . ?
C8 H8 1.0800 . ?
C7A C11A 1.423(11) . ?
C9 C10 1.401(13) . ?
C10 C11 1.419(11) . ?
C10 H10 1.0800 . ?
C11 C11A 1.448(13) . ?
C11 H11 1.0800 . ?
C11A C11B 1.425(10) . ?
C11B C11C 1.449(9) . ?
C14 C21 1.472(9) . ?
C14 C15 1.497(11) . ?
C15 C20 1.421(14) . ?
C17 C18 1.378(16) . ?
C17 H17 1.0800 . ?
C18 C19 1.383(16) . ?
C18 H18 1.0800 . ?
C19 C20 1.381(13) . ?
C19 H19 1.0800 . ?
C20 H20 1.0800 . ?
C21 H21A 1.0600 . ?
C21 H21B 1.0600 . ?
C21 H21C 1.0600 . ?
C22 H22A 1.0601 . ?
C22 H22B 1.0601 . ?
C22 H22C 1.0601 . ?
C23 H23A 1.0601 . ?
C23 H23B 1.0601 . ?
C23 H23C 1.0601 . ?
C24 H24A 1.0601 . ?
C24 H24B 1.0601 . ?
C24 H24C 1.0601 . ?

loop_
_geom_angle_atom_site_label_1
_geom_angle_atom_site_label_2
_geom_angle_atom_site_label_3
_geom_angle
_geom_angle_site_symmetry_1
_geom_angle_site_symmetry_3
_geom_angle_publ_flag
N13 Zn1 N5 73.2(3) . . ?
N13 Zn1 N16 73.0(3) . . ?
N5 Zn1 N16 146.1(3) . . ?
N13 Zn1 Cl2 120.8(2) . . ?
N5 Zn1 Cl2 102.8(2) . . ?
N16 Zn1 Cl2 97.1(3) . . ?
N13 Zn1 Cl1 125.6(2) . . ?
N5 Zn1 Cl1 99.9(2) . . ?
N16 Zn1 Cl1 96.8(3) . . ?
Cl2 Zn1 Cl1 113.38(16) . . ?
C22 Si1 C23 109.6(10) . . ?
C22 Si1 C9 109.5(7) . . ?
C23 Si1 C9 112.9(7) . . ?
C22 Si1 C24 112.1(10) . . ?
C23 Si1 C24 105.9(9) . . ?
C9 Si1 C24 106.8(7) . . ?
C6 N5 C4A 119.9(8) . . ?
C6 N5 Zn1 114.1(7) . . ?
C4A N5 Zn1 126.0(5) . . ?
C7A N7 C6A 109.7(7) . . ?
C7A N7 H7 125.1 . . ?
C6A N7 H7 125.1 . . ?
N13 N12 C6 114.4(6) . . ?
N13 N12 H12 122.8 . . ?
C6 N12 H12 122.8 . . ?
C14 N13 N12 120.0(6) . . ?
C14 N13 Zn1 121.6(5) . . ?
N12 N13 Zn1 118.5(6) . . ?
C15 N16 C17 121.2(9) . . ?
C15 N16 Zn1 115.2(6) . . ?
C17 N16 Zn1 123.6(7) . . ?
C11C C1 C2 119.2(10) . . ?
C11C C1 H1 120.4 . . ?
C2 C1 H1 120.4 . . ?
C3 C2 C1 118.2(12) . . ?
C3 C2 H2 120.9 . . ?
C1 C2 H2 120.9 . . ?
C2 C3 C4 125.1(9) . . ?
C2 C3 H3 117.5 . . ?
C4 C3 H3 117.5 . . ?
C3 C4 C4A 118.0(9) . . ?
C3 C4 H4 121.0 . . ?
C4A C4 H4 121.0 . . ?
N5 C4A C4 118.2(8) . . ?
N5 C4A C11C 123.0(6) . . ?
C4 C4A C11C 118.8(9) . . ?
N5 C6 N12 119.7(7) . . ?
N5 C6 C6A 122.2(9) . . ?
N12 C6 C6A 118.1(6) . . ?
N7 C6A C6 131.0(8) . . ?
N7 C6A C11B 108.5(7) . . ?
C6 C6A C11B 120.5(6) . . ?
C7A C8 C9 119.3(8) . . ?
C7A C8 H8 120.3 . . ?
C9 C8 H8 120.3 . . ?
N7 C7A C11A 109.1(6) . . ?
N7 C7A C8 128.0(8) . . ?
C11A C7A C8 122.9(8) . . ?
C10 C9 C8 117.8(8) . . ?
C10 C9 Si1 122.4(8) . . ?
C8 C9 Si1 119.8(7) . . ?
C9 C10 C11 124.2(9) . . ?
C9 C10 H10 117.9 . . ?
C11 C10 H10 117.9 . . ?
C10 C11 C11A 118.5(8) . . ?
C10 C11 H11 120.7 . . ?
C11A C11 H11 120.7 . . ?
C7A C11A C11B 107.0(8) . . ?
C7A C11A C11 117.3(7) . . ?
C11B C11A C11 135.6(7) . . ?
C11A C11B C6A 105.6(6) . . ?
C11A C11B C11C 137.4(8) . . ?
C6A C11B C11C 117.0(7) . . ?
C1 C11C C4A 120.8(7) . . ?
C1 C11C C11B 121.8(8) . . ?
C4A C11C C11B 117.5(8) . . ?
N13 C14 C21 125.1(7) . . ?
N13 C14 C15 113.0(6) . . ?
C21 C14 C15 121.8(8) . . ?
N16 C15 C20 118.8(8) . . ?
N16 C15 C14 117.0(8) . . ?
C20 C15 C14 124.2(7) . . ?
N16 C17 C18 121.1(9) . . ?
N16 C17 H17 119.5 . . ?
C18 C17 H17 119.5 . . ?
C17 C18 C19 120.3(9) . . ?
C17 C18 H18 119.9 . . ?
C19 C18 H18 119.9 . . ?
C20 C19 C18 117.4(12) . . ?
C20 C19 H19 121.3 . . ?
C18 C19 H19 121.3 . . ?
C19 C20 C15 121.1(10) . . ?
C19 C20 H20 119.5 . . ?
C15 C20 H20 119.5 . . ?
C14 C21 H21A 109.5 . . ?
C14 C21 H21B 109.5 . . ?
H21A C21 H21B 109.5 . . ?
C14 C21 H21C 109.5 . . ?
H21A C21 H21C 109.5 . . ?
H21B C21 H21C 109.5 . . ?
Si1 C22 H22A 109.5 . . ?
Si1 C22 H22B 109.5 . . ?
H22A C22 H22B 109.5 . . ?
Si1 C22 H22C 109.5 . . ?
H22A C22 H22C 109.5 . . ?
H22B C22 H22C 109.5 . . ?
Si1 C23 H23A 109.5 . . ?
Si1 C23 H23B 109.5 . . ?
H23A C23 H23B 109.5 . . ?
Si1 C23 H23C 109.5 . . ?
H23A C23 H23C 109.5 . . ?
H23B C23 H23C 109.5 . . ?
Si1 C24 H24A 109.5 . . ?
Si1 C24 H24B 109.5 . . ?
H24A C24 H24B 109.5 . . ?
Si1 C24 H24C 109.5 . . ?
H24A C24 H24C 109.5 . . ?
H24B C24 H24C 109.5 . . ?

loop_
_geom_torsion_atom_site_label_1
_geom_torsion_atom_site_label_2
_geom_torsion_atom_site_label_3
_geom_torsion_atom_site_label_4
_geom_torsion
_geom_torsion_site_symmetry_1
_geom_torsion_site_symmetry_2
_geom_torsion_site_symmetry_3
_geom_torsion_site_symmetry_4
_geom_torsion_publ_flag
C6 N12 N13 C14 178.8(6) . . . . ?
C6 N12 N13 Zn1 -2.2(8) . . . . ?
C11C C1 C2 C3 0.1(15) . . . . ?
C1 C2 C3 C4 1.0(17) . . . . ?
C2 C3 C4 C4A -1.8(16) . . . . ?
C6 N5 C4A C4 -176.8(8) . . . . ?
Zn1 N5 C4A C4 0.3(10) . . . . ?
C6 N5 C4A C11C 2.6(12) . . . . ?
Zn1 N5 C4A C11C 179.7(6) . . . . ?
C3 C4 C4A N5 -179.1(8) . . . . ?
C3 C4 C4A C11C 1.4(12) . . . . ?
C4A N5 C6 N12 179.9(7) . . . . ?
Zn1 N5 C6 N12 2.5(9) . . . . ?
C4A N5 C6 C6A -2.1(11) . . . . ?
Zn1 N5 C6 C6A -179.6(6) . . . . ?
N13 N12 C6 N5 -0.3(10) . . . . ?
N13 N12 C6 C6A -178.3(7) . . . . ?
C7A N7 C6A C6 179.9(8) . . . . ?
C7A N7 C6A C11B 0.1(9) . . . . ?
N5 C6 C6A N7 -179.3(8) . . . . ?
N12 C6 C6A N7 -1.3(12) . . . . ?
N5 C6 C6A C11B 0.5(11) . . . . ?
N12 C6 C6A C11B 178.4(6) . . . . ?
C6A N7 C7A C11A -1.1(9) . . . . ?
C6A N7 C7A C8 -179.9(8) . . . . ?
C9 C8 C7A N7 178.0(9) . . . . ?
C9 C8 C7A C11A -0.7(14) . . . . ?
C7A C8 C9 C10 1.0(14) . . . . ?
C7A C8 C9 Si1 -179.0(8) . . . . ?
C22 Si1 C9 C10 146.2(11) . . . . ?
C23 Si1 C9 C10 23.8(13) . . . . ?
C24 Si1 C9 C10 -92.2(12) . . . . ?
C22 Si1 C9 C8 -33.8(13) . . . . ?
C23 Si1 C9 C8 -156.2(10) . . . . ?
C24 Si1 C9 C8 87.8(11) . . . . ?
C8 C9 C10 C11 -0.4(16) . . . . ?
Si1 C9 C10 C11 179.6(8) . . . . ?
C9 C10 C11 C11A -0.6(15) . . . . ?
N7 C7A C11A C11B 1.7(9) . . . . ?
C8 C7A C11A C11B -179.5(8) . . . . ?
N7 C7A C11A C11 -179.1(7) . . . . ?
C8 C7A C11A C11 -0.3(12) . . . . ?
C10 C11 C11A C7A 0.9(12) . . . . ?
C10 C11 C11A C11B 179.8(9) . . . . ?
C7A C11A C11B C6A -1.5(8) . . . . ?
C11 C11A C11B C6A 179.5(9) . . . . ?
C7A C11A C11B C11C 178.8(9) . . . . ?
C11 C11A C11B C11C -0.2(17) . . . . ?
N7 C6A C11B C11A 0.9(8) . . . . ?
C6 C6A C11B C11A -179.0(7) . . . . ?
N7 C6A C11B C11C -179.4(7) . . . . ?
C6 C6A C11B C11C 0.8(10) . . . . ?
C2 C1 C11C C4A -0.4(13) . . . . ?
C2 C1 C11C C11B -178.8(9) . . . . ?
N5 C4A C11C C1 -179.8(8) . . . . ?
C4 C4A C11C C1 -0.4(12) . . . . ?
N5 C4A C11C C11B -1.3(12) . . . . ?
C4 C4A C11C C11B 178.1(7) . . . . ?
C11A C11B C11C C1 -2.2(14) . . . . ?
C6A C11B C11C C1 178.1(8) . . . . ?
C11A C11B C11C C4A 179.3(9) . . . . ?
C6A C11B C11C C4A -0.3(10) . . . . ?
N12 N13 C14 C21 0.4(11) . . . . ?
Zn1 N13 C14 C21 -178.5(6) . . . . ?
N12 N13 C14 C15 179.5(6) . . . . ?
Zn1 N13 C14 C15 0.5(8) . . . . ?
C17 N16 C15 C20 -1.7(13) . . . . ?
Zn1 N16 C15 C20 175.0(6) . . . . ?
C17 N16 C15 C14 179.3(8) . . . . ?
Zn1 N16 C15 C14 -4.0(10) . . . . ?
N13 C14 C15 N16 2.4(10) . . . . ?
C21 C14 C15 N16 -178.5(7) . . . . ?
N13 C14 C15 C20 -176.5(7) . . . . ?
C21 C14 C15 C20 2.6(12) . . . . ?
C15 N16 C17 C18 3.0(16) . . . . ?
Zn1 N16 C17 C18 -173.5(8) . . . . ?
N16 C17 C18 C19 -0.5(17) . . . . ?
C17 C18 C19 C20 -3.0(17) . . . . ?
C18 C19 C20 C15 4.2(15) . . . . ?
N16 C15 C20 C19 -2.0(14) . . . . ?
C14 C15 C20 C19 176.9(9) . . . . ?

_shelx_res_file                  
;
TITL my_a.res in P-1
    chwi1157_a.res
    created by SHELXL-2019/3 at 11:20:57 on 25-Aug-2024
REM Old TITL my in P1
REM SHELXT solution in P-1: R1 0.266, Rweak 0.102, Alpha 0.236
REM <I/s> 0.000 for 0 systematic absences, Orientation as input
REM Formula found by SHELXT: C24 N7 Si Cl2
REM source:
REM for neutral atoms:
REM Electron atomic scattering factors and scattering potentials of crystals
REM L.-M. Peng, Micron 30 (1999) 625?648.
REM for ions:
REM International Tables for Crystallography Vol C Table 4.3.1.2
REM (gnuplot fit of Cromer-Mann parameters inspired by Tim Gruene))
REM OMIT $H
REM #####
CELL 0.02508 7.26 12.21 15.93 72.755 81.985 85.371
ZERR 2 0.0014 0.0024 0.0032 0.03 0.03 0.03
LATT 1
SFAC  C 0.136 0.373 0.548 3.281 1.227 13.046 0.597 41.02 0 0 0 0 0.77 12.01
SFAC  H 0.037 0.561 0.127 3.791 0.236 13.556 0.129 37.723 0 0 0 0 0.32 1.008
SFAC  N 0.137 0.329 0.534 2.673 1.086 10.316 0.455 32.763 0 0 0 0 0.7 14.01
SFAC  Si 0.363 0.428 0.974 3.557 2.721 19.39 1.766 64.333 0 0 0 0 1.17 28.09
SFAC  Cl 0.340 0.338 0.891 2.619 2.388 11.068 1.238 33.538 0 0 0 0 0.99 35.45
SFAC  Zn 0.600 0.36 1.776 2.766 2.024 15.528 1.66 60.283 0 0 0 0 1.33 65.37
UNIT 50 50 10 2 4 2
OMIT 3 0 2
OMIT -3 0 3
OMIT 1 -2 7
OMIT 4 2 2
OMIT 0 7 7
OMIT 0 0 2
OMIT 0 2 2
OMIT -4 2 2
OMIT -2 2 2
OMIT -2 2 4
OMIT -2 0 1
OMIT 0 0 3
OMIT 0 0 7
RIGU
TEMP 21
SIMU 0.01 0.02 2
L.S. 30
REM OMIT $H
ACTA
PLAN  6
TEMP 21
CONF
BOND
LIST 6
MORE -1
BOND $H
fmap 2
SHEL 999 0.78

REM <olex2.extras>
REM <HklSrc "%./chwi1157_a.hkl">
REM </olex2.extras>
WGHT    0.200000
FVAR       2.60946
ZN1   6    0.775968    0.427105    0.372382    11.00000    0.04948    0.05035 =
         0.05123   -0.03143   -0.01117    0.00166
CL1   5    0.527974    0.361330    0.332153    11.00000    0.05422    0.06253 =
         0.07698   -0.03766   -0.02138   -0.00070
CL2   5    1.053437    0.360650    0.318291    11.00000    0.04861    0.06141 =
         0.09563   -0.04402    0.00086   -0.00059
SI1   4    0.668466    0.257257    1.086020    11.00000    0.16344    0.07084 =
         0.04561   -0.02207   -0.01125   -0.00608
N5    3    0.751296    0.328951    0.516362    11.00000    0.06369    0.04153 =
         0.05339   -0.02875   -0.01253    0.00177
N7    3    0.729856    0.396799    0.729453    11.00000    0.07252    0.03935 =
         0.04466   -0.02402   -0.00920   -0.00005
AFIX  43  1.0100
H7    2    0.734908    0.482116    0.719865    11.00000   -1.20000
AFIX   0
N12   3    0.755053    0.513251    0.533259    11.00000    0.06252    0.04294 =
         0.04606   -0.02630   -0.00894   -0.00015
AFIX  43  1.0100
H12   2    0.753281    0.566542    0.571264    11.00000   -1.20000
AFIX   0
N13   3    0.762979    0.551141    0.444418    11.00000    0.05406    0.04275 =
         0.04186   -0.01952   -0.00932    0.00386
N16   3    0.774643    0.602114    0.271937    11.00000    0.09703    0.05063 =
         0.04000   -0.02311   -0.01339    0.00251
C1    1    0.726453    0.029843    0.677017    11.00000    0.09538    0.04561 =
         0.07256   -0.02515   -0.01060    0.00049
AFIX  43  1.0800
H1    2    0.715763   -0.012742    0.747280    11.00000   -1.20000
AFIX   0
C2    1    0.736454   -0.035274    0.615353    11.00000    0.11767    0.04480 =
         0.09059   -0.03066   -0.01122   -0.00257
AFIX  43  1.0800
H2    2    0.733249   -0.127773    0.637782    11.00000   -1.20000
AFIX   0
C3    1    0.750198    0.022611    0.527144    11.00000    0.11208    0.04372 =
         0.08289   -0.03557   -0.00653   -0.00619
AFIX  43  1.0800
H3    2    0.755352   -0.027555    0.481210    11.00000   -1.20000
AFIX   0
C4    1    0.758106    0.141721    0.491737    11.00000    0.09209    0.04658 =
         0.06813   -0.03576   -0.00630   -0.00504
AFIX  43  1.0800
H4    2    0.772961    0.181475    0.421027    11.00000   -1.20000
AFIX   0
C4A   1    0.745999    0.208888    0.551635    11.00000    0.06199    0.04203 =
         0.05213   -0.02940   -0.00842   -0.00163
C6    1    0.749419    0.392680    0.568914    11.00000    0.05780    0.04393 =
         0.03996   -0.02449   -0.00788   -0.00313
C6A   1    0.735668    0.345041    0.663651    11.00000    0.05855    0.03909 =
         0.04145   -0.02049   -0.00678   -0.00386
C8    1    0.706218    0.332720    0.895040    11.00000    0.10585    0.04439 =
         0.04042   -0.02204   -0.00910   -0.00599
AFIX  43  1.0800
H8    2    0.713709    0.417798    0.901477    11.00000   -1.20000
AFIX   0
C7A   1    0.716255    0.315938    0.809643    11.00000    0.07644    0.04585 =
         0.03870   -0.02431   -0.00705   -0.00346
C9    1    0.686169    0.235945    0.971947    11.00000    0.11650    0.05004 =
         0.03973   -0.01578   -0.01027   -0.00607
C10   1    0.680278    0.127510    0.959436    11.00000    0.10377    0.04951 =
         0.04044   -0.01170   -0.01244   -0.00121
AFIX  43  1.0800
H10   2    0.666032    0.054087    1.017493    11.00000   -1.20000
AFIX   0
C11   1    0.691840    0.108032    0.875340    11.00000    0.09712    0.04606 =
         0.04430   -0.01782   -0.01104   -0.00190
AFIX  43  1.0800
H11   2    0.687778    0.022195    0.869896    11.00000   -1.20000
AFIX   0
C11A  1    0.709213    0.205848    0.796945    11.00000    0.06571    0.03868 =
         0.04659   -0.01913   -0.00969   -0.00130
C11B  1    0.724683    0.222471    0.703909    11.00000    0.05766    0.03721 =
         0.04651   -0.02166   -0.00744    0.00084
C11C  1    0.730749    0.151786    0.644719    11.00000    0.06599    0.04426 =
         0.05540   -0.02665   -0.00891   -0.00237
C14   1    0.765385    0.662969    0.403378    11.00000    0.05351    0.03919 =
         0.04701   -0.02318   -0.00866    0.00018
C15   1    0.776009    0.690097    0.304874    11.00000    0.06281    0.04422 =
         0.04828   -0.01950   -0.01199    0.00222
C17   1    0.781890    0.618475    0.183847    11.00000    0.12437    0.06402 =
         0.04239   -0.02063   -0.01999   -0.00346
AFIX  43  1.0800
H17   2    0.773828    0.545683    0.159333    11.00000   -1.20000
AFIX   0
C18   1    0.799401    0.726535    0.124778    11.00000    0.12593    0.07487 =
         0.04116   -0.00719   -0.01935    0.00096
AFIX  43  1.0800
H18   2    0.806128    0.737561    0.054614    11.00000   -1.20000
AFIX   0
C19   1    0.808395    0.820919    0.154984    11.00000    0.11129    0.06635 =
         0.04783   -0.00443   -0.02417    0.00191
AFIX  43  1.0800
H19   2    0.828753    0.905628    0.109551    11.00000   -1.20000
AFIX   0
C20   1    0.790329    0.802605    0.245487    11.00000    0.09218    0.05995 =
         0.04728   -0.00547   -0.01941    0.00445
AFIX  43  1.0800
H20   2    0.787031    0.875021    0.271558    11.00000   -1.20000
AFIX   0
C21   1    0.761290    0.753595    0.447429    11.00000    0.07231    0.02539 =
         0.04592   -0.01151   -0.00971   -0.00296
AFIX  33  1.0600
H21A  2    0.764473    0.834971    0.399242    11.00000   -1.50000
H21B  2    0.637811    0.749111    0.492298    11.00000   -1.50000
H21C  2    0.878638    0.741958    0.482466    11.00000   -1.50000
AFIX   0
C22   1    0.809166    0.374485    1.081542    11.00000    0.26485    0.11295 =
         0.09943   -0.04744   -0.03072   -0.05433
AFIX 137  1.0600
H22A  2    0.938098    0.368527    1.042375    11.00000   -1.50000
H22B  2    0.833542    0.370374    1.146510    11.00000   -1.50000
H22C  2    0.738563    0.453463    1.053107    11.00000   -1.50000
AFIX   0
C23   1    0.739286    0.128235    1.170315    11.00000    0.16806    0.11925 =
         0.06949   -0.00342   -0.03718   -0.01283
AFIX 137  1.0600
H23A  2    0.638933    0.065084    1.182905    11.00000   -1.50000
H23B  2    0.749510    0.149046    1.229507    11.00000   -1.50000
H23C  2    0.870391    0.095922    1.147307    11.00000   -1.50000
AFIX   0
C24   1    0.401419    0.287721    1.121990    11.00000    0.20222    0.14599 =
         0.09280   -0.03520    0.01023    0.04171
AFIX 137  1.0600
H24A  2    0.336216    0.331974    1.065160    11.00000   -1.50000
H24B  2    0.388647    0.338642    1.166219    11.00000   -1.50000
H24C  2    0.336514    0.208845    1.153835    11.00000   -1.50000
REM #####
AFIX   0
HKLF 4


REM  my_a.res in P-1
REM wR2 = 0.4689, GooF = S = 1.416, Restrained GooF = 1.382 for all data
REM R1 = 0.2068 for 3262 Fo > 4sig(Fo) and 0.2500 for all 5548 data
REM 310 parameters refined using 534 restraints

END

WGHT      0.2000      0.0000

REM Highest difference peak  0.247,  deepest hole -0.345,  1-sigma level  0.102
Q1    1   0.9189 -0.0254  0.4614  11.00000  0.05    0.25
Q2    1   0.9202  0.9619  0.3115  11.00000  0.05    0.22
Q3    1   0.4668  0.2796  0.9411  11.00000  0.05    0.22
Q4    1   0.9532  0.3046  0.6826  11.00000  0.05    0.22
Q5    1   0.6375  0.7249  0.0419  11.00000  0.05    0.22
Q6    1   1.0427  0.3139  1.0763  11.00000  0.05    0.21
;
_shelx_res_checksum              47205
####################################################################### 
# 
# This file contains crystal structure data downloaded from the 
# Cambridge Structural Database (CSD) hosted by the Cambridge 
# Crystallographic Data Centre (CCDC).
# 
# Full information about CCDC data access policies and citation 
# guidelines are available at http://www.ccdc.cam.ac.uk/access/V1 
# 
# Audit and citation data items may have been added by the CCDC. 
# Please retain this information to preserve the provenance of 
# this file and to allow appropriate attribution of the data. 
# 
#######################################################################

data_RINO6_a
_database_code_depnum_ccdc_archive 'CCDC 2378782'
loop_
_audit_author_name
_audit_author_address
'Soheil Mahmoudi'
;University of Vienna
Austria
;
_audit_update_record             
;
2024-08-29 deposited with the CCDC.	2025-04-24 downloaded from the CCDC.
;
_STOE_evaluation_LANA_table      
;----------------------------------------------------------------------------
2Theta           7.5   12.9   18.3   23.7   29.1   34.5   39.9   45.3   50.7
#----------------------------------------------------------------------------
<Resolution>    4.85   3.05   2.20   1.73   1.42   1.20   1.04   0.92   0.83
N(total)         605   2129   4437   6144   4869   5283   5696   6090   5392
<Redundancy>     8.5   13.3   15.7   14.1    7.6    6.2    5.3    4.6    3.9
Complet. [%%]   100.0  100.0  100.0  100.0  100.0  100.0  100.0   99.9   99.7
<I/sigma>       30.1   33.2   20.4   15.1    7.0    4.6    2.9    1.6    0.9
R(int)         0.174  0.107  0.110  0.109  0.117  0.139  0.176  0.234  0.335
#----------------------------------------------------------------------------
;
_STOE_evaluation_LANA_mean_redundancy 6.4
_STOE_evaluation_LANA_completeness 99.9
_STOE_evaluation_LANA_number_refls_written 37697
_STOE_evaluation_LANA_number_refls_unique 5890
_STOE_evaluation_LANA_number_refls_after_OR 37697
_STOE_evaluation_LANA_number_refls_outliers 2948
_STOE_evaluation_LANA_number_refls_total 40645
_STOE_evaluation_LANA_max_2theta_desired 52.8
_STOE_evaluation_LANA_max_2theta_available 61.7
_STOE_evaluation_LANA_OR_c4      1.0
_STOE_evaluation_LANA_OR_c3      0
_STOE_evaluation_LANA_OR_c2      0
_STOE_evaluation_LANA_OR_c1      0.050
_STOE_evaluation_LANA_BOS_l_odd_max 3
_STOE_evaluation_LANA_BOS_l_even_max 6
_STOE_evaluation_LANA_BIS_l_odd_max -
_STOE_evaluation_LANA_BIS_l_even_max -
_STOE_evaluation_LANA_DYS_max_order -
_STOE_evaluation_LANA_DXS_max_order -
_STOE_evaluation_LANA_FS_max_order 3
_STOE_evaluation_LANA_point_group 2/m
_STOE_evaluation_integration_EMS 0.030
_STOE_evaluation_integration_B   1.0
_STOE_evaluation_integration_A   11.5
_STOE_measurement_total_exposure_time '8.5 h'
_STOE_measurement_mean_exposure_per_frame '15.0 s'
_STOE_measurement_max_exposure_per_frame '15.0 s'
_STOE_measurement_min_exposure_per_frame '15.0 s'
_STOE_measurement_total_frame_number 2043
_STOE_measurement_total_run_number 26
_STOE_measurement_tube_power     '49.8 W'
_STOE_measurement_identifier     RINO6
_STOE_detector_distance          '40.0 mm'
_STOE_detector_pixelsize_y       '0.075 mm'
_STOE_detector_pixelsize_x       '0.075 mm'
_STOE_detector_size_y            '3.8 cm'
_STOE_detector_size_x            '7.7 cm'
_diffrn_source_power             0.050
_audit_contact_author            'J. Richter'
_audit_creation_date             2023-04-26
_audit_creation_method           
;FinalCif V136 by Daniel Kratzert, Freiburg 2024, 
https://dkratzert.de/finalcif.html
;
_shelx_SHELXL_version_number     2019/3
_chemical_name_systematic        ?
_chemical_name_common            ?
_chemical_formula_sum            'C25 H25 Cl2 Cu N5 Si'
_chemical_formula_moiety         ?
_chemical_formula_weight         558.03
_chemical_melting_point          ?
_symmetry_cell_setting           monoclinic
_space_group_crystal_system      monoclinic
_space_group_IT_number           14
_space_group_name_H-M_alt        'P 21/c'
_space_group_name_Hall           '-P 2ybc'
_shelx_space_group_comment       
;
The symmetry employed for this shelxl refinement is uniquely defined
by the following loop, which should always be used as a source of
symmetry information in preference to the above space-group names.
They are only intended as comments.
;

loop_
_space_group_symop_operation_xyz
'x, y, z'
'-x, y+1/2, -z+1/2'
'-x, -y, -z'
'x, -y-1/2, z-1/2'

_cell_length_a                   13.1421(7)
_cell_length_b                   14.3009(7)
_cell_length_c                   14.7259(9)
_cell_angle_alpha                90
_cell_angle_beta                 94.735(5)
_cell_angle_gamma                90
_cell_volume                     2758.2(3)
_cell_formula_units_Z            4
_cell_measurement_temperature    100
_cell_measurement_reflns_used    32540
_cell_measurement_theta_min      3.17
_cell_measurement_theta_max      28.91
_exptl_crystal_description       'thin square plate'
_exptl_crystal_colour            red
_exptl_crystal_recrystallization_method ?
_exptl_crystal_density_meas      ?
_exptl_crystal_density_method    'not measured'
_exptl_crystal_density_diffrn    1.344
_exptl_crystal_F_000             1148
_exptl_crystal_size_max          0.100
_exptl_crystal_size_mid          0.073
_exptl_crystal_size_min          0.020
_exptl_crystal_size_rad          0.600
_exptl_absorpt_coefficient_mu    1.051
_exptl_absorpt_correction_type   multi-scan
_exptl_absorpt_correction_T_min  0.0004
_exptl_absorpt_correction_T_max  0.7941
_exptl_absorpt_process_details   
;
STOE LANA, absorption correction by scaling of reflection intensities.
J. Koziskova, F. Hahn, J. Richter, J. Kozisek, "Comparison of different
absorption corrections on the model structure of tetrakis(\m~2~-acetato)-
diaqua-di-copper(II)", Acta Chimica Slovaca, vol. 9, no. 2, 2016, pp. 136 - 140.
Afterwards a spherical absorption correction was performed within STOE LANA.
;
_exptl_absorpt_special_details   ?
_shelx_estimated_absorpt_T_min   0.902
_shelx_estimated_absorpt_T_max   0.979
_exptl_transmission_factor_min   ?
_exptl_transmission_factor_max   ?
_exptl_special_details           ?
_diffrn_ambient_temperature      100
_diffrn_ambient_environment      ?
_diffrn_radiation_type           'Mo K\a'
_diffrn_radiation_wavelength     0.71073
_diffrn_radiation_monochromator  'Graded multilayer mirror'
_diffrn_radiation_polarisn_norm  270
_diffrn_radiation_collimation    '1.2 0.6 mm diameter'
_diffrn_measurement_ambient_temperature_device_make 'Oxford Cryostream 800'
_diffrn_radiation_probe          x-ray
_diffrn_source                   'Axo Mo'
_diffrn_source_type              ?
_diffrn_source_voltage           60
_diffrn_source_current           0.830
_diffrn_detector                 'EIGER2 500K'
_diffrn_detector_type            ?
_diffrn_detector_area_resol_mean 13.33
_diffrn_measurement_device       'Eulerian 4-circle diffractometer'
_diffrn_measurement_device_type  'STOE STADIVARI'
_diffrn_measurement_method       'rotation method, \w scans'
_diffrn_measurement_specimen_support 'MiTeGen micromount'
_diffrn_measurement_details      ' 2043 frames, detector distance = 40 mm'
_diffrn_reflns_number            34173
_diffrn_reflns_av_unetI/netI     0.1315
_diffrn_reflns_av_R_equivalents  0.1313
_diffrn_reflns_theta_min         2.776
_diffrn_reflns_theta_max         26.373
_diffrn_reflns_theta_full        25.242
_diffrn_reflns_limit_h_min       -16
_diffrn_reflns_limit_h_max       16
_diffrn_reflns_limit_k_min       -15
_diffrn_reflns_limit_k_max       17
_diffrn_reflns_limit_l_min       -18
_diffrn_reflns_limit_l_max       18
_diffrn_measured_fraction_theta_max 0.997
_diffrn_measured_fraction_theta_full 0.998
_diffrn_reflns_Laue_measured_fraction_max 0.997
_diffrn_reflns_Laue_measured_fraction_full 0.998
_diffrn_reflns_point_group_measured_fraction_max 0.997
_diffrn_reflns_point_group_measured_fraction_full 0.998
_reflns_number_total             5633
_reflns_number_gt                3151
_reflns_threshold_expression     I>4u(I)
_reflns_Friedel_coverage         0.000
_reflns_Friedel_fraction_max     .
_reflns_Friedel_fraction_full    .
_reflns_d_resolution_high        0.799
_reflns_d_resolution_low         7.338
_reflns_limit_h_min              -16
_reflns_limit_h_max              16
_reflns_limit_k_min              -16
_reflns_limit_k_max              17
_reflns_limit_l_min              -18
_reflns_limit_l_max              18
_reflns_special_details          'reflections have not been merged'
_computing_data_collection       
;
X-Area Pilatus3_SV 1.31.186.0 (STOE, 2022)
;
_computing_cell_refinement       
;
X-Area Recipe 1.37.0.0 (STOE, 2021)
;
_computing_data_reduction        
'  X-Area Integrate 2.5.3.0 (STOE, 2021)  X-Area LANA 2.7.5.0 (STOE, 2022)'
_computing_structure_solution    'SHELXT 2018/2 (Sheldrick, 2018)'
_computing_structure_refinement  SHELXL-2018/3
_computing_molecular_graphics    ?
_computing_publication_material  
;
STOE & Cie GmbH, X-Area, software package for collecting single-crystal or
multi-domain crystal data on STOE area-detector diffractometers, for image 
processing, for the correction and scaling of reflection intensities and 
for outlier rejection, version 2.1, Darmstadt 2022
;
_refine_special_details          ?
_refine_ls_structure_factor_coef Fsqd
_refine_ls_matrix_type           full
_refine_ls_weighting_scheme      calc
_refine_ls_weighting_details     
'w=1/[\s^2^(Fo^2^)+(0.1744P)^2^] where P=(Fo^2^+2Fc^2^)/3'
_atom_sites_solution_primary     direct
_atom_sites_solution_secondary   ?
_atom_sites_solution_hydrogens   geom
_refine_ls_hydrogen_treatment    constr
_refine_ls_number_reflns         5633
_refine_ls_number_parameters     501
_refine_ls_number_restraints     2726
_refine_ls_R_factor_all          0.1358
_refine_ls_R_factor_gt           0.0854
_refine_ls_wR_factor_ref         0.2770
_refine_ls_wR_factor_gt          0.2433
_refine_ls_goodness_of_fit_ref   1.030
_refine_ls_restrained_S_all      0.894
_refine_ls_shift/su_max          0.000
_refine_ls_shift/su_mean         0.000
_refine_diff_density_max         2.328
_refine_diff_density_min         -1.187
_refine_diff_density_rms         0.226
_refine_ls_extinction_method     none
_refine_ls_extinction_coef       .

loop_
_atom_type_symbol
_atom_type_description
_atom_type_scat_dispersion_real
_atom_type_scat_dispersion_imag
_atom_type_scat_source
C C 0.0033 0.0016 'International Tables Vol C Tables 4.2.6.8 and 6.1.1.4'
H H 0.0000 0.0000 'International Tables Vol C Tables 4.2.6.8 and 6.1.1.4'
N N 0.0061 0.0033 'International Tables Vol C Tables 4.2.6.8 and 6.1.1.4'
Si Si 0.0817 0.0704 'International Tables Vol C Tables 4.2.6.8 and 6.1.1.4'
Cl Cl 0.1484 0.1585 'International Tables Vol C Tables 4.2.6.8 and 6.1.1.4'
Cu Cu 0.3201 1.2651 'International Tables Vol C Tables 4.2.6.8 and 6.1.1.4'

_geom_special_details            
;
 All esds (except the esd in the dihedral angle between two l.s. planes)
 are estimated using the full covariance matrix.  The cell esds are taken
 into account individually in the estimation of esds in distances, angles
 and torsion angles; correlations between esds in cell parameters are only
 used when they are defined by crystal symmetry.  An approximate (isotropic)
 treatment of cell esds is used for estimating esds involving l.s. planes.
;

loop_
_atom_site_label
_atom_site_type_symbol
_atom_site_fract_x
_atom_site_fract_y
_atom_site_fract_z
_atom_site_U_iso_or_equiv
_atom_site_adp_type
_atom_site_occupancy
_atom_site_site_symmetry_order
_atom_site_calc_flag
_atom_site_refinement_flags_posn
_atom_site_refinement_flags_adp
_atom_site_refinement_flags_occupancy
_atom_site_disorder_assembly
_atom_site_disorder_group
Cu1 Cu 0.60422(6) 0.47949(6) 0.68400(6) 0.0187(3) Uani 1 1 d . . . . .
Cl2 Cl 0.64767(14) 0.42611(12) 0.82570(12) 0.0238(5) Uani 1 1 d . . . . .
Cl1 Cl 0.75039(13) 0.45705(13) 0.59333(13) 0.0268(5) Uani 1 1 d . . . . .
N16_1 N 0.6375(4) 0.6153(4) 0.7121(4) 0.0208(11) Uani 1 1 d D U . . .
N13_1 N 0.4865(4) 0.5455(3) 0.6199(4) 0.0180(11) Uani 1 1 d D U . . .
N12_1 N 0.4133(4) 0.4880(4) 0.5791(4) 0.0201(11) Uani 1 1 d D U . . .
H12_1^a H 0.354858 0.508469 0.552958 0.024 Uiso 1 1 calc DR U . A 1
C15_1 C 0.5676(4) 0.6768(4) 0.6771(4) 0.0210(13) Uani 1 1 d D U . . .
C20_1 C 0.5803(5) 0.7727(4) 0.6877(5) 0.0235(14) Uani 1 1 d D U . . .
H20_1 H 0.529964 0.815349 0.663085 0.028 Uiso 1 1 calc DR U . . .
C19_1 C 0.6695(5) 0.8042(5) 0.7358(5) 0.0272(15) Uani 1 1 d D U . . .
H19_1 H 0.681835 0.869401 0.742752 0.033 Uiso 1 1 calc DR U . . .
C18_1 C 0.7384(5) 0.7417(5) 0.7724(5) 0.0291(15) Uani 1 1 d D U . . .
H18_1 H 0.798387 0.762563 0.806945 0.035 Uiso 1 1 calc DR U . . .
C17_1 C 0.7209(5) 0.6468(5) 0.7592(5) 0.0268(15) Uani 1 1 d D U . . .
H17_1 H 0.769895 0.603288 0.784621 0.032 Uiso 1 1 calc DR U . . .
C14_1 C 0.4773(4) 0.6341(4) 0.6265(4) 0.0193(13) Uani 1 1 d D U . . .
C21_1 C 0.3858(5) 0.6887(5) 0.5905(5) 0.0235(16) Uani 1 1 d D U . . .
H21A_1 H 0.391456 0.703558 0.526132 0.035 Uiso 1 1 calc DR U . . .
H21B_1 H 0.381868 0.746860 0.625271 0.035 Uiso 1 1 calc DR U . . .
H21C_1 H 0.324030 0.651588 0.596442 0.035 Uiso 1 1 calc DR U . . .
Si1_1^a Si -0.0391(3) 0.1420(3) 0.3791(3) 0.0587(13) Uani 0.672(5) 1 d D U P B
1
N5_1^a N 0.5269(11) 0.3699(9) 0.6258(15) 0.0180(13) Uani 0.672(5) 1 d D U P B 1
N7_1^a N 0.2755(10) 0.3499(8) 0.5003(12) 0.0212(13) Uani 0.672(5) 1 d D U P B 1
H7_1^a H 0.248731 0.405470 0.488844 0.025 Uiso 0.672(5) 1 calc DR U P B 1
C6_1^a C 0.4395(10) 0.3961(8) 0.5830(10) 0.0186(13) Uani 0.672(5) 1 d D U P B 1
C6A_1^a C 0.3699(9) 0.3318(9) 0.5433(11) 0.0194(13) Uani 0.672(5) 1 d D U P B 1
C11B_1^a C 0.3873(9) 0.2353(9) 0.5494(11) 0.0197(12) Uani 0.672(5) 1 d D U P B
1
C11C_1^a C 0.4844(9) 0.2057(9) 0.5931(12) 0.0189(13) Uani 0.672(5) 1 d D U P B
1
C4A_1^a C 0.5516(10) 0.2755(8) 0.6295(13) 0.0182(13) Uani 0.672(5) 1 d D U P B
1
C7A_1^a C 0.2308(8) 0.2665(8) 0.4784(9) 0.0254(14) Uani 0.672(5) 1 d D U P B 1
C11A_1^a C 0.2971(10) 0.1918(9) 0.5077(10) 0.0242(13) Uani 0.672(5) 1 d D U P B
1
C1_1^a C 0.5153(9) 0.1117(9) 0.6001(13) 0.0187(15) Uani 0.672(5) 1 d D U P B 1
H1_1^a H 0.470721 0.063604 0.576547 0.022 Uiso 0.672(5) 1 calc DR U P B 1
C2_1^a C 0.6104(9) 0.0892(9) 0.6412(12) 0.0199(17) Uani 0.672(5) 1 d D U P B 1
H2_1^a H 0.630791 0.025508 0.645791 0.024 Uiso 0.672(5) 1 calc DR U P B 1
C3_1^a C 0.6761(9) 0.1583(9) 0.6756(13) 0.0193(17) Uani 0.672(5) 1 d D U P B 1
H3_1^a H 0.741299 0.141903 0.703659 0.023 Uiso 0.672(5) 1 calc DR U P B 1
C4_1^a C 0.6477(10) 0.2501(9) 0.6695(14) 0.0181(16) Uani 0.672(5) 1 d D U P B 1
H4_1^a H 0.693829 0.297188 0.692677 0.022 Uiso 0.672(5) 1 calc DR U P B 1
C8_1^a C 0.1345(8) 0.2522(7) 0.4372(8) 0.0311(15) Uani 0.672(5) 1 d D U P B 1
H8_1^a H 0.092739 0.303752 0.417592 0.037 Uiso 0.672(5) 1 calc DR U P B 1
C9_1^a C 0.0988(6) 0.1608(7) 0.4245(7) 0.0353(16) Uani 0.672(5) 1 d D U P B 1
C10_1^a C 0.1638(8) 0.0864(8) 0.4532(8) 0.0352(16) Uani 0.672(5) 1 d D U P B 1
H21_1^a H 0.139742 0.024075 0.444926 0.042 Uiso 0.672(5) 1 calc DR U P B 1
C11_1^a C 0.2608(9) 0.1008(9) 0.4929(10) 0.0304(16) Uani 0.672(5) 1 d D U P B 1
H22_1^a H 0.303238 0.048951 0.510172 0.036 Uiso 0.672(5) 1 calc DR U P B 1
C22_1^a C -0.1176(10) 0.1689(12) 0.4783(10) 0.075(4) Uani 0.672(5) 1 d D U P B
1
H22A_1^a H -0.144567 0.110511 0.501710 0.112 Uiso 0.672(5) 1 calc DR U P B 1
H22B_1^a H -0.174462 0.210126 0.457741 0.112 Uiso 0.672(5) 1 calc DR U P B 1
H22C_1^a H -0.074473 0.199853 0.526768 0.112 Uiso 0.672(5) 1 calc DR U P B 1
C23_1^a C -0.0555(13) 0.0162(10) 0.3442(13) 0.069(4) Uani 0.672(5) 1 d D U P B
1
H23A_1^a H -0.041112 -0.024123 0.397489 0.104 Uiso 0.672(5) 1 calc DR U P B 1
H23B_1^a H -0.008192 0.001207 0.298191 0.104 Uiso 0.672(5) 1 calc DR U P B 1
H23C_1^a H -0.125833 0.005847 0.318548 0.104 Uiso 0.672(5) 1 calc DR U P B 1
C24_1^a C -0.0752(13) 0.2216(12) 0.2815(11) 0.083(4) Uani 0.672(5) 1 d D U P B
1
H24A_1^a H -0.144744 0.207135 0.256200 0.125 Uiso 0.672(5) 1 calc DR U P B 1
H24B_1^a H -0.027663 0.213036 0.234266 0.125 Uiso 0.672(5) 1 calc DR U P B 1
H24C_1^a H -0.072207 0.286636 0.302621 0.125 Uiso 0.672(5) 1 calc DR U P B 1
Si1_1^b Si 0.0156(6) 0.1124(6) 0.2897(6) 0.0568(18) Uani 0.328(5) 1 d D U P B 2
N5_1^b N 0.520(2) 0.3643(17) 0.625(3) 0.0185(15) Uani 0.328(5) 1 d D U P B 2
N7_1^b N 0.268(2) 0.3422(15) 0.493(2) 0.0222(16) Uani 0.328(5) 1 d D U P B 2
H7_1^b H 0.237352 0.396453 0.482856 0.027 Uiso 0.328(5) 1 calc DR U P B 2
C6_1^b C 0.4316(18) 0.3940(12) 0.5814(19) 0.0191(15) Uani 0.328(5) 1 d D U P B
2
C6A_1^b C 0.3608(18) 0.3302(16) 0.542(2) 0.0201(14) Uani 0.328(5) 1 d D U P B 2
C11B_1^b C 0.3799(17) 0.2323(16) 0.546(2) 0.0207(13) Uani 0.328(5) 1 d D U P B
2
C11C_1^b C 0.4756(17) 0.2026(17) 0.593(2) 0.0189(14) Uani 0.328(5) 1 d D U P B
2
C4A_1^b C 0.5438(19) 0.2705(16) 0.630(3) 0.0184(15) Uani 0.328(5) 1 d D U P B 2
C7A_1^b C 0.2291(16) 0.2576(15) 0.4640(16) 0.0259(15) Uani 0.328(5) 1 d D U P B
2
C11A_1^b C 0.2967(17) 0.1853(15) 0.5000(18) 0.0249(14) Uani 0.328(5) 1 d D U P
B 2
C1_1^b C 0.5011(18) 0.1078(16) 0.600(3) 0.0183(17) Uani 0.328(5) 1 d D U P B 2
H1_1^b H 0.454638 0.061834 0.574957 0.022 Uiso 0.328(5) 1 calc DR U P B 2
C2_1^b C 0.5933(17) 0.0812(18) 0.643(3) 0.0180(19) Uani 0.328(5) 1 d D U P B 2
H2_1^b H 0.610177 0.016676 0.647610 0.022 Uiso 0.328(5) 1 calc DR U P B 2
C3_1^b C 0.6614(18) 0.1471(18) 0.679(3) 0.0180(19) Uani 0.328(5) 1 d D U P B 2
H3_1^b H 0.724625 0.127895 0.708981 0.022 Uiso 0.328(5) 1 calc DR U P B 2
C4_1^b C 0.6383(19) 0.2413(18) 0.671(3) 0.0179(17) Uani 0.328(5) 1 d D U P B 2
H4_1^b H 0.686930 0.286418 0.693831 0.022 Uiso 0.328(5) 1 calc DR U P B 2
C8_1^b C 0.1456(15) 0.2344(13) 0.4052(15) 0.0324(17) Uani 0.328(5) 1 d D U P B
2
H8_1^b H 0.100990 0.283173 0.383461 0.039 Uiso 0.328(5) 1 calc DR U P B 2
C9_1^b C 0.1226(11) 0.1418(12) 0.3756(10) 0.0344(17) Uani 0.328(5) 1 d D U P B
2
C10_1^b C 0.1860(14) 0.0731(13) 0.4193(15) 0.0317(18) Uani 0.328(5) 1 d D U P B
2
H21_1^b H 0.169674 0.009258 0.407429 0.038 Uiso 0.328(5) 1 calc DR U P B 2
C11_1^b C 0.2696(17) 0.0928(16) 0.4777(18) 0.0286(17) Uani 0.328(5) 1 d D U P B
2
H22_1^b H 0.310025 0.042995 0.503648 0.034 Uiso 0.328(5) 1 calc DR U P B 2
C22_1^b C -0.040(2) 0.2193(17) 0.233(2) 0.073(5) Uani 0.328(5) 1 d D U P B 2
H22A_1^b H 0.015416 0.263529 0.222718 0.109 Uiso 0.328(5) 1 calc DR U P B 2
H22B_1^b H -0.075310 0.202284 0.174063 0.109 Uiso 0.328(5) 1 calc DR U P B 2
H22C_1^b H -0.087726 0.248465 0.271520 0.109 Uiso 0.328(5) 1 calc DR U P B 2
C23_1^b C -0.068(2) 0.016(2) 0.318(2) 0.067(5) Uani 0.328(5) 1 d D U P B 2
H23A_1^b H -0.121231 0.006700 0.268014 0.100 Uiso 0.328(5) 1 calc DR U P B 2
H23B_1^b H -0.027752 -0.041628 0.326815 0.100 Uiso 0.328(5) 1 calc DR U P B 2
H23C_1^b H -0.099928 0.030671 0.374031 0.100 Uiso 0.328(5) 1 calc DR U P B 2
C24_1^b C 0.065(2) 0.078(2) 0.1718(14) 0.088(6) Uani 0.328(5) 1 d D U P B 2
H24A_1^b H 0.110642 0.126917 0.152387 0.132 Uiso 0.328(5) 1 calc DR U P B 2
H24B_1^b H 0.102272 0.018603 0.178044 0.132 Uiso 0.328(5) 1 calc DR U P B 2
H24C_1^b H 0.006800 0.071091 0.126271 0.132 Uiso 0.328(5) 1 calc DR U P B 2

loop_
_atom_site_aniso_label
_atom_site_aniso_U_11
_atom_site_aniso_U_22
_atom_site_aniso_U_33
_atom_site_aniso_U_23
_atom_site_aniso_U_13
_atom_site_aniso_U_12
Cu1 0.0231(5) 0.0105(5) 0.0217(5) 0.0002(4) -0.0032(4) 0.0031(4)
Cl2 0.0380(10) 0.0135(9) 0.0188(10) 0.0018(7) -0.0045(8) -0.0009(8)
Cl1 0.0264(9) 0.0189(10) 0.0363(12) 0.0075(8) 0.0101(8) 0.0054(7)
N16_1 0.027(2) 0.010(2) 0.026(3) -0.001(2) 0.003(2) 0.000(2)
N13_1 0.019(2) 0.013(2) 0.022(2) 0.001(2) 0.001(2) 0.0008(19)
N12_1 0.017(2) 0.015(2) 0.027(2) 0.002(2) -0.003(2) 0.0030(18)
C15_1 0.026(3) 0.011(3) 0.026(3) 0.000(2) 0.001(2) 0.000(2)
C20_1 0.029(3) 0.012(3) 0.030(3) 0.002(3) 0.001(3) 0.002(2)
C19_1 0.034(3) 0.013(3) 0.034(3) -0.001(3) -0.001(3) -0.004(2)
C18_1 0.036(3) 0.015(3) 0.036(3) -0.002(3) -0.003(3) -0.005(3)
C17_1 0.033(3) 0.013(3) 0.034(3) 0.000(3) -0.005(3) 0.002(3)
C14_1 0.023(3) 0.012(3) 0.022(3) 0.002(2) 0.004(2) 0.003(2)
C21_1 0.028(3) 0.018(4) 0.024(4) 0.000(3) -0.002(3) 0.009(3)
Si1_1^a 0.0354(19) 0.035(2) 0.099(3) -0.003(2) -0.033(2) -0.0118(16)
N5_1^a 0.018(3) 0.012(2) 0.024(2) 0.001(2) 0.000(2) -0.001(2)
N7_1^a 0.015(2) 0.017(3) 0.031(3) 0.004(2) -0.002(2) -0.003(2)
C6_1^a 0.017(3) 0.014(2) 0.025(3) 0.001(2) 0.001(2) 0.000(2)
C6A_1^a 0.017(2) 0.015(2) 0.026(2) 0.003(2) 0.000(2) -0.001(2)
C11B_1^a 0.018(2) 0.014(2) 0.027(2) 0.003(2) -0.001(2) -0.003(2)
C11C_1^a 0.018(2) 0.014(2) 0.024(2) 0.002(2) 0.000(2) -0.002(2)
C4A_1^a 0.019(3) 0.013(2) 0.023(2) 0.001(2) 0.000(2) -0.001(2)
C7A_1^a 0.019(2) 0.019(3) 0.037(3) 0.004(2) -0.004(2) -0.005(2)
C11A_1^a 0.020(2) 0.018(2) 0.035(3) 0.004(2) -0.003(2) -0.006(2)
C1_1^a 0.019(3) 0.013(3) 0.024(3) -0.001(3) 0.000(3) -0.003(3)
C2_1^a 0.021(3) 0.012(3) 0.026(3) 0.001(3) 0.001(3) 0.000(3)
C3_1^a 0.018(3) 0.015(3) 0.025(3) 0.001(3) -0.001(3) 0.000(3)
C4_1^a 0.018(3) 0.013(3) 0.024(3) 0.000(3) 0.000(3) -0.002(3)
C8_1^a 0.023(3) 0.022(3) 0.046(3) 0.001(3) -0.009(3) -0.006(2)
C9_1^a 0.027(3) 0.024(3) 0.052(3) 0.002(3) -0.012(3) -0.008(2)
C10_1^a 0.027(3) 0.024(3) 0.052(3) 0.002(3) -0.010(3) -0.010(3)
C11_1^a 0.025(3) 0.022(3) 0.042(3) 0.005(3) -0.007(3) -0.006(2)
C22_1^a 0.036(7) 0.052(9) 0.136(11) 0.003(8) 0.010(8) -0.016(7)
C23_1^a 0.046(7) 0.050(7) 0.104(9) -0.009(7) -0.039(7) -0.021(6)
C24_1^a 0.064(8) 0.075(8) 0.101(9) 0.015(8) -0.051(7) -0.014(7)
Si1_1^b 0.043(3) 0.043(3) 0.078(4) 0.007(3) -0.030(3) -0.020(3)
N5_1^b 0.018(3) 0.013(3) 0.024(3) 0.001(3) 0.000(3) -0.001(2)
N7_1^b 0.016(3) 0.017(3) 0.032(3) 0.003(3) -0.002(3) -0.003(3)
C6_1^b 0.017(3) 0.014(3) 0.026(3) 0.002(3) 0.000(3) 0.000(2)
C6A_1^b 0.017(3) 0.015(2) 0.027(3) 0.003(2) -0.001(2) -0.002(2)
C11B_1^b 0.018(2) 0.015(2) 0.028(3) 0.003(2) -0.001(2) -0.003(2)
C11C_1^b 0.018(3) 0.014(2) 0.025(2) 0.001(2) 0.000(2) -0.002(2)
C4A_1^b 0.018(3) 0.013(2) 0.024(3) 0.002(2) 0.000(3) -0.001(2)
C7A_1^b 0.020(3) 0.019(3) 0.038(3) 0.004(3) -0.004(3) -0.006(2)
C11A_1^b 0.020(2) 0.018(3) 0.036(3) 0.003(2) -0.004(2) -0.006(2)
C1_1^b 0.017(3) 0.013(3) 0.024(3) 0.000(3) 0.001(3) -0.003(3)
C2_1^b 0.018(3) 0.012(3) 0.024(3) 0.000(3) 0.002(3) -0.002(3)
C3_1^b 0.017(4) 0.013(3) 0.024(3) 0.002(3) 0.001(3) -0.001(3)
C4_1^b 0.017(3) 0.013(3) 0.024(3) 0.001(3) 0.001(3) -0.002(3)
C8_1^b 0.024(3) 0.023(3) 0.048(3) 0.004(3) -0.010(3) -0.008(3)
C9_1^b 0.025(3) 0.024(3) 0.052(3) 0.004(3) -0.010(3) -0.009(3)
C10_1^b 0.024(3) 0.023(3) 0.046(3) 0.002(3) -0.008(3) -0.009(3)
C11_1^b 0.023(3) 0.020(3) 0.041(3) 0.003(3) -0.006(3) -0.006(3)
C22_1^b 0.053(10) 0.068(9) 0.091(10) 0.012(9) -0.037(9) -0.025(8)
C23_1^b 0.054(9) 0.049(9) 0.089(10) 0.007(9) -0.043(9) -0.014(8)
C24_1^b 0.065(12) 0.092(13) 0.105(11) -0.023(11) -0.008(11) -0.044(11)

loop_
_geom_bond_atom_site_label_1
_geom_bond_atom_site_label_2
_geom_bond_distance
_geom_bond_site_symmetry_2
_geom_bond_publ_flag
Cu1 N13_1 1.984(5) . ?
Cu1 N5_1^a 2.020(14) . ?
Cu1 N16_1 2.026(5) . ?
Cu1 N5_1^b 2.13(3) . ?
Cu1 Cl2 2.251(2) . ?
Cu1 Cl1 2.4493(19) . ?
N16_1 C17_1 1.327(7) . ?
N16_1 C15_1 1.344(7) . ?
N13_1 C14_1 1.278(6) . ?
N13_1 N12_1 1.366(7) . ?
N12_1 C6_1^a 1.359(12) . ?
N12_1 C6_1^b 1.365(18) . ?
C15_1 C20_1 1.390(7) . ?
C15_1 C14_1 1.479(7) . ?
C20_1 C19_1 1.392(8) . ?
C19_1 C18_1 1.354(8) . ?
C18_1 C17_1 1.387(8) . ?
C14_1 C21_1 1.494(7) . ?
Si1_1^a C24_1^a 1.865(12) . ?
Si1_1^a C23_1^a 1.878(13) . ?
Si1_1^a C22_1^a 1.897(12) . ?
Si1_1^a C9_1^a 1.898(9) . ?
N5_1^a C6_1^a 1.318(13) . ?
N5_1^a C4A_1^a 1.388(7) . ?
N7_1^a C7A_1^a 1.356(9) . ?
N7_1^a C6A_1^a 1.370(9) . ?
C6_1^a C6A_1^a 1.391(10) . ?
C6A_1^a C11B_1^a 1.401(12) . ?
C11B_1^a C11A_1^a 1.432(12) . ?
C11B_1^a C11C_1^a 1.444(10) . ?
C11C_1^a C1_1^a 1.406(9) . ?
C11C_1^a C4A_1^a 1.409(7) . ?
C4A_1^a C4_1^a 1.397(9) . ?
C7A_1^a C8_1^a 1.373(10) . ?
C7A_1^a C11A_1^a 1.423(12) . ?
C11A_1^a C11_1^a 1.397(11) . ?
C1_1^a C2_1^a 1.380(10) . ?
C2_1^a C3_1^a 1.381(11) . ?
C3_1^a C4_1^a 1.366(10) . ?
C8_1^a C9_1^a 1.396(11) . ?
C9_1^a C10_1^a 1.408(11) . ?
C10_1^a C11_1^a 1.373(11) . ?
Si1_1^b C23_1^b 1.835(15) . ?
Si1_1^b C9_1^b 1.860(12) . ?
Si1_1^b C22_1^b 1.862(15) . ?
Si1_1^b C24_1^b 1.965(15) . ?
N5_1^b C6_1^b 1.34(2) . ?
N5_1^b C4A_1^b 1.378(9) . ?
N7_1^b C7A_1^b 1.369(10) . ?
N7_1^b C6A_1^b 1.373(11) . ?
C6_1^b C6A_1^b 1.398(14) . ?
C6A_1^b C11B_1^b 1.423(18) . ?
C11B_1^b C11A_1^b 1.410(16) . ?
C11B_1^b C11C_1^b 1.444(13) . ?
C11C_1^b C1_1^b 1.397(10) . ?
C11C_1^b C4A_1^b 1.403(8) . ?
C4A_1^b C4_1^b 1.401(11) . ?
C7A_1^b C8_1^b 1.380(12) . ?
C7A_1^b C11A_1^b 1.435(17) . ?
C11A_1^b C11_1^b 1.402(14) . ?
C1_1^b C2_1^b 1.374(12) . ?
C2_1^b C3_1^b 1.376(14) . ?
C3_1^b C4_1^b 1.383(12) . ?
C8_1^b C9_1^b 1.419(14) . ?
C9_1^b C10_1^b 1.409(13) . ?
C10_1^b C11_1^b 1.369(13) . ?

loop_
_geom_angle_atom_site_label_1
_geom_angle_atom_site_label_2
_geom_angle_atom_site_label_3
_geom_angle
_geom_angle_site_symmetry_1
_geom_angle_site_symmetry_3
_geom_angle_publ_flag
N13_1 Cu1 N5_1^a 79.7(4) . . ?
N13_1 Cu1 N16_1 77.8(2) . . ?
N5_1^a Cu1 N16_1 157.4(4) . . ?
N13_1 Cu1 N5_1^b 79.3(6) . . ?
N16_1 Cu1 N5_1^b 157.0(6) . . ?
N13_1 Cu1 Cl2 136.95(17) . . ?
N5_1^a Cu1 Cl2 102.1(5) . . ?
N16_1 Cu1 Cl2 95.83(16) . . ?
N5_1^b Cu1 Cl2 101.6(10) . . ?
N13_1 Cu1 Cl1 114.77(17) . . ?
N5_1^a Cu1 Cl1 93.2(6) . . ?
N16_1 Cu1 Cl1 94.09(16) . . ?
N5_1^b Cu1 Cl1 94.6(12) . . ?
Cl2 Cu1 Cl1 108.09(7) . . ?
C17_1 N16_1 C15_1 119.2(6) . . ?
C17_1 N16_1 Cu1 126.0(4) . . ?
C15_1 N16_1 Cu1 114.8(4) . . ?
C14_1 N13_1 N12_1 124.3(5) . . ?
C14_1 N13_1 Cu1 120.7(4) . . ?
N12_1 N13_1 Cu1 114.6(4) . . ?
C6_1^a N12_1 N13_1 113.4(7) . . ?
N13_1 N12_1 C6_1^b 117.7(10) . . ?
N16_1 C15_1 C20_1 122.0(6) . . ?
N16_1 C15_1 C14_1 114.7(5) . . ?
C20_1 C15_1 C14_1 123.3(5) . . ?
C15_1 C20_1 C19_1 117.8(6) . . ?
C18_1 C19_1 C20_1 119.7(6) . . ?
C19_1 C18_1 C17_1 119.5(6) . . ?
N16_1 C17_1 C18_1 121.8(6) . . ?
N13_1 C14_1 C15_1 111.7(5) . . ?
N13_1 C14_1 C21_1 124.7(5) . . ?
C15_1 C14_1 C21_1 123.5(5) . . ?
C24_1^a Si1_1^a C23_1^a 111.0(8) . . ?
C24_1^a Si1_1^a C22_1^a 110.5(8) . . ?
C23_1^a Si1_1^a C22_1^a 110.3(8) . . ?
C24_1^a Si1_1^a C9_1^a 111.1(6) . . ?
C23_1^a Si1_1^a C9_1^a 108.5(6) . . ?
C22_1^a Si1_1^a C9_1^a 105.3(6) . . ?
C6_1^a N5_1^a C4A_1^a 119.1(10) . . ?
C6_1^a N5_1^a Cu1 111.7(8) . . ?
C4A_1^a N5_1^a Cu1 129.1(8) . . ?
C7A_1^a N7_1^a C6A_1^a 107.6(8) . . ?
N5_1^a C6_1^a N12_1 120.2(10) . . ?
N5_1^a C6_1^a C6A_1^a 122.0(11) . . ?
N12_1 C6_1^a C6A_1^a 117.7(10) . . ?
N7_1^a C6A_1^a C6_1^a 127.5(10) . . ?
N7_1^a C6A_1^a C11B_1^a 110.6(8) . . ?
C6_1^a C6A_1^a C11B_1^a 121.7(9) . . ?
C6A_1^a C11B_1^a C11A_1^a 106.0(8) . . ?
C6A_1^a C11B_1^a C11C_1^a 116.8(9) . . ?
C11A_1^a C11B_1^a C11C_1^a 137.2(10) . . ?
C1_1^a C11C_1^a C4A_1^a 118.8(8) . . ?
C1_1^a C11C_1^a C11B_1^a 123.5(8) . . ?
C4A_1^a C11C_1^a C11B_1^a 117.7(8) . . ?
N5_1^a C4A_1^a C4_1^a 118.0(8) . . ?
N5_1^a C4A_1^a C11C_1^a 122.5(9) . . ?
C4_1^a C4A_1^a C11C_1^a 119.5(8) . . ?
N7_1^a C7A_1^a C8_1^a 127.0(10) . . ?
N7_1^a C7A_1^a C11A_1^a 110.2(8) . . ?
C8_1^a C7A_1^a C11A_1^a 122.8(9) . . ?
C11_1^a C11A_1^a C7A_1^a 117.4(9) . . ?
C11_1^a C11A_1^a C11B_1^a 137.0(10) . . ?
C7A_1^a C11A_1^a C11B_1^a 105.6(8) . . ?
C2_1^a C1_1^a C11C_1^a 120.0(8) . . ?
C3_1^a C2_1^a C1_1^a 120.6(9) . . ?
C4_1^a C3_1^a C2_1^a 120.4(9) . . ?
C3_1^a C4_1^a C4A_1^a 120.6(9) . . ?
C7A_1^a C8_1^a C9_1^a 119.1(9) . . ?
C8_1^a C9_1^a C10_1^a 118.6(8) . . ?
C8_1^a C9_1^a Si1_1^a 118.8(7) . . ?
C10_1^a C9_1^a Si1_1^a 122.4(7) . . ?
C11_1^a C10_1^a C9_1^a 122.2(9) . . ?
C10_1^a C11_1^a C11A_1^a 120.0(10) . . ?
C23_1^b Si1_1^b C9_1^b 116.7(11) . . ?
C23_1^b Si1_1^b C22_1^b 120.1(15) . . ?
C9_1^b Si1_1^b C22_1^b 111.4(11) . . ?
C23_1^b Si1_1^b C24_1^b 105.0(14) . . ?
C9_1^b Si1_1^b C24_1^b 111.8(10) . . ?
C22_1^b Si1_1^b C24_1^b 87.3(13) . . ?
C6_1^b N5_1^b C4A_1^b 121.2(18) . . ?
C6_1^b N5_1^b Cu1 110.4(14) . . ?
C4A_1^b N5_1^b Cu1 128.3(13) . . ?
C7A_1^b N7_1^b C6A_1^b 110.1(12) . . ?
N5_1^b C6_1^b N12_1 117.8(16) . . ?
N5_1^b C6_1^b C6A_1^b 120.7(18) . . ?
N12_1 C6_1^b C6A_1^b 121.5(17) . . ?
N7_1^b C6A_1^b C6_1^b 132.0(17) . . ?
N7_1^b C6A_1^b C11B_1^b 107.1(11) . . ?
C6_1^b C6A_1^b C11B_1^b 120.8(15) . . ?
C11A_1^b C11B_1^b C6A_1^b 108.6(12) . . ?
C11A_1^b C11B_1^b C11C_1^b 134.2(15) . . ?
C6A_1^b C11B_1^b C11C_1^b 117.2(14) . . ?
C1_1^b C11C_1^b C4A_1^b 120.0(11) . . ?
C1_1^b C11C_1^b C11B_1^b 121.1(13) . . ?
C4A_1^b C11C_1^b C11B_1^b 118.9(13) . . ?
N5_1^b C4A_1^b C4_1^b 120.3(12) . . ?
N5_1^b C4A_1^b C11C_1^b 121.1(14) . . ?
C4_1^b C4A_1^b C11C_1^b 118.5(12) . . ?
N7_1^b C7A_1^b C8_1^b 131.7(15) . . ?
N7_1^b C7A_1^b C11A_1^b 108.5(12) . . ?
C8_1^b C7A_1^b C11A_1^b 119.7(14) . . ?
C11_1^b C11A_1^b C11B_1^b 137.3(16) . . ?
C11_1^b C11A_1^b C7A_1^b 117.1(14) . . ?
C11B_1^b C11A_1^b C7A_1^b 105.5(12) . . ?
C2_1^b C1_1^b C11C_1^b 120.1(12) . . ?
C3_1^b C2_1^b C1_1^b 120.5(14) . . ?
C2_1^b C3_1^b C4_1^b 120.3(13) . . ?
C3_1^b C4_1^b C4A_1^b 120.5(14) . . ?
C7A_1^b C8_1^b C9_1^b 123.7(14) . . ?
C10_1^b C9_1^b C8_1^b 114.1(12) . . ?
C10_1^b C9_1^b Si1_1^b 122.5(11) . . ?
C8_1^b C9_1^b Si1_1^b 123.4(11) . . ?
C11_1^b C10_1^b C9_1^b 123.8(14) . . ?
C10_1^b C11_1^b C11A_1^b 121.2(15) . . ?

_shelx_res_file                  
;
TITL RINO6_a.res in P2(1)/c
    RINO6_a.res
    created by SHELXL-2019/3 at 12:05:39 on 23-Aug-2024
REM Old TITL RINO6 in P2(1)/c
REM SHELXT solution in P2(1)/c: R1 0.187, Rweak 0.013, Alpha 0.039
REM <I/s>   0.422 for  239 systematic absences,  Orientation as input
REM Formula found by SHELXT:  C25 N6 Cl2 Cu
CELL  0.71073  13.1421  14.3009  14.7259   90.000   94.735   90.000
ZERR    4.000   0.0007   0.0007   0.0009    0.000    0.005    0.000
LATT  1
SYMM -X, 1/2+Y, 1/2-Z
SFAC C H N SI CL CU
UNIT 100 100 20 4 8 4

REM Generated by grade2 version 1.6.1
REM from mol2_file (with ccdc) upload.mol2
REM using RDKit 2023.09.6

REM bonds:
REM bond CU1-CL2 source: Mogul_mean_285_hits
DFIX_RIN 2.098 0.018 CU1 CL2
REM bond CU1-CL1 source: Mogul_mean_285_hits
DFIX_RIN 2.098 0.018 CU1 CL1
REM bond N13-N12 source: Mogul_mean_1655_hits
DFIX_RIN 1.375 0.017 N13 N12
REM bond N12-H12 source: input_mol2_coords
DFIX_RIN 0.881 0.020 N12 H12
REM bond N16-C15 source: Mogul_mean_3430_hits
DFIX_RIN 1.341 0.012 N16 C15
REM bond C15-C20 source: Mogul_mean_4270_hits
DFIX_RIN 1.387 0.014 C15 C20
REM bond C20-H20 source: input_mol2_coords
DFIX_RIN 0.950 0.020 C20 H20
REM bond C20-C19 source: Mogul_mean_5149_hits
DFIX_RIN 1.385 0.016 C20 C19
REM bond C19-H19 source: input_mol2_coords
DFIX_RIN 0.950 0.020 C19 H19
REM bond C19-C18 source: Mogul_mean_4935_hits
DFIX_RIN 1.377 0.020 C19 C18
REM bond C18-H18 source: input_mol2_coords
DFIX_RIN 0.951 0.020 C18 H18
REM bond N16-C17 source: Mogul_mean_5555_hits
DFIX_RIN 1.340 0.016 N16 C17
REM bond C18-C17 source: Mogul_mean_4602_hits
DFIX_RIN 1.377 0.018 C18 C17
REM bond C17-H17 source: input_mol2_coords
DFIX_RIN 0.950 0.020 C17 H17
REM bond N13-C14 source: Mogul_mean_484_hits
DFIX_RIN 1.288 0.008 N13 C14
REM bond C15-C14 source: Mogul_mean_233_hits
DFIX_RIN 1.489 0.011 C15 C14
REM bond C14-C21 source: Mogul_mean_1536_hits
DFIX_RIN 1.497 0.016 C14 C21
REM bond C21-H21A source: input_mol2_coords
DFIX_RIN 0.980 0.020 C21 H21A
REM bond C21-H21B source: input_mol2_coords
DFIX_RIN 0.981 0.020 C21 H21B
REM bond C21-H21C source: input_mol2_coords
DFIX_RIN 0.980 0.020 C21 H21C
REM bond N7-H7 source: input_mol2_coords
DFIX_RIN 0.880 0.020 N7 H7
REM bond N12-C6 source: input_mol2_coords
DFIX_RIN 1.314 0.030 N12 C6
REM bond N5-C6 source: input_mol2_coords
DFIX_RIN 1.325 0.030 N5 C6
REM bond N7-C6A source: Mogul_mean_1190_hits
DFIX_RIN 1.372 0.013 N7 C6A
REM bond C6-C6A source: Mogul_mean_13_hits
DFIX_RIN 1.389 0.016 C6 C6A
REM bond C6A-C11B source: Mogul_mean_19_hits
DFIX_RIN 1.440 0.024 C6A C11B
REM bond C11B-C11C source: Mogul_mean_363_hits
DFIX_RIN 1.463 0.018 C11B C11C
REM bond N5-C4A source: Mogul_mean_91_hits
DFIX_RIN 1.371 0.009 N5 C4A
REM bond C11C-C4A source: Mogul_mean_777_hits
DFIX_RIN 1.401 0.008 C11C C4A
REM bond N7-C7A source: Mogul_mean_1682_hits
DFIX_RIN 1.374 0.012 N7 C7A
REM bond C11B-C11A source: Mogul_mean_44_hits
DFIX_RIN 1.406 0.024 C11B C11A
REM bond C7A-C11A source: Mogul_mean_9_hits
DFIX_RIN 1.442 0.021 C7A C11A
REM bond C11C-C1 source: Mogul_mean_5051_hits
DFIX_RIN 1.395 0.012 C11C C1
REM bond C1-H1 source: input_mol2_coords
DFIX_RIN 0.950 0.020 C1 H1
REM bond C1-C2 source: Mogul_mean_5149_hits
DFIX_RIN 1.385 0.016 C1 C2
REM bond C2-H2 source: input_mol2_coords
DFIX_RIN 0.951 0.020 C2 H2
REM bond C2-C3 source: Mogul_mean_4935_hits
DFIX_RIN 1.377 0.020 C2 C3
REM bond C3-H3 source: input_mol2_coords
DFIX_RIN 0.950 0.020 C3 H3
REM bond C4A-C4 source: Mogul_mean_199_hits
DFIX_RIN 1.403 0.013 C4A C4
REM bond C3-C4 source: Mogul_mean_5149_hits
DFIX_RIN 1.385 0.016 C3 C4
REM bond C4-H4 source: input_mol2_coords
DFIX_RIN 0.950 0.020 C4 H4
REM bond C7A-C8 source: Mogul_mean_23_hits
DFIX_RIN 1.377 0.015 C7A C8
REM bond C8-H8 source: input_mol2_coords
DFIX_RIN 0.951 0.020 C8 H8
REM bond SI1-C9 source: Mogul_mean_9_hits
DFIX_RIN 1.847 0.017 SI1 C9
REM bond C8-C9 source: Mogul_mean_54_hits
DFIX_RIN 1.395 0.018 C8 C9
REM bond C9-C10 source: Mogul_mean_54_hits
DFIX_RIN 1.395 0.018 C9 C10
REM bond C10-H21 source: input_mol2_coords
DFIX_RIN 0.951 0.020 C10 H21
REM bond C11A-C11 source: Mogul_mean_2874_hits
DFIX_RIN 1.399 0.019 C11A C11
REM bond C10-C11 source: Mogul_mean_21_hits
DFIX_RIN 1.368 0.018 C10 C11
REM bond C11-H22 source: input_mol2_coords
DFIX_RIN 0.951 0.020 C11 H22
REM bond SI1-C22 source: Mogul_mean_315_hits
DFIX_RIN 1.876 0.022 SI1 C22
REM bond C22-H22A source: input_mol2_coords
DFIX_RIN 0.980 0.020 C22 H22A
REM bond C22-H22B source: input_mol2_coords
DFIX_RIN 0.980 0.020 C22 H22B
REM bond C22-H22C source: input_mol2_coords
DFIX_RIN 0.980 0.020 C22 H22C
REM bond SI1-C23 source: Mogul_mean_315_hits
DFIX_RIN 1.876 0.022 SI1 C23
REM bond C23-H23A source: input_mol2_coords
DFIX_RIN 0.980 0.020 C23 H23A
REM bond C23-H23B source: input_mol2_coords
DFIX_RIN 0.980 0.020 C23 H23B
REM bond C23-H23C source: input_mol2_coords
DFIX_RIN 0.981 0.020 C23 H23C
REM bond SI1-C24 source: Mogul_mean_315_hits
DFIX_RIN 1.876 0.022 SI1 C24
REM bond C24-H24A source: input_mol2_coords
DFIX_RIN 0.981 0.020 C24 H24A
REM bond C24-H24B source: input_mol2_coords
DFIX_RIN 0.979 0.020 C24 H24B
REM bond C24-H24C source: input_mol2_coords
DFIX_RIN 0.980 0.020 C24 H24C

REM angles SHELX uses 1,3 distance restraints for angles,
REM these are derived by trig from the grade angle and two bond lengths:
REM angle CL2-CU1-CL1 ang=108.1,3.0 b12=2.098,0.018 b23=2.098,0.018
REM angle CL2-CU1-CL1 sources: Mogul_mean_285_hits input_mol2_coords
DANG_RIN 3.397 0.068 CL2 CL1
REM angle C15-N16-C17 ang=116.9,1.0 b12=1.341,0.012 b23=1.340,0.016
REM angle C15-N16-C17 sources: Mogul_mean_3222_hits Mogul_mean_3430_hits
REM  Mogul_mean_5555_hits
DANG_RIN 2.285 0.021 C15 C17
REM angle N12-N13-C14 ang=118.2,1.6 b12=1.375,0.017 b23=1.288,0.008
REM angle N12-N13-C14 sources: Mogul_mean_1655_hits Mogul_mean_384_hits
REM  Mogul_mean_484_hits
DANG_RIN 2.286 0.025 N12 C14
REM angle N13-N12-H12 ang=123.9,3.0 b12=1.375,0.017 b23=0.881,0.020
REM angle N13-N12-H12 sources: Mogul_mean_1655_hits input_mol2_coords
DANG_RIN 2.004 0.035 N13 H12
REM angle N13-N12-C6 ang=112.4,3.0 b12=1.375,0.017 b23=1.314,0.030
REM angle N13-N12-C6 sources: Mogul_mean_1655_hits input_mol2_coords
DANG_RIN 2.234 0.048 N13 C6
REM angle H12-N12-C6 ang=123.8,3.0 b12=0.881,0.020 b23=1.314,0.030
REM angle H12-N12-C6 sources: input_mol2_coords
DANG_RIN 1.947 0.041 H12 C6
REM angle N16-C15-C20 ang=122.8,1.1 b12=1.341,0.012 b23=1.387,0.014
REM angle N16-C15-C20 sources: Mogul_mean_2749_hits Mogul_mean_3430_hits
REM  Mogul_mean_4270_hits
DANG_RIN 2.396 0.021 N16 C20
REM angle N16-C15-C14 ang=116.8,1.1 b12=1.341,0.012 b23=1.489,0.011
REM angle N16-C15-C14 sources: Mogul_mean_148_hits Mogul_mean_233_hits
REM  Mogul_mean_3430_hits
DANG_RIN 2.411 0.021 N16 C14
REM angle C20-C15-C14 ang=121.3,1.0 b12=1.387,0.014 b23=1.489,0.011
REM angle C20-C15-C14 sources: Mogul_mean_166_hits Mogul_mean_233_hits
REM  Mogul_mean_4270_hits
DANG_RIN 2.507 0.020 C20 C14
REM angle C15-C20-H20 ang=121.0,3.0 b12=1.387,0.014 b23=0.950,0.020
REM angle C15-C20-H20 sources: Mogul_mean_4270_hits input_mol2_coords
DANG_RIN 2.046 0.036 C15 H20
REM angle C15-C20-C19 ang=118.6,0.9 b12=1.387,0.014 b23=1.385,0.016
REM angle C15-C20-C19 sources: Mogul_mean_4270_hits Mogul_mean_4275_hits
REM  Mogul_mean_5149_hits
DANG_RIN 2.384 0.021 C15 C19
REM angle H20-C20-C19 ang=121.0,3.0 b12=0.950,0.020 b23=1.385,0.016
REM angle H20-C20-C19 sources: Mogul_mean_5149_hits input_mol2_coords
DANG_RIN 2.043 0.036 H20 C19
REM angle C20-C19-H19 ang=120.2,3.0 b12=1.385,0.016 b23=0.950,0.020
REM angle C20-C19-H19 sources: Mogul_mean_5149_hits input_mol2_coords
DANG_RIN 2.035 0.036 C20 H19
REM angle C20-C19-C18 ang=120.2,1.0 b12=1.385,0.016 b23=1.377,0.020
REM angle C20-C19-C18 sources: Mogul_mean_4935_hits Mogul_mean_5142_hits
REM  Mogul_mean_5149_hits
DANG_RIN 2.394 0.025 C20 C18
REM angle H19-C19-C18 ang=120.2,3.0 b12=0.950,0.020 b23=1.377,0.020
REM angle H19-C19-C18 sources: Mogul_mean_4935_hits input_mol2_coords
DANG_RIN 2.029 0.038 H19 C18
REM angle C19-C18-H18 ang=120.2,3.0 b12=1.377,0.020 b23=0.951,0.020
REM angle C19-C18-H18 sources: Mogul_mean_4935_hits input_mol2_coords
DANG_RIN 2.028 0.038 C19 H18
REM angle C19-C18-C17 ang=118.4,1.0 b12=1.377,0.020 b23=1.377,0.018
REM angle C19-C18-C17 sources: Mogul_mean_3992_hits Mogul_mean_4602_hits
REM  Mogul_mean_4935_hits
DANG_RIN 2.366 0.026 C19 C17
REM angle H18-C18-C17 ang=120.2,3.0 b12=0.951,0.020 b23=1.377,0.018
REM angle H18-C18-C17 sources: Mogul_mean_4602_hits input_mol2_coords
DANG_RIN 2.029 0.037 H18 C17
REM angle N16-C17-C18 ang=123.5,1.2 b12=1.340,0.016 b23=1.377,0.018
REM angle N16-C17-C18 sources: Mogul_mean_4602_hits Mogul_mean_5512_hits
REM  Mogul_mean_5555_hits
DANG_RIN 2.394 0.025 N16 C18
REM angle N16-C17-H17 ang=119.3,3.0 b12=1.340,0.016 b23=0.950,0.020
REM angle N16-C17-H17 sources: Mogul_mean_5555_hits input_mol2_coords
DANG_RIN 1.986 0.037 N16 H17
REM angle C18-C17-H17 ang=119.2,3.0 b12=1.377,0.018 b23=0.950,0.020
REM angle C18-C17-H17 sources: Mogul_mean_4602_hits input_mol2_coords
DANG_RIN 2.019 0.037 C18 H17
REM angle N13-C14-C15 ang=115.7,3.7 b12=1.288,0.008 b23=1.489,0.011
REM angle N13-C14-C15 sources: Mogul_mean_112_hits Mogul_mean_233_hits
REM  Mogul_mean_484_hits
DANG_RIN 2.353 0.049 N13 C15
REM angle N13-C14-C21 ang=124.6,2.1 b12=1.288,0.008 b23=1.497,0.016
REM angle N13-C14-C21 sources: Mogul_mean_1536_hits Mogul_mean_484_hits
DANG_RIN 2.468 0.029 N13 C21
REM angle C15-C14-C21 ang=118.9,1.2 b12=1.489,0.011 b23=1.497,0.016
REM angle C15-C14-C21 sources: Mogul_mean_1536_hits Mogul_mean_233_hits
DANG_RIN 2.571 0.023 C15 C21
REM angle C14-C21-H21A ang=109.5,3.0 b12=1.497,0.016 b23=0.980,0.020
REM angle C14-C21-H21A sources: Mogul_mean_1536_hits input_mol2_coords
DANG_RIN 2.045 0.041 C14 H21A
REM angle C14-C21-H21B ang=109.5,3.0 b12=1.497,0.016 b23=0.981,0.020
REM angle C14-C21-H21B sources: Mogul_mean_1536_hits input_mol2_coords
DANG_RIN 2.045 0.041 C14 H21B
REM angle C14-C21-H21C ang=109.5,3.0 b12=1.497,0.016 b23=0.980,0.020
REM angle C14-C21-H21C sources: Mogul_mean_1536_hits input_mol2_coords
DANG_RIN 2.045 0.041 C14 H21C
REM angle H21A-C21-H21B ang=109.4,3.0 b12=0.980,0.020 b23=0.981,0.020
REM angle H21A-C21-H21B sources: input_mol2_coords
DANG_RIN 1.600 0.038 H21A H21B
REM angle H21A-C21-H21C ang=109.5,3.0 b12=0.980,0.020 b23=0.980,0.020
REM angle H21A-C21-H21C sources: input_mol2_coords
DANG_RIN 1.601 0.038 H21A H21C
REM angle H21B-C21-H21C ang=109.4,3.0 b12=0.981,0.020 b23=0.980,0.020
REM angle H21B-C21-H21C sources: input_mol2_coords
DANG_RIN 1.601 0.038 H21B H21C
REM angle C9-SI1-C22 ang=110.8,1.1 b12=1.847,0.017 b23=1.876,0.022
REM angle C9-SI1-C22 sources: Mogul_mean_15_hits Mogul_mean_315_hits
REM  Mogul_mean_9_hits
DANG_RIN 3.065 0.030 C9 C22
REM angle C9-SI1-C23 ang=110.8,1.1 b12=1.847,0.017 b23=1.876,0.022
REM angle C9-SI1-C23 sources: Mogul_mean_15_hits Mogul_mean_315_hits
REM  Mogul_mean_9_hits
DANG_RIN 3.065 0.030 C9 C23
REM angle C9-SI1-C24 ang=110.8,1.1 b12=1.847,0.017 b23=1.876,0.022
REM angle C9-SI1-C24 sources: Mogul_mean_15_hits Mogul_mean_315_hits
REM  Mogul_mean_9_hits
DANG_RIN 3.065 0.030 C9 C24
REM angle C22-SI1-C23 ang=106.1,2.3 b12=1.876,0.022 b23=1.876,0.022
REM angle C22-SI1-C23 sources: Mogul_mean_315_hits
DANG_RIN 2.999 0.052 C22 C23
REM angle C22-SI1-C24 ang=106.1,2.3 b12=1.876,0.022 b23=1.876,0.022
REM angle C22-SI1-C24 sources: Mogul_mean_315_hits
DANG_RIN 2.999 0.052 C22 C24
REM angle C23-SI1-C24 ang=106.1,2.3 b12=1.876,0.022 b23=1.876,0.022
REM angle C23-SI1-C24 sources: Mogul_mean_315_hits
DANG_RIN 2.999 0.052 C23 C24
REM angle C6-N5-C4A ang=122.9,3.0 b12=1.325,0.030 b23=1.371,0.009
REM angle C6-N5-C4A sources: Mogul_mean_91_hits input_mol2_coords
DANG_RIN 2.369 0.043 C6 C4A
REM angle H7-N7-C6A ang=126.6,3.0 b12=0.880,0.020 b23=1.372,0.013
REM angle H7-N7-C6A sources: Mogul_mean_1190_hits input_mol2_coords
DANG_RIN 2.024 0.032 H7 C6A
REM angle H7-N7-C7A ang=126.6,3.0 b12=0.880,0.020 b23=1.374,0.012
REM angle H7-N7-C7A sources: Mogul_mean_1682_hits input_mol2_coords
DANG_RIN 2.026 0.032 H7 C7A
REM angle C6A-N7-C7A ang=109.6,1.3 b12=1.372,0.013 b23=1.374,0.012
REM angle C6A-N7-C7A sources: Mogul_mean_1190_hits Mogul_mean_134_hits
REM  Mogul_mean_1682_hits
DANG_RIN 2.244 0.023 C6A C7A
REM angle N12-C6-N5 ang=123.4,3.0 b12=1.314,0.030 b23=1.325,0.030
REM angle N12-C6-N5 sources: input_mol2_coords
DANG_RIN 2.324 0.050 N12 N5
REM angle N12-C6-C6A ang=117.6,3.0 b12=1.314,0.030 b23=1.389,0.016
REM angle N12-C6-C6A sources: Mogul_mean_13_hits input_mol2_coords
DANG_RIN 2.312 0.047 N12 C6A
REM angle N5-C6-C6A ang=120.3,2.1 b12=1.325,0.030 b23=1.389,0.016
REM angle N5-C6-C6A sources: Mogul_mean_10_hits Mogul_mean_13_hits
REM  input_mol2_coords
DANG_RIN 2.355 0.038 N5 C6A
REM angle N7-C6A-C6 ang=129.3,3.5 b12=1.372,0.013 b23=1.389,0.016
REM angle N7-C6A-C6 sources: Mogul_mean_1190_hits Mogul_mean_13_hits
REM  Mogul_mean_15_hits
DANG_RIN 2.495 0.040 N7 C6
REM angle N7-C6A-C11B ang=107.9,1.0 b12=1.372,0.013 b23=1.440,0.024
REM angle N7-C6A-C11B sources: Mogul_mean_1190_hits Mogul_mean_12_hits
REM  Mogul_mean_19_hits
DANG_RIN 2.274 0.027 N7 C11B
REM angle C6-C6A-C11B ang=121.9,3.0 b12=1.389,0.016 b23=1.440,0.024
REM angle C6-C6A-C11B sources: Mogul_mean_13_hits Mogul_mean_19_hits
REM  input_mol2_coords
DANG_RIN 2.473 0.044 C6 C11B
REM angle C6A-C11B-C11C ang=117.9,3.0 b12=1.440,0.024 b23=1.463,0.018
REM angle C6A-C11B-C11C sources: Mogul_mean_19_hits Mogul_mean_363_hits
REM  input_mol2_coords
DANG_RIN 2.487 0.047 C6A C11C
REM angle C6A-C11B-C11A ang=106.6,1.5 b12=1.440,0.024 b23=1.406,0.024
REM angle C6A-C11B-C11A sources: Mogul_mean_13_hits Mogul_mean_19_hits
REM  Mogul_mean_44_hits
DANG_RIN 2.282 0.035 C6A C11A
REM angle C11C-C11B-C11A ang=133.3,2.2 b12=1.463,0.018 b23=1.406,0.024
REM angle C11C-C11B-C11A sources: Mogul_mean_20_hits Mogul_mean_363_hits
REM  Mogul_mean_44_hits
DANG_RIN 2.634 0.035 C11C C11A
REM angle C11B-C11C-C4A ang=118.2,1.6 b12=1.463,0.018 b23=1.401,0.008
REM angle C11B-C11C-C4A sources: Mogul_mean_10_hits Mogul_mean_363_hits
REM  Mogul_mean_777_hits
DANG_RIN 2.458 0.027 C11B C4A
REM angle C11B-C11C-C1 ang=123.4,1.9 b12=1.463,0.018 b23=1.395,0.012
REM angle C11B-C11C-C1 sources: Mogul_mean_293_hits Mogul_mean_363_hits
REM  Mogul_mean_5051_hits
DANG_RIN 2.516 0.029 C11B C1
REM angle C4A-C11C-C1 ang=119.8,1.0 b12=1.401,0.008 b23=1.395,0.012
REM angle C4A-C11C-C1 sources: Mogul_mean_5051_hits Mogul_mean_660_hits
REM  Mogul_mean_777_hits
DANG_RIN 2.418 0.017 C4A C1
REM angle N5-C4A-C11C ang=119.4,3.0 b12=1.371,0.009 b23=1.401,0.008
REM angle N5-C4A-C11C sources: Mogul_mean_777_hits Mogul_mean_91_hits
REM  input_mol2_coords
DANG_RIN 2.394 0.038 N5 C11C
REM angle N5-C4A-C4 ang=119.7,1.1 b12=1.371,0.009 b23=1.403,0.013
REM angle N5-C4A-C4 sources: Mogul_mean_199_hits Mogul_mean_87_hits
REM  Mogul_mean_91_hits
DANG_RIN 2.399 0.019 N5 C4
REM angle C11C-C4A-C4 ang=121.2,3.0 b12=1.401,0.008 b23=1.403,0.013
REM angle C11C-C4A-C4 sources: Mogul_mean_199_hits Mogul_mean_777_hits
REM  input_mol2_coords
DANG_RIN 2.443 0.038 C11C C4
REM angle N7-C7A-C11A ang=112.9,3.0 b12=1.374,0.012 b23=1.442,0.021
REM angle N7-C7A-C11A sources: Mogul_mean_1682_hits Mogul_mean_9_hits
REM  input_mol2_coords
DANG_RIN 2.347 0.046 N7 C11A
REM angle N7-C7A-C8 ang=126.3,3.0 b12=1.374,0.012 b23=1.377,0.015
REM angle N7-C7A-C8 sources: Mogul_mean_1682_hits Mogul_mean_23_hits
REM  input_mol2_coords
DANG_RIN 2.455 0.037 N7 C8
REM angle C11A-C7A-C8 ang=121.6,2.6 b12=1.442,0.021 b23=1.377,0.015
REM angle C11A-C7A-C8 sources: Mogul_mean_23_hits Mogul_mean_9_hits
DANG_RIN 2.461 0.038 C11A C8
REM angle C11B-C11A-C7A ang=107.8,0.9 b12=1.406,0.024 b23=1.442,0.021
REM angle C11B-C11A-C7A sources: Mogul_mean_11_hits Mogul_mean_44_hits
REM  Mogul_mean_9_hits
DANG_RIN 2.301 0.029 C11B C7A
REM angle C11B-C11A-C11 ang=130.3,1.7 b12=1.406,0.024 b23=1.399,0.019
REM angle C11B-C11A-C11 sources: Mogul_mean_21_hits Mogul_mean_2874_hits
REM  Mogul_mean_44_hits
DANG_RIN 2.545 0.033 C11B C11
REM angle C7A-C11A-C11 ang=117.8,2.8 b12=1.442,0.021 b23=1.399,0.019
REM angle C7A-C11A-C11 sources: Mogul_mean_12_hits Mogul_mean_2874_hits
REM  Mogul_mean_9_hits
DANG_RIN 2.433 0.043 C7A C11
REM angle C11C-C1-H1 ang=120.1,3.0 b12=1.395,0.012 b23=0.950,0.020
REM angle C11C-C1-H1 sources: Mogul_mean_5051_hits input_mol2_coords
DANG_RIN 2.044 0.035 C11C H1
REM angle C11C-C1-C2 ang=119.8,1.8 b12=1.395,0.012 b23=1.385,0.016
REM angle C11C-C1-C2 sources: Mogul_mean_4928_hits Mogul_mean_5051_hits
REM  Mogul_mean_5149_hits
DANG_RIN 2.405 0.027 C11C C2
REM angle H1-C1-C2 ang=120.2,3.0 b12=0.950,0.020 b23=1.385,0.016
REM angle H1-C1-C2 sources: Mogul_mean_5149_hits input_mol2_coords
DANG_RIN 2.035 0.036 H1 C2
REM angle C1-C2-H2 ang=120.3,3.0 b12=1.385,0.016 b23=0.951,0.020
REM angle C1-C2-H2 sources: Mogul_mean_5149_hits input_mol2_coords
DANG_RIN 2.037 0.036 C1 H2
REM angle C1-C2-C3 ang=120.2,1.0 b12=1.385,0.016 b23=1.377,0.020
REM angle C1-C2-C3 sources: Mogul_mean_4935_hits Mogul_mean_5142_hits
REM  Mogul_mean_5149_hits
DANG_RIN 2.394 0.025 C1 C3
REM angle H2-C2-C3 ang=120.3,3.0 b12=0.951,0.020 b23=1.377,0.020
REM angle H2-C2-C3 sources: Mogul_mean_4935_hits input_mol2_coords
DANG_RIN 2.029 0.038 H2 C3
REM angle C2-C3-H3 ang=119.2,3.0 b12=1.377,0.020 b23=0.950,0.020
REM angle C2-C3-H3 sources: Mogul_mean_4935_hits input_mol2_coords
DANG_RIN 2.019 0.038 C2 H3
REM angle C2-C3-C4 ang=120.2,1.0 b12=1.377,0.020 b23=1.385,0.016
REM angle C2-C3-C4 sources: Mogul_mean_4935_hits Mogul_mean_5142_hits
REM  Mogul_mean_5149_hits
DANG_RIN 2.394 0.025 C2 C4
REM angle H3-C3-C4 ang=119.2,3.0 b12=0.950,0.020 b23=1.385,0.016
REM angle H3-C3-C4 sources: Mogul_mean_5149_hits input_mol2_coords
DANG_RIN 2.025 0.037 H3 C4
REM angle C4A-C4-C3 ang=120.0,1.7 b12=1.403,0.013 b23=1.385,0.016
REM angle C4A-C4-C3 sources: Mogul_mean_156_hits Mogul_mean_199_hits
REM  Mogul_mean_5149_hits
DANG_RIN 2.414 0.027 C4A C3
REM angle C4A-C4-H4 ang=119.8,3.0 b12=1.403,0.013 b23=0.950,0.020
REM angle C4A-C4-H4 sources: Mogul_mean_199_hits input_mol2_coords
DANG_RIN 2.048 0.036 C4A H4
REM angle C3-C4-H4 ang=119.8,3.0 b12=1.385,0.016 b23=0.950,0.020
REM angle C3-C4-H4 sources: Mogul_mean_5149_hits input_mol2_coords
DANG_RIN 2.032 0.036 C3 H4
REM angle C7A-C8-H8 ang=120.3,3.0 b12=1.377,0.015 b23=0.951,0.020
REM angle C7A-C8-H8 sources: Mogul_mean_23_hits input_mol2_coords
DANG_RIN 2.030 0.036 C7A H8
REM angle C7A-C8-C9 ang=119.4,3.0 b12=1.377,0.015 b23=1.395,0.018
REM angle C7A-C8-C9 sources: Mogul_mean_23_hits Mogul_mean_54_hits
REM  input_mol2_coords
DANG_RIN 2.393 0.042 C7A C9
REM angle H8-C8-C9 ang=120.3,3.0 b12=0.951,0.020 b23=1.395,0.018
REM angle H8-C8-C9 sources: Mogul_mean_54_hits input_mol2_coords
DANG_RIN 2.047 0.037 H8 C9
REM angle SI1-C9-C8 ang=118.5,3.0 b12=1.847,0.017 b23=1.395,0.018
REM angle SI1-C9-C8 sources: Mogul_mean_54_hits Mogul_mean_9_hits
REM  input_mol2_coords
DANG_RIN 2.796 0.047 SI1 C8
REM angle SI1-C9-C10 ang=121.6,3.0 b12=1.847,0.017 b23=1.395,0.018
REM angle SI1-C9-C10 sources: Mogul_mean_54_hits Mogul_mean_9_hits
REM  input_mol2_coords
DANG_RIN 2.839 0.046 SI1 C10
REM angle C8-C9-C10 ang=117.9,0.8 b12=1.395,0.018 b23=1.395,0.018
REM angle C8-C9-C10 sources: Mogul_mean_25_hits Mogul_mean_54_hits
DANG_RIN 2.391 0.024 C8 C10
REM angle C9-C10-H21 ang=119.9,3.0 b12=1.395,0.018 b23=0.951,0.020
REM angle C9-C10-H21 sources: Mogul_mean_54_hits input_mol2_coords
DANG_RIN 2.043 0.037 C9 H21
REM angle C9-C10-C11 ang=120.4,1.1 b12=1.395,0.018 b23=1.368,0.018
REM angle C9-C10-C11 sources: Mogul_mean_21_hits Mogul_mean_35_hits
REM  Mogul_mean_54_hits
DANG_RIN 2.398 0.026 C9 C11
REM angle H21-C10-C11 ang=120.0,3.0 b12=0.951,0.020 b23=1.368,0.018
REM angle H21-C10-C11 sources: Mogul_mean_21_hits input_mol2_coords
DANG_RIN 2.019 0.037 H21 C11
REM angle C11A-C11-C10 ang=119.1,1.6 b12=1.399,0.019 b23=1.368,0.018
REM angle C11A-C11-C10 sources: Mogul_mean_21_hits Mogul_mean_2874_hits
DANG_RIN 2.385 0.030 C11A C10
REM angle C11A-C11-H22 ang=119.3,3.0 b12=1.399,0.019 b23=0.951,0.020
REM angle C11A-C11-H22 sources: Mogul_mean_2874_hits input_mol2_coords
DANG_RIN 2.040 0.038 C11A H22
REM angle C10-C11-H22 ang=119.3,3.0 b12=1.368,0.018 b23=0.951,0.020
REM angle C10-C11-H22 sources: Mogul_mean_21_hits input_mol2_coords
DANG_RIN 2.012 0.038 C10 H22
REM angle SI1-C22-H22A ang=109.5,3.0 b12=1.876,0.022 b23=0.980,0.020
REM angle SI1-C22-H22A sources: Mogul_mean_315_hits input_mol2_coords
DANG_RIN 2.389 0.045 SI1 H22A
REM angle SI1-C22-H22B ang=109.5,3.0 b12=1.876,0.022 b23=0.980,0.020
REM angle SI1-C22-H22B sources: Mogul_mean_315_hits input_mol2_coords
DANG_RIN 2.389 0.045 SI1 H22B
REM angle SI1-C22-H22C ang=109.5,3.0 b12=1.876,0.022 b23=0.980,0.020
REM angle SI1-C22-H22C sources: Mogul_mean_315_hits input_mol2_coords
DANG_RIN 2.389 0.045 SI1 H22C
REM angle H22A-C22-H22B ang=109.5,3.0 b12=0.980,0.020 b23=0.980,0.020
REM angle H22A-C22-H22B sources: input_mol2_coords
DANG_RIN 1.600 0.038 H22A H22B
REM angle H22A-C22-H22C ang=109.4,3.0 b12=0.980,0.020 b23=0.980,0.020
REM angle H22A-C22-H22C sources: input_mol2_coords
DANG_RIN 1.600 0.038 H22A H22C
REM angle H22B-C22-H22C ang=109.5,3.0 b12=0.980,0.020 b23=0.980,0.020
REM angle H22B-C22-H22C sources: input_mol2_coords
DANG_RIN 1.600 0.038 H22B H22C
REM angle SI1-C23-H23A ang=109.5,3.0 b12=1.876,0.022 b23=0.980,0.020
REM angle SI1-C23-H23A sources: Mogul_mean_315_hits input_mol2_coords
DANG_RIN 2.389 0.045 SI1 H23A
REM angle SI1-C23-H23B ang=109.5,3.0 b12=1.876,0.022 b23=0.980,0.020
REM angle SI1-C23-H23B sources: Mogul_mean_315_hits input_mol2_coords
DANG_RIN 2.389 0.045 SI1 H23B
REM angle SI1-C23-H23C ang=109.4,3.0 b12=1.876,0.022 b23=0.981,0.020
REM angle SI1-C23-H23C sources: Mogul_mean_315_hits input_mol2_coords
DANG_RIN 2.389 0.045 SI1 H23C
REM angle H23A-C23-H23B ang=109.5,3.0 b12=0.980,0.020 b23=0.980,0.020
REM angle H23A-C23-H23B sources: input_mol2_coords
DANG_RIN 1.600 0.038 H23A H23B
REM angle H23A-C23-H23C ang=109.5,3.0 b12=0.980,0.020 b23=0.981,0.020
REM angle H23A-C23-H23C sources: input_mol2_coords
DANG_RIN 1.601 0.038 H23A H23C
REM angle H23B-C23-H23C ang=109.5,3.0 b12=0.980,0.020 b23=0.981,0.020
REM angle H23B-C23-H23C sources: input_mol2_coords
DANG_RIN 1.601 0.038 H23B H23C
REM angle SI1-C24-H24A ang=109.5,3.0 b12=1.876,0.022 b23=0.981,0.020
REM angle SI1-C24-H24A sources: Mogul_mean_315_hits input_mol2_coords
DANG_RIN 2.389 0.045 SI1 H24A
REM angle SI1-C24-H24B ang=109.5,3.0 b12=1.876,0.022 b23=0.979,0.020
REM angle SI1-C24-H24B sources: Mogul_mean_315_hits input_mol2_coords
DANG_RIN 2.389 0.045 SI1 H24B
REM angle SI1-C24-H24C ang=109.5,3.0 b12=1.876,0.022 b23=0.980,0.020
REM angle SI1-C24-H24C sources: Mogul_mean_315_hits input_mol2_coords
DANG_RIN 2.389 0.045 SI1 H24C
REM angle H24A-C24-H24B ang=109.4,3.0 b12=0.981,0.020 b23=0.979,0.020
REM angle H24A-C24-H24B sources: input_mol2_coords
DANG_RIN 1.600 0.038 H24A H24B
REM angle H24A-C24-H24C ang=109.5,3.0 b12=0.981,0.020 b23=0.980,0.020
REM angle H24A-C24-H24C sources: input_mol2_coords
DANG_RIN 1.601 0.038 H24A H24C
REM angle H24B-C24-H24C ang=109.5,3.0 b12=0.979,0.020 b23=0.980,0.020
REM angle H24B-C24-H24C sources: input_mol2_coords
DANG_RIN 1.600 0.038 H24B H24C

REM planes:
REM plane atom-N12, source: sum_angles_360
FLAT_RIN N13 N12 H12 C6
REM plane atom-C15, source: Mogul_sum_angles_361
FLAT_RIN N16 C15 C20 C14
REM plane atom-C20, source: sum_angles_361
FLAT_RIN C15 C20 H20 C19
REM plane atom-C19, source: sum_angles_361
FLAT_RIN C20 C19 H19 C18
REM plane atom-C18, source: sum_angles_359
FLAT_RIN C19 C18 H18 C17
REM plane atom-C17, source: sum_angles_362
FLAT_RIN N16 C17 C18 H17
REM plane atom-C14, source: Mogul_sum_angles_359
FLAT_RIN N13 C14 C15 C21
REM plane atom-N7, source: sum_angles_363
FLAT_RIN H7 N7 C6A C7A
REM plane atom-C6, source: sum_angles_361
FLAT_RIN N12 C6 N5 C6A
REM plane atom-C6A, source: sum_angles_359
FLAT_RIN N7 C6A C6 C11B
REM plane atom-C11B, source: sum_angles_358
FLAT_RIN C6A C11B C11C C11A
REM plane atom-C11C, source: Mogul_sum_angles_361
FLAT_RIN C11B C11C C4A C1
REM plane atom-C4A, source: sum_angles_360
FLAT_RIN N5 C4A C11C C4
REM plane atom-C7A, source: sum_angles_361
FLAT_RIN N7 C7A C11A C8
REM plane atom-C11A, source: Mogul_sum_angles_356
FLAT_RIN C11B C11A C7A C11
REM plane atom-C1, source: sum_angles_360
FLAT_RIN C11C C1 H1 C2
REM plane atom-C2, source: sum_angles_361
FLAT_RIN C1 C2 H2 C3
REM plane atom-C3, source: sum_angles_359
FLAT_RIN C2 C3 H3 C4
REM plane atom-C4, source: sum_angles_360
FLAT_RIN C4A C4 C3 H4
REM plane atom-C8, source: sum_angles_360
FLAT_RIN C7A C8 H8 C9
REM plane atom-C9, source: sum_angles_358
FLAT_RIN SI1 C9 C8 C10
REM plane atom-C10, source: sum_angles_360
FLAT_RIN C9 C10 H21 C11
REM plane atom-C11, source: sum_angles_358
FLAT_RIN C11A C11 C10 H22
REM plane ring6A, source: Mogul+_ring_tors_rmsd_1.2_280_hits
FLAT_RIN N16 C17 C18 C19 C20 C15
REM plane ring6B, source: Mogul+_ring_tors_rmsd_4.5_17_hits
FLAT_RIN N5 C4A C11C C11B C6A C6
REM plane ring5A, source: Mogul+_ring_tors_rmsd_0.8_17_hits
FLAT_RIN N7 C6A C11B C11A C7A
REM plane ring6C, source: Mogul+_ring_tors_rmsd_1.3_274_hits
FLAT_RIN C1 C2 C3 C4 C4A C11C
REM plane trans-27, source:
REM  Mogul_plane_rms_out_of_plane_torsion4.0_degs_14_hits_trans_100.0%_within_1
REM 0degs
FLAT_RIN C14 N13 N12 C6
REM plane cis-28, source:
REM  Mogul_plane_rms_out_of_plane_torsion2.4_degs_466_hits_trans_97.2%_within_1
REM 0degs
FLAT_RIN N12 N13 C14 C21
REM plane 2fold-29, source:
REM  Mogul_plane_rms_out_of_plane_torsion13.2_degs_178_hits
FLAT_RIN C20 C15 C14 C21
TEMP -173
SIZE 0.100 0.100  0.020
L.S. 100
BOND
RIGU
SIMU_* 0.01 0.02 3.0
ISOR_RIN C23 C24 C25
ACTA TABS
LIST 6
FMAP 2
PLAN 20
REM WPDB -1
WGHT    0.174400
FVAR       0.19743   0.67209
CU1   6    0.604224    0.479487    0.683997    11.00000    0.02314    0.01048 =
         0.02172    0.00019   -0.00325    0.00314
CL2   5    0.647671    0.426107    0.825699    11.00000    0.03803    0.01346 =
         0.01877    0.00177   -0.00452   -0.00089
CL1   5    0.750391    0.457048    0.593329    11.00000    0.02644    0.01887 =
         0.03632    0.00747    0.01013    0.00543
RESI 1 RIN
N16   3    0.637490    0.615267    0.712129    11.00000    0.02676    0.01013 =
         0.02560   -0.00131    0.00274   -0.00002
N13   3    0.486481    0.545474    0.619878    11.00000    0.01874    0.01348 =
         0.02170    0.00149    0.00108    0.00076
N12   3    0.413253    0.487995    0.579132    11.00000    0.01727    0.01486 =
         0.02744    0.00170   -0.00303    0.00303
AFIX  43
H12   2    0.354858    0.508469    0.552958    11.00000   -1.20000
AFIX   0
C15   1    0.567554    0.676771    0.677086    11.00000    0.02593    0.01144 =
         0.02558    0.00023    0.00109    0.00011
C20   1    0.580347    0.772704    0.687740    11.00000    0.02869    0.01159 =
         0.03003    0.00153    0.00066    0.00236
AFIX  43
H20   2    0.529964    0.815349    0.663085    11.00000   -1.20000
AFIX   0
C19   1    0.669463    0.804246    0.735753    11.00000    0.03431    0.01261 =
         0.03420   -0.00067   -0.00073   -0.00398
AFIX  43
H19   2    0.681835    0.869401    0.742752    11.00000   -1.20000
AFIX   0
C18   1    0.738428    0.741657    0.772431    11.00000    0.03570    0.01460 =
         0.03601   -0.00166   -0.00266   -0.00466
AFIX  43
H18   2    0.798387    0.762563    0.806945    11.00000   -1.20000
AFIX   0
C17   1    0.720889    0.646833    0.759244    11.00000    0.03291    0.01266 =
         0.03358   -0.00045   -0.00499    0.00200
AFIX  43
H17   2    0.769895    0.603288    0.784621    11.00000   -1.20000
AFIX   0
C14   1    0.477293    0.634132    0.626515    11.00000    0.02346    0.01245 =
         0.02239    0.00220    0.00431    0.00253
C21   1    0.385792    0.688730    0.590492    11.00000    0.02792    0.01759 =
         0.02418    0.00000   -0.00250    0.00888
AFIX 137
H21A  2    0.391456    0.703558    0.526132    11.00000   -1.50000
H21B  2    0.381868    0.746860    0.625271    11.00000   -1.50000
H21C  2    0.324030    0.651588    0.596442    11.00000   -1.50000
AFIX   0
PART 1 21
SI1   4   -0.039081    0.141959    0.379112    21.00000    0.03542    0.03529 =
         0.09907   -0.00323   -0.03262   -0.01183
N5    3    0.526922    0.369895    0.625793    21.00000    0.01754    0.01227 =
         0.02370    0.00075   -0.00039   -0.00133
N7    3    0.275489    0.349868    0.500253    21.00000    0.01500    0.01657 =
         0.03141    0.00428   -0.00189   -0.00313
AFIX  43
H7    2    0.248731    0.405470    0.488844    21.00000   -1.20000
AFIX   0
C6    1    0.439491    0.396102    0.583013    21.00000    0.01664    0.01410 =
         0.02494    0.00090    0.00068    0.00031
C6A   1    0.369877    0.331849    0.543346    21.00000    0.01676    0.01492 =
         0.02631    0.00340    0.00027   -0.00145
C11B  1    0.387329    0.235323    0.549426    21.00000    0.01753    0.01449 =
         0.02681    0.00305   -0.00057   -0.00324
C11C  1    0.484388    0.205687    0.593146    21.00000    0.01832    0.01387 =
         0.02418    0.00153    0.00041   -0.00201
C4A   1    0.551615    0.275511    0.629501    21.00000    0.01853    0.01253 =
         0.02339    0.00145    0.00005   -0.00114
C7A   1    0.230785    0.266511    0.478375    21.00000    0.01926    0.01904 =
         0.03693    0.00435   -0.00394   -0.00529
C11A  1    0.297075    0.191825    0.507704    21.00000    0.01955    0.01751 =
         0.03468    0.00369   -0.00289   -0.00625
C1    1    0.515290    0.111674    0.600110    21.00000    0.01872    0.01260 =
         0.02444   -0.00109    0.00022   -0.00314
AFIX  43
H1    2    0.470721    0.063604    0.576547    21.00000   -1.20000
AFIX   0
C2    1    0.610355    0.089166    0.641167    21.00000    0.02126    0.01228 =
         0.02613    0.00089    0.00140   -0.00034
AFIX  43
H2    2    0.630791    0.025508    0.645791    21.00000   -1.20000
AFIX   0
C3    1    0.676057    0.158304    0.675592    21.00000    0.01761    0.01482 =
         0.02494    0.00110   -0.00077    0.00020
AFIX  43
H3    2    0.741299    0.141903    0.703659    21.00000   -1.20000
AFIX   0
C4    1    0.647723    0.250127    0.669494    21.00000    0.01758    0.01288 =
         0.02355    0.00039    0.00041   -0.00173
AFIX  43
H4    2    0.693829    0.297188    0.692677    21.00000   -1.20000
AFIX   0
C8    1    0.134503    0.252170    0.437182    21.00000    0.02287    0.02235 =
         0.04618    0.00117   -0.00903   -0.00582
AFIX  43
H8    2    0.092739    0.303752    0.417592    21.00000   -1.20000
AFIX   0
C9    1    0.098773    0.160812    0.424459    21.00000    0.02720    0.02412 =
         0.05207    0.00184   -0.01207   -0.00836
C10   1    0.163799    0.086383    0.453222    21.00000    0.02687    0.02430 =
         0.05219    0.00159   -0.00961   -0.01007
AFIX  43
H21   2    0.139742    0.024075    0.444926    21.00000   -1.20000
AFIX   0
C11   1    0.260817    0.100817    0.492860    21.00000    0.02545    0.02174 =
         0.04236    0.00540   -0.00696   -0.00630
AFIX  43
H22   2    0.303238    0.048951    0.510172    21.00000   -1.20000
AFIX   0
C22   1   -0.117637    0.168863    0.478319    21.00000    0.03646    0.05229 =
         0.13590    0.00335    0.00979   -0.01575
AFIX 137
H22A  2   -0.144567    0.110511    0.501710    21.00000   -1.50000
H22B  2   -0.174462    0.210126    0.457741    21.00000   -1.50000
H22C  2   -0.074473    0.199853    0.526768    21.00000   -1.50000
AFIX   0
C23   1   -0.055520    0.016183    0.344155    21.00000    0.04568    0.05007 =
         0.10428   -0.00880   -0.03901   -0.02062
AFIX 137
H23A  2   -0.041112   -0.024123    0.397489    21.00000   -1.50000
H23B  2   -0.008192    0.001207    0.298191    21.00000   -1.50000
H23C  2   -0.125833    0.005847    0.318548    21.00000   -1.50000
AFIX   0
C24   1   -0.075211    0.221646    0.281464    21.00000    0.06425    0.07503 =
         0.10122    0.01500   -0.05071   -0.01443
AFIX 137
H24A  2   -0.144744    0.207135    0.256200    21.00000   -1.50000
H24B  2   -0.027663    0.213036    0.234266    21.00000   -1.50000
H24C  2   -0.072207    0.286636    0.302621    21.00000   -1.50000
AFIX   0
PART 0
PART 2 -21
SI1   4    0.015635    0.112379    0.289678   -21.00000    0.04348    0.04271 =
         0.07850    0.00691   -0.03018   -0.01974
N5    3    0.519858    0.364310    0.624630   -21.00000    0.01755    0.01322 =
         0.02442    0.00127    0.00005   -0.00133
N7    3    0.267744    0.342233    0.493332   -21.00000    0.01646    0.01736 =
         0.03193    0.00348   -0.00219   -0.00290
AFIX  43
H7    2    0.237352    0.396453    0.482856   -21.00000   -1.20000
AFIX   0
C6    1    0.431634    0.394043    0.581380   -21.00000    0.01703    0.01439 =
         0.02552    0.00171    0.00009   -0.00004
C6A   1    0.360795    0.330250    0.541504   -21.00000    0.01746    0.01507 =
         0.02743    0.00273   -0.00071   -0.00202
C11B  1    0.379912    0.232348    0.546285   -21.00000    0.01835    0.01522 =
         0.02816    0.00275   -0.00092   -0.00258
C11C  1    0.475585    0.202558    0.592560   -21.00000    0.01783    0.01360 =
         0.02499    0.00147    0.00026   -0.00229
C4A   1    0.543766    0.270518    0.629936   -21.00000    0.01798    0.01285 =
         0.02422    0.00157    0.00010   -0.00127
C7A   1    0.229089    0.257557    0.463952   -21.00000    0.02003    0.01891 =
         0.03773    0.00359   -0.00390   -0.00561
C11A  1    0.296725    0.185347    0.499968   -21.00000    0.01986    0.01818 =
         0.03578    0.00320   -0.00376   -0.00587
C1    1    0.501104    0.107839    0.599777   -21.00000    0.01750    0.01291 =
         0.02431   -0.00002    0.00079   -0.00274
AFIX  43
H1    2    0.454638    0.061834    0.574957   -21.00000   -1.20000
AFIX   0
C2    1    0.593307    0.081174    0.642723   -21.00000    0.01763    0.01186 =
         0.02446    0.00030    0.00174   -0.00233
AFIX  43
H2    2    0.610177    0.016676    0.647610   -21.00000   -1.20000
AFIX   0
C3    1    0.661444    0.147127    0.678728   -21.00000    0.01667    0.01314 =
         0.02409    0.00176    0.00069   -0.00110
AFIX  43
H3    2    0.724625    0.127895    0.708981   -21.00000   -1.20000
AFIX   0
C4    1    0.638320    0.241252    0.671050   -21.00000    0.01720    0.01273 =
         0.02372    0.00106    0.00082   -0.00217
AFIX  43
H4    2    0.686930    0.286418    0.693831   -21.00000   -1.20000
AFIX   0
C8    1    0.145593    0.234376    0.405250   -21.00000    0.02397    0.02326 =
         0.04785    0.00362   -0.01016   -0.00782
AFIX  43
H8    2    0.100990    0.283173    0.383461   -21.00000   -1.20000
AFIX   0
C9    1    0.122594    0.141812    0.375598   -21.00000    0.02525    0.02392 =
         0.05170    0.00356   -0.01039   -0.00899
C10   1    0.185961    0.073060    0.419254   -21.00000    0.02429    0.02255 =
         0.04622    0.00218   -0.00841   -0.00936
AFIX  43
H21   2    0.169674    0.009258    0.407429   -21.00000   -1.20000
AFIX   0
C11   1    0.269617    0.092837    0.477706   -21.00000    0.02281    0.02049 =
         0.04109    0.00347   -0.00555   -0.00640
AFIX  43
H22   2    0.310025    0.042995    0.503648   -21.00000   -1.20000
AFIX   0
C22   1   -0.039529    0.219330    0.232753   -21.00000    0.05301    0.06765 =
         0.09062    0.01224   -0.03695   -0.02549
AFIX  33
H22A  2    0.015416    0.263529    0.222718   -21.00000   -1.50000
H22B  2   -0.075310    0.202284    0.174063   -21.00000   -1.50000
H22C  2   -0.087726    0.248465    0.271520   -21.00000   -1.50000
AFIX   0
C23   1   -0.068069    0.015778    0.317925   -21.00000    0.05377    0.04910 =
         0.08893    0.00711   -0.04290   -0.01357
AFIX  33
H23A  2   -0.121231    0.006700    0.268014   -21.00000   -1.50000
H23B  2   -0.027752   -0.041628    0.326815   -21.00000   -1.50000
H23C  2   -0.099928    0.030671    0.374031   -21.00000   -1.50000
AFIX   0
C24   1    0.065028    0.077930    0.171824   -21.00000    0.06495    0.09193 =
         0.10453   -0.02270   -0.00838   -0.04415
AFIX  33
H24A  2    0.110642    0.126917    0.152387   -21.00000   -1.50000
H24B  2    0.102272    0.018603    0.178044   -21.00000   -1.50000
H24C  2    0.006800    0.071091    0.126271   -21.00000   -1.50000
PART 0
RESI 0
AFIX   0
HKLF 4


REM  RINO6_a.res in P2(1)/c
REM wR2 = 0.2770, GooF = S = 1.030, Restrained GooF = 0.894 for all data
REM R1 = 0.0854 for 3151 Fo > 4sig(Fo) and 0.1358 for all 5633 data
REM 501 parameters refined using 2726 restraints

END

WGHT      0.1775      0.0000

REM Highest difference peak  2.328,  deepest hole -1.187,  1-sigma level  0.226
Q1    1   0.2147 -0.0195  0.1489  11.00000  0.05    2.33
Q2    1   0.0600  0.0069  0.0687  11.00000  0.05    1.80
Q3    1   0.0407  0.0796  0.0986  11.00000  0.05    1.65
Q4    1  -0.0160  0.1339  0.3274  11.00000  0.05    1.62
Q5    1   0.1474 -0.0422  0.0976  11.00000  0.05    1.60
Q6    1   0.0458  0.1570  0.1000  11.00000  0.05    1.50
Q7    1   0.0000  0.0000  0.0000  10.50000  0.05    1.39
Q8    1   0.1373  0.0237  0.1638  11.00000  0.05    1.09
Q9    1   0.5237  0.6605  0.6483  11.00000  0.05    0.81
Q10   1   0.3618  0.3084  0.5350  11.00000  0.05    0.78
Q11   1  -0.0288  0.2929  0.5560  11.00000  0.05    0.77
Q12   1   0.6398  0.4274  0.9047  11.00000  0.05    0.70
Q13   1   0.4348  0.7659  0.5950  11.00000  0.05    0.70
Q14   1   0.4501  0.2005  0.5900  11.00000  0.05    0.69
Q15   1  -0.0087  0.1858  0.5887  11.00000  0.05    0.68
Q16   1   0.4772  0.5823  0.6245  11.00000  0.05    0.68
Q17   1   0.2831  0.3620  0.4741  11.00000  0.05    0.68
Q18   1   0.3533  0.6672  0.5568  11.00000  0.05    0.64
Q19   1  -0.1161  0.1912  0.4076  11.00000  0.05    0.64
Q20   1   0.4870  0.3807  0.6089  11.00000  0.05    0.62
;
_shelx_res_checksum              64790

loop_
_refln_intensity_net
_refln_intensity_u
6.02 32.01
84.98 30.59
-3.43 28.54
26.49 26.56
15.96 16.85
113.63 19.17
4.93 15.60
-8.26 13.74
65.47 28.18
74.67 26.17
23.68 22.91
47.37 21.47
81.85 12.86
3.73 30.37
-5.66 30.99
82.26 22.18
66.07 20.29
40.98 17.71
18.45 7.07
-4.14 22.09
-7.21 11.24
18.87 6.95
65.66 21.50
685.83 10.56
1809.99 21.20
25.69 8.48
27.84 26.29
12.34 24.16
18.80 27.97
72.83 16.42
14.87 20.79
-1.52 18.95
145.10 16.20
125.06 5.60
-2.33 20.41
2.81 11.38
90.61 9.33
333.17 12.71
0.00 9.56
147.87 6.71
43.86 5.57
44.39 9.01
27.99 29.10
11.40 33.59
7.57 24.96
24.73 20.35
5.76 18.23
8.95 30.59
-7.02 18.69
19.21 14.26
-1.40 16.33
5.44 27.52
26.85 12.62
41.83 10.31
71.66 17.71
-5.18 27.08
15.12 19.09
375.84 10.37
64.11 19.75
22.46 10.25
38.84 18.14
123.40 10.37
36.77 5.40
149.14 14.00
25.57 11.34
380.58 13.18
96.71 8.35
-0.95 6.38
42.74 25.94
1.23 31.16
74.93 30.48
2.73 27.96
47.47 29.54
1.37 9.26
20.39 18.32
1.41 10.91
107.23 9.61
-9.87 24.51
239.63 8.16
11.32 16.12
67.18 14.71
38.86 11.28
191.76 7.47
95.41 17.99
-1.20 8.43
3.78 9.50
4.64 8.33
213.55 10.41
27.25 7.84
4.14 27.39
-5.51 26.57
19.14 27.64
17.48 20.22
24.45 29.97
214.89 22.68
56.74 19.99
-1.94 6.48
8.55 15.57
2.13 14.02
32.01 12.74
44.02 14.82
110.05 15.14
5.61 12.34
80.03 5.08
16.06 13.50
233.25 15.51
28.68 11.00
7.03 9.44
18.28 28.80
-11.60 31.45
11.31 30.65
69.49 29.12
23.21 20.68
108.14 20.07
2.82 14.02
149.04 24.36
15.41 23.20
3.26 19.20
72.28 15.86
9.66 22.02
6.76 23.18
41.00 10.75
-8.19 22.15
0.59 7.14
0.27 5.28
163.32 6.14
11.00 6.62
-1.56 30.58
-4.37 29.11
-4.29 19.57
200.18 13.24
1.18 11.62
83.06 7.86
-1.93 19.78
43.13 14.64
7.28 21.16
125.59 5.48
8.38 1.94
-3.43 21.13
-0.33 4.48
26.12 1.20
47.65 8.85
631.52 13.52
30.41 7.71
109.95 9.12
134.19 8.16
29.99 21.95
-2.71 21.31
-3.38 27.31
27.11 20.85
18.86 25.15
7.83 15.85
5.23 26.11
0.93 11.18
224.88 10.89
88.10 19.62
95.55 18.09
130.26 16.01
3.35 6.56
45.82 21.66
57.85 7.44
90.29 7.41
122.34 5.88
20.48 5.26
79.63 9.15
28.64 4.39
105.10 18.28
-5.48 23.35
16.17 24.21
13.32 22.59
2.27 14.80
-1.97 22.57
5.10 16.95
-4.75 24.35
1.10 8.93
26.49 19.62
3.94 23.67
10.94 18.87
555.16 15.03
32.68 19.73
209.09 8.07
6.34 6.58
-1.29 4.63
12.41 5.41
249.46 6.75
179.10 7.25
58.83 22.54
-0.72 28.84
103.51 22.75
34.05 25.21
5.57 19.20
0.58 16.44
-4.82 23.46
40.64 18.37
294.77 16.41
-3.53 18.08
27.77 5.41
-0.23 3.28
113.56 6.37
4.17 2.43
14.31 6.17
4.41 22.43
24.86 25.79
19.73 26.57
17.66 24.74
19.40 22.09
8.81 24.72
2.84 15.47
22.93 11.35
-10.09 22.81
-2.08 14.44
7.02 14.49
-6.71 22.01
-5.38 5.00
92.57 19.26
-4.59 21.82
62.94 18.46
-0.92 6.38
72.57 8.96
54.18 30.86
5.38 25.80
-8.65 24.46
-0.81 29.36
78.65 29.04
26.14 26.12
9.37 24.74
290.63 16.82
34.89 24.44
2.56 23.51
398.02 16.21
11.99 20.05
70.85 14.25
58.07 17.28
387.24 11.42
18.94 17.06
93.30 5.91
29.37 6.24
373.50 9.42
190.09 9.43
125.45 8.47
0.60 6.45
56.21 16.91
68.57 27.72
17.51 22.27
54.11 18.41
-2.69 14.74
373.79 16.48
65.07 25.01
42.28 19.45
36.03 14.92
3.67 8.22
13.73 21.41
235.12 12.02
-5.05 20.69
16.74 14.82
26.10 10.98
6.14 20.34
190.96 7.29
-2.30 19.53
2.59 15.17
238.84 10.10
66.65 5.44
182.23 9.03
220.53 9.00
7.30 7.62
10.45 8.38
2.54 25.38
1.00 18.06
3.82 18.41
-1.30 17.12
50.25 16.25
25.73 14.72
44.23 20.41
105.62 7.64
131.89 8.42
40.16 12.38
-1.89 10.57
72.63 15.65
8.26 8.77
23.78 14.50
1.05 5.68
67.39 8.68
0.30 5.06
2.96 6.82
467.49 12.17
-1.20 5.16
72.15 25.05
0.92 10.40
5.38 22.13
-1.15 10.80
4.93 9.57
3.45 22.61
10.68 6.04
-3.21 10.45
125.23 6.77
1.56 13.04
13.08 18.35
7.51 14.03
4.42 5.46
90.01 5.79
39.36 6.91
981.12 12.13
4.47 18.53
23.36 27.69
1.97 22.78
28.75 20.83
5.70 19.81
1.94 18.08
0.02 24.30
93.71 22.60
90.95 14.35
93.74 9.10
29.18 16.52
0.90 22.48
129.58 4.52
19.82 17.81
2.23 21.60
5.71 18.56
-4.08 11.42
46.23 13.95
18.16 7.31
16.79 12.31
4.39 7.63
106.32 6.40
353.40 11.03
180.87 7.20
9.19 6.37
-4.64 27.58
13.43 20.86
5.94 25.75
0.81 20.57
13.83 17.78
141.69 15.05
97.10 14.02
40.72 21.93
424.58 14.53
157.12 8.81
5.71 15.19
24.73 17.74
298.31 11.61
61.58 4.82
-8.50 11.86
7.66 8.44
8.42 17.06
7.15 12.10
40.73 12.38
53.98 11.68
235.93 7.74
5.61 5.88
315.98 3.28
15.70 4.66
18.06 7.38
-1.12 3.69
4.16 5.76
-1.27 26.04
5.36 24.88
-7.99 25.99
142.11 23.24
88.39 22.91
3.87 22.37
54.40 22.32
41.13 18.54
-2.10 16.73
-4.28 15.24
-1.65 12.92
44.13 24.12
-4.70 12.52
13.74 11.69
2.86 20.88
-5.00 20.20
80.29 18.55
58.31 6.76
0.74 19.59
-1.75 3.63
19.55 2.90
62.30 18.03
13.40 10.43
104.62 10.92
20.62 11.09
27.17 6.48
53.11 6.51
28.39 8.44
13.95 7.29
681.75 13.55
213.42 4.88
174.27 9.22
73.78 7.18
21.50 22.73
-10.39 22.58
5.18 14.16
2.57 22.03
104.26 15.13
-7.13 17.81
47.02 16.48
29.42 9.97
0.25 6.70
-0.82 9.74
15.19 9.72
244.49 10.55
-6.49 13.72
162.94 23.20
-7.83 21.66
101.62 10.99
112.60 20.28
15.07 10.65
8.55 19.29
-3.05 6.74
187.56 11.07
157.96 7.05
14.61 16.07
8.48 15.54
148.00 17.25
101.76 4.91
94.50 10.04
22.61 7.92
235.74 9.18
21.68 8.59
54.16 7.68
97.57 6.77
81.97 7.96
45.59 16.88
21.54 22.40
10.34 19.25
-1.45 15.63
104.88 14.84
57.17 10.88
4.33 17.34
22.47 13.81
385.45 15.10
12.32 19.00
-0.97 18.25
97.25 3.02
63.81 7.97
-0.96 24.03
10.12 23.10
4.20 15.13
11.29 16.43
2.99 15.13
51.67 23.71
83.01 10.21
-3.80 18.74
137.95 18.19
-1.73 11.26
-7.70 17.94
5.29 20.41
15.08 11.43
12.74 10.43
-0.57 19.78
210.66 4.61
20.52 14.82
301.04 9.91
10.56 14.79
10.07 5.10
3.37 14.38
584.95 13.51
69.86 6.78
7.38 24.79
16.39 16.69
11.84 21.43
-11.53 16.16
-4.29 19.81
0.98 10.61
-6.57 14.59
11.02 14.05
8.93 12.58
4.79 7.54
275.54 11.30
18.68 18.07
65.25 14.47
-0.18 16.69
3.47 4.57
78.90 4.81
17.77 25.50
15.81 24.05
96.57 21.40
12.66 23.68
20.65 22.53
14.58 18.14
9.75 18.65
50.35 17.91
28.04 12.49
3.02 22.38
12.22 12.10
-1.74 22.13
5.65 7.94
-0.72 18.37
7.97 16.35
-3.15 12.17
36.24 7.55
-5.22 16.85
-5.54 13.30
10.95 13.31
72.68 3.65
65.71 6.16
-3.51 2.60
63.30 6.72
34.43 6.98
10.95 22.60
-2.36 20.44
17.21 20.26
54.64 19.51
14.41 25.31
8.46 21.67
42.20 17.27
17.99 11.75
2.86 7.01
145.63 6.80
-11.98 15.39
2.82 5.46
-0.46 18.71
15.08 4.18
45.76 11.97
0.89 10.08
5.99 9.16
11.51 18.74
102.77 14.70
20.98 15.79
38.97 6.94
0.07 1.37
2.32 6.40
46.34 6.44
3.24 7.27
320.34 8.35
6.48 6.82
75.96 7.38
3.18 17.21
25.72 17.60
-0.97 9.22
4.00 14.74
-5.32 5.71
143.55 18.29
22.35 12.61
237.27 8.83
-6.51 15.32
0.17 2.81
14.85 6.44
247.87 16.11
109.81 3.49
23.99 4.54
7.05 8.07
670.01 5.75
0.94 1.85
115.71 6.30
140.78 15.35
-5.99 20.32
206.16 15.14
9.57 14.75
-8.79 15.02
10.56 14.18
60.96 12.52
11.37 8.70
9.03 6.37
100.35 14.89
89.22 11.56
-3.23 18.36
2.16 4.27
13.30 12.68
66.77 4.82
30.37 4.21
308.31 8.09
6.78 6.28
42.47 7.62
-1.95 25.09
44.97 23.66
8.36 19.30
45.87 10.92
12.85 20.26
16.36 16.16
-2.38 18.58
7.77 12.36
16.95 12.59
0.02 11.30
105.38 5.64
53.10 14.57
7.84 17.69
1.40 17.08
-1.16 10.00
4.11 6.85
10.12 14.52
36.37 11.66
120.65 6.55
-0.31 6.30
188.72 8.54
-1.63 25.77
9.51 21.26
313.93 18.80
4.56 18.32
102.89 15.04
14.94 9.45
49.93 17.43
-5.90 17.92
-0.75 14.02
9.99 15.02
197.09 10.82
197.22 17.68
-1.95 11.02
2.75 11.45
-2.36 2.18
84.59 6.02
38.61 7.38
53.66 8.43
12.53 24.41
26.92 23.56
158.89 17.21
3.50 20.05
8.49 25.46
1.41 16.84
20.97 16.27
22.22 20.57
62.43 20.30
3.61 9.49
12.75 19.49
41.71 15.94
6.59 6.39
3.15 10.08
473.90 10.01
-1.49 13.10
3.93 11.14
108.06 5.68
16.25 22.69
47.44 21.74
36.66 22.47
107.55 21.75
78.17 17.53
49.45 19.56
48.09 17.97
-1.69 15.92
233.20 18.16
47.94 15.06
7.13 6.69
-0.90 18.85
11.22 12.22
120.85 15.92
9.54 16.46
-2.47 15.99
16.06 14.69
4.64 3.49
4.71 10.47
188.38 5.55
1.37 10.27
-0.02 1.17
188.86 2.91
8.60 5.47
0.37 3.73
15.23 19.27
10.87 23.79
23.52 19.96
58.78 18.89
10.55 20.59
34.26 15.14
1.71 10.62
29.47 16.49
8.35 12.40
7.87 7.22
-6.57 18.00
6.61 16.41
-6.36 13.69
75.14 9.50
0.25 8.27
8.93 6.23
3.74 3.39
423.98 4.25
100.88 7.38
71.28 8.71
-1.69 7.25
66.02 11.88
-2.36 9.93
3.55 8.34
43.27 13.18
59.14 13.60
22.49 11.86
306.28 14.78
0.22 13.22
1.30 5.08
328.03 10.70
15.00 15.27
99.39 10.82
182.96 6.24
-0.10 3.21
76.24 6.65
230.16 9.95
3.64 6.05
-6.36 24.71
13.54 23.53
-3.60 12.29
49.91 19.48
9.63 15.68
6.93 20.07
7.01 6.76
23.80 18.78
0.70 19.10
70.60 16.62
89.40 14.70
65.66 16.35
7.50 16.57
-3.18 12.86
145.50 10.28
140.32 6.22
58.75 13.65
32.93 3.71
23.80 9.53
0.33 8.82
260.94 9.35
20.91 24.31
2.41 23.49
20.33 20.08
11.03 22.55
26.50 15.17
442.77 16.38
70.37 17.31
113.69 8.74
124.61 6.23
-3.41 17.38
59.31 13.05
15.17 17.20
992.51 10.89
-1.19 1.97
8.70 8.67
155.51 14.57
782.08 6.81
341.40 8.71
-3.42 5.62
3.77 22.57
50.88 20.54
4.56 18.14
242.58 14.62
20.68 14.24
165.61 15.58
2.72 19.23
27.39 13.61
49.22 15.67
-8.44 11.14
51.02 7.83
188.62 8.75
3.55 5.30
-0.43 8.40
-0.13 8.05
238.76 6.49
337.57 10.52
24.60 22.04
24.01 22.67
-3.56 20.31
6.15 12.84
-6.36 17.01
401.36 18.40
24.31 18.00
165.04 19.16
3.20 13.62
6.53 17.08
5.60 15.20
26.14 3.59
5.34 11.02
14.33 14.50
276.89 15.90
149.63 16.25
5.91 15.39
-4.30 11.96
1.85 6.99
59.70 8.44
1610.78 10.72
30.12 6.69
6.98 7.43
1499.52 8.80
28.88 6.99
156.14 8.90
-5.56 20.65
92.53 20.85
11.03 18.20
94.13 20.63
38.17 15.79
40.40 23.12
-2.78 16.34
88.31 16.35
25.88 20.13
54.54 20.01
25.11 13.29
6.10 7.43
32.22 17.85
8.18 18.12
700.81 18.01
5.51 9.69
3.72 6.48
30.80 16.64
23.88 17.56
3.75 15.97
8.66 7.68
-1.50 6.62
59.88 4.62
209.21 8.40
11.52 5.34
5.67 25.86
-0.68 17.74
50.60 17.60
17.28 15.68
98.08 18.35
117.42 9.90
47.50 15.20
290.35 10.98
29.94 19.11
364.78 9.59
2.54 20.14
-0.85 10.88
258.22 13.13
4.70 16.08
138.18 6.88
9.72 10.30
64.75 14.30
107.19 6.97
27.39 4.95
-4.99 11.14
321.94 10.11
11.20 6.58
36.63 7.17
827.58 10.66
5.90 7.67
21.51 25.02
2.44 21.92
7.31 19.32
36.06 20.96
36.00 15.57
22.74 20.13
12.37 13.77
7.93 13.85
-1.72 11.18
0.31 13.21
23.02 11.68
124.83 7.39
46.48 6.64
-6.68 11.07
18.08 5.42
445.80 10.43
312.18 6.66
1.08 3.42
101.26 3.85
15.24 4.65
648.51 9.43
63.71 7.14
29.10 25.93
6.61 22.77
18.01 22.75
62.29 11.82
-11.68 21.34
4.28 15.94
7.88 9.44
18.37 5.62
13.61 16.14
42.92 18.24
8.15 17.17
-3.63 9.44
-1.22 4.17
0.16 12.43
54.48 17.28
12.42 15.05
13.33 4.90
8.81 5.57
28.64 3.74
38.25 6.29
490.85 9.90
574.08 11.93
7.91 5.89
150.60 8.10
4.96 7.35
65.06 24.76
30.45 18.50
-6.11 12.81
14.73 16.38
-0.68 19.32
67.16 15.16
23.43 13.13
21.00 15.85
43.77 15.55
6.18 10.47
133.14 12.98
93.36 5.40
2.89 3.31
331.69 5.00
25.04 7.49
31.45 22.77
-12.39 21.08
36.58 23.82
11.84 19.16
91.04 24.30
87.59 21.21
7.90 21.57
81.08 13.51
7.66 11.26
536.24 11.14
-1.53 10.67
12.26 12.95
16.12 14.47
1374.85 12.85
36.05 22.21
189.36 14.15
15.00 16.12
121.77 9.01
4.71 17.42
83.05 16.16
75.79 16.79
9.09 10.89
8.00 6.73
39.11 15.67
159.61 5.49
61.43 19.15
1.40 7.97
0.21 6.66
-8.78 11.74
41.10 6.12
6.20 4.38
146.66 12.36
43.10 4.38
233.16 5.65
66.23 4.26
150.54 5.06
11.79 5.81
11.78 7.41
3.46 19.31
56.76 19.92
29.11 18.26
15.15 24.70
245.21 21.38
26.71 22.46
57.78 16.04
54.11 20.14
31.45 19.51
99.47 7.39
511.51 8.25
11.13 16.85
4.67 12.50
100.70 16.51
9.80 16.66
71.62 15.48
-3.17 15.79
6.11 9.78
618.14 7.96
10.39 14.16
-0.22 12.52
26.36 5.12
75.45 6.36
35.18 19.29
176.94 21.19
12.03 17.49
48.85 14.08
18.19 23.48
51.62 13.87
58.74 12.83
4.25 21.48
93.14 18.05
106.32 15.74
226.80 12.55
403.91 13.79
122.98 11.39
-2.48 9.79
116.38 5.41
195.49 6.62
7.76 24.46
28.37 16.94
19.75 23.83
121.50 8.10
81.80 16.31
35.81 17.40
4.07 13.00
58.68 12.85
87.34 5.11
59.66 18.36
24.25 11.52
8.29 16.98
28.74 9.45
31.48 12.78
241.79 15.61
-2.23 14.22
148.60 9.73
123.34 9.25
3.95 5.49
191.37 9.09
7.17 19.05
7.21 16.53
121.48 20.79
48.35 16.79
62.69 14.98
8.52 15.50
-0.04 3.67
129.02 10.55
-7.31 9.57
5.24 5.43
2.69 4.74
15.03 6.70
33.52 23.81
11.36 22.66
-1.07 19.68
72.73 15.40
10.25 16.01
40.44 19.95
3.66 13.81
-0.67 18.65
5.86 15.84
72.27 15.07
19.14 15.37
5.42 7.86
21.91 13.90
6.73 9.00
291.50 13.39
392.42 11.66
45.78 7.02
226.11 6.74
66.54 22.80
7.09 25.99
-1.33 20.15
-6.26 15.85
41.37 15.55
-0.84 10.56
58.08 5.19
-8.10 16.11
35.71 12.06
7.97 12.99
5.45 8.94
269.21 9.12
0.42 2.30
338.24 10.47
63.14 22.12
-3.07 23.29
51.31 21.43
74.10 23.69
17.07 19.95
19.73 10.91
23.66 11.16
6.49 9.22
415.27 13.12
51.50 16.24
23.06 13.77
824.88 6.48
-5.82 16.29
-3.92 5.91
216.13 7.41
0.55 11.36
8.84 11.78
12.72 14.56
197.61 8.44
0.20 1.59
-0.91 2.91
97.93 7.41
4.69 25.91
24.20 20.20
18.09 25.22
9.08 17.35
121.08 17.12
20.10 14.69
168.39 18.08
9.68 19.19
-2.72 11.93
25.27 15.40
17.31 11.21
21.97 17.99
61.04 15.42
93.18 9.09
13.68 12.92
104.61 8.66
8.09 9.09
5.15 11.47
-0.97 7.53
13.08 18.60
41.01 22.81
33.80 25.97
-1.50 16.17
-1.82 10.49
1.50 13.24
3.94 21.00
92.40 18.51
6.01 18.59
41.27 8.87
20.00 14.00
1.30 17.90
73.66 13.17
-8.29 14.64
22.75 13.36
1.41 7.64
129.02 7.53
5.07 3.79
31.63 6.19
2.36 24.29
7.71 18.87
-6.49 23.55
22.11 28.21
17.74 18.66
105.40 12.85
67.63 20.80
0.83 22.24
33.74 20.28
0.11 20.40
340.23 17.25
630.81 10.27
39.29 16.03
155.30 5.09
3.83 10.87
66.23 4.52
13.05 4.28
383.21 10.17
62.52 5.96
8.84 7.17
14.81 24.38
6.85 16.14
-1.64 14.66
23.49 17.43
37.12 13.43
-2.63 14.97
86.30 12.50
77.20 11.16
5.16 13.42
70.74 14.60
408.65 5.35
9.38 16.46
39.31 12.42
24.15 16.09
2.57 10.92
21.67 14.93
45.42 12.94
-1.14 7.96
0.43 5.30
531.61 11.97
114.93 7.40
-0.69 5.12
13.55 26.49
13.94 22.39
63.53 15.38
-3.45 20.75
-6.42 24.54
25.08 19.12
8.05 22.29
10.70 16.98
30.01 21.20
-3.02 18.39
0.94 14.13
5.45 16.64
125.73 8.12
8.38 12.33
-3.56 7.66
21.13 26.36
4.88 26.88
33.36 22.18
35.57 19.63
30.85 14.73
-3.14 14.87
35.95 18.71
21.62 17.71
2.88 14.23
-1.88 16.89
48.19 13.39
48.17 14.40
2.20 6.14
16.77 11.07
2.05 4.89
110.97 9.98
28.73 7.93
4.37 6.80
99.32 9.45
13.52 24.87
-0.33 21.50
15.62 20.56
28.34 20.71
15.98 20.20
16.38 6.05
48.79 13.84
8.73 19.19
5.54 11.21
-1.60 18.74
-1.70 5.41
33.07 15.17
117.88 12.56
7.70 13.79
18.66 7.33
593.35 11.79
34.29 25.39
-2.50 21.59
24.82 18.43
4.29 23.44
-0.20 14.35
374.65 18.28
17.21 14.57
-4.49 14.98
359.53 12.58
11.13 10.05
1.76 3.60
-0.01 6.08
0.34 19.33
11.63 26.52
0.02 20.83
33.97 27.32
32.83 18.54
-2.24 18.44
100.75 16.17
45.52 16.96
75.81 14.81
8.30 11.94
31.95 15.27
243.77 7.15
2.91 3.53
20.81 13.34
-2.01 6.28
35.07 12.02
90.28 5.75
119.51 8.51
3.51 6.93
953.23 9.59
161.15 6.40
3.68 6.88
3.46 18.43
66.34 24.62
14.77 27.29
54.04 23.31
231.58 20.76
35.51 15.44
-5.64 22.25
13.10 8.84
4.21 13.47
-4.71 9.57
5.67 11.83
94.94 14.89
7.87 14.72
5.41 11.82
256.90 9.53
301.80 9.04
99.63 6.90
202.62 19.81
106.30 19.75
-4.46 23.23
43.00 7.05
8.11 17.80
43.14 16.18
10.18 15.24
64.59 4.51
47.43 15.33
-2.56 17.44
32.08 9.80
7.09 6.95
252.32 7.59
2.38 6.61
297.30 9.51
1.85 7.04
9.41 26.38
172.67 19.43
4.52 24.99
8.92 18.11
124.00 15.79
24.19 17.85
52.00 20.60
2.68 13.94
8.89 17.34
14.90 19.62
20.69 17.33
29.65 20.55
169.41 11.58
-1.37 13.86
119.78 7.17
-4.62 9.12
93.27 8.41
6.63 10.88
19.18 6.27
210.85 9.99
-1.45 16.68
15.80 21.21
0.41 16.08
97.50 11.89
32.91 8.18
3.77 13.01
4.36 11.96
42.59 14.00
10.97 6.14
-3.29 4.75
-2.48 10.17
97.22 15.94
6.03 13.90
-2.66 15.37
0.72 16.55
-11.78 12.03
466.92 8.79
202.86 8.54
29.27 22.23
22.24 15.69
7.61 13.91
-2.99 25.06
-1.64 10.16
-4.04 18.81
52.51 22.88
6.21 8.21
17.31 20.17
-2.49 18.99
-2.44 16.06
0.12 12.83
0.69 11.03
17.48 15.58
100.81 14.06
43.49 11.64
5.63 5.98
0.31 5.96
-4.30 9.27
9.62 24.80
35.76 20.61
41.43 24.99
79.92 15.18
2.32 16.72
25.62 19.02
7.76 21.61
242.90 17.04
107.43 15.19
338.08 4.26
3.91 15.91
6.62 15.97
13.13 11.63
20.13 16.96
14.86 9.90
-2.50 4.81
3.80 13.35
33.40 6.14
-1.00 4.27
1.76 4.90
4.22 19.06
17.17 27.05
-4.92 22.07
7.76 26.29
12.84 11.04
63.99 16.18
-14.54 18.18
11.13 21.99
-6.66 16.09
142.60 14.76
9.66 17.37
6.19 10.86
10.05 16.96
28.26 18.53
57.43 8.92
75.27 5.37
4.10 15.04
-0.38 9.22
157.45 5.77
47.35 12.31
1.12 3.61
-1.81 5.60
67.75 8.10
18.08 23.47
15.46 19.10
3.28 24.11
13.91 18.06
58.09 21.89
19.27 21.31
-3.19 17.56
268.64 5.85
45.02 13.38
37.22 18.14
10.08 6.94
8.05 6.80
21.77 13.23
48.61 11.36
26.26 8.84
527.96 10.80
31.33 6.08
155.94 8.89
0.13 7.11
45.18 23.16
6.42 22.88
-7.46 25.14
68.29 13.67
9.25 18.25
63.88 15.41
9.27 8.00
61.13 12.87
59.85 13.15
126.67 12.03
47.32 12.75
2.90 14.60
8.49 11.60
2.31 4.96
20.01 22.83
4.07 25.37
15.79 17.41
7.05 23.08
6.92 16.31
35.87 5.17
15.21 15.90
56.68 20.65
41.21 11.08
7.61 14.93
7.30 11.75
77.21 15.41
41.17 10.64
33.35 12.30
37.03 15.16
751.49 10.18
-1.75 10.03
58.84 6.55
512.17 9.88
1.90 5.54
343.87 3.78
340.57 5.15
55.67 21.37
19.01 22.81
0.18 26.84
33.00 20.62
6.74 25.51
4.80 14.64
10.49 13.12
2.14 21.21
3.16 15.37
24.85 8.25
-1.74 10.68
2.52 9.04
-3.74 13.06
2.79 16.00
3.39 16.97
40.81 12.92
-1.63 2.94
-0.56 8.35
9.56 5.24
23.38 10.23
6.62 6.72
1894.02 16.45
3.06 2.69
-0.66 5.36
11.37 3.80
-0.60 7.73
210.81 27.94
29.80 18.85
3.16 16.69
41.77 20.89
-3.92 11.96
15.66 15.07
13.68 18.03
23.25 19.90
87.69 2.60
11.76 17.62
-0.68 7.58
7.87 14.53
10.88 11.76
259.07 7.42
248.88 9.01
3.62 27.55
21.25 16.46
39.00 23.88
2.94 21.91
44.68 22.67
26.66 24.27
243.56 18.41
119.16 17.48
191.73 14.97
59.75 14.61
50.71 4.98
3.10 12.71
31.54 12.91
1.14 7.10
20.12 15.49
149.54 9.16
122.72 4.29
1041.67 10.58
0.77 4.39
397.29 11.33
20.84 25.94
6.16 15.60
173.35 21.48
114.71 26.02
10.06 26.68
87.72 14.91
24.65 12.11
6.84 18.66
79.58 4.85
39.04 10.72
92.30 7.18
3.67 8.53
31.01 13.50
73.27 4.36
19.57 10.99
11.26 9.28
6.72 6.52
455.36 8.50
0.66 7.79
5.85 6.66
55.23 19.80
9.04 20.49
4.44 22.16
1.61 8.98
17.16 16.06
34.49 5.28
56.87 13.76
0.76 13.12
29.66 11.22
5.90 13.07
16.94 18.24
26.62 9.58
99.54 11.99
18.48 15.04
-3.01 16.32
7.15 4.78
16.48 11.91
16.48 11.12
181.16 8.30
335.45 7.65
208.96 20.81
15.37 21.77
143.43 16.11
1.11 20.25
8.28 11.08
87.32 17.61
13.52 17.81
-10.30 19.11
-0.39 11.15
20.64 18.48
198.99 8.40
-1.80 14.58
-3.21 16.33
3.67 5.85
6.15 13.09
2.76 4.70
19.37 3.75
0.85 5.83
115.17 5.42
-1.40 6.50
48.78 26.39
12.33 13.08
12.42 17.77
9.51 18.84
6.21 23.39
4.48 25.16
38.56 13.34
33.22 13.36
-2.96 16.31
282.69 8.06
337.96 11.36
189.65 14.14
6.18 4.58
315.59 10.41
51.06 2.26
19.66 2.57
3.32 5.25
68.71 5.86
-0.50 17.53
-4.25 26.13
4.84 11.36
4.59 10.60
28.13 23.13
-6.85 25.30
17.63 11.96
84.17 7.74
22.12 10.35
16.83 17.51
33.82 10.73
3.46 10.29
49.52 11.46
29.08 8.52
40.75 11.78
127.24 7.95
262.25 9.54
4.02 12.08
7.37 10.39
181.83 5.59
298.40 8.91
-1.86 8.82
1.03 4.74
-4.91 19.87
12.20 17.37
38.95 18.20
1.64 5.68
51.65 20.47
32.83 22.30
70.95 16.34
1.71 12.99
291.92 6.80
-0.12 10.06
8.52 17.37
11.66 13.65
-0.15 2.51
40.60 6.65
0.02 4.73
19.77 3.16
117.53 5.34
148.59 7.29
60.54 6.54
7.54 16.04
80.95 24.37
18.43 17.51
19.48 10.59
18.15 19.91
85.88 14.30
209.63 18.33
2.00 5.70
20.41 11.52
57.15 12.44
34.70 12.89
5.40 18.92
7.42 4.14
35.10 10.18
33.73 12.76
2.77 12.94
0.21 15.18
213.15 12.42
26.66 9.31
20.52 8.72
25.87 25.08
113.58 22.81
67.03 26.40
361.95 12.88
107.30 23.05
38.47 24.37
5.49 11.93
-3.68 16.54
10.36 14.22
-4.61 17.42
-3.91 17.26
7.47 11.13
40.91 13.71
25.92 15.13
12.48 16.77
191.58 7.54
-1.50 7.25
1.23 8.41
35.12 8.36
26.71 7.63
118.36 12.27
-2.78 4.36
144.78 7.95
9.82 5.05
11.21 6.14
177.90 8.25
5.71 17.67
-6.22 14.55
-2.04 20.64
67.90 17.70
15.37 16.57
345.80 12.96
0.85 13.67
486.78 12.05
2.99 15.00
24.79 4.42
877.47 9.32
184.90 7.43
12.07 11.49
14.34 13.34
7.96 9.55
19.95 6.65
-0.28 7.87
82.85 4.08
408.68 9.91
17.26 4.36
17.92 21.34
58.95 18.16
23.42 18.32
26.24 20.67
-6.75 20.41
357.74 13.24
6.30 9.66
1.30 7.10
8.27 10.39
10.32 15.71
0.14 4.37
1.84 6.40
87.99 17.49
14.61 22.15
9.00 24.13
50.92 15.04
56.78 19.52
49.26 18.75
-0.59 24.37
-4.61 13.80
-1.83 9.12
62.81 13.79
14.83 18.78
216.47 14.24
15.05 20.59
119.47 11.84
7.05 9.99
30.00 5.62
33.47 11.38
-2.82 14.06
-0.53 5.92
755.84 11.77
90.53 6.25
11.49 5.94
-3.17 21.22
7.96 23.40
17.94 19.90
10.92 20.68
-1.07 10.76
17.53 14.17
40.96 17.60
42.07 11.90
17.87 9.01
20.04 16.04
33.88 3.79
317.66 9.33
6.13 14.95
0.01 11.67
104.07 9.90
40.90 5.98
27.68 7.88
8.80 9.63
141.79 5.00
226.55 6.00
3.37 4.59
91.11 8.28
84.58 18.96
16.98 15.74
34.99 15.47
-1.84 21.49
22.47 12.05
28.61 14.56
-5.25 16.13
-2.07 5.43
49.39 16.74
9.83 10.76
-2.81 15.20
253.41 7.40
25.08 6.99
20.75 8.33
66.17 10.77
-0.19 11.51
25.49 13.47
36.53 7.11
22.10 8.24
7.75 5.07
4.73 5.69
10.51 19.82
37.67 12.48
4.81 10.28
120.85 18.22
19.05 20.85
16.66 8.71
688.31 15.34
6.10 11.04
11.41 13.52
40.43 12.33
0.50 13.46
57.69 7.27
74.99 10.66
-0.61 5.19
1.95 5.38
-0.19 5.95
320.61 14.74
10.42 15.07
92.30 18.34
8.63 23.11
-0.52 15.74
5.29 22.46
-0.77 12.44
-14.29 16.36
185.60 14.40
-2.90 18.67
37.61 11.40
5.65 8.70
107.09 6.38
242.11 9.34
44.03 6.23
3.31 10.40
4.94 11.03
10.36 12.59
32.64 5.05
358.53 4.92
54.55 3.35
107.81 6.18
13.36 17.43
116.84 21.23
48.70 14.27
183.56 19.15
59.84 18.78
147.99 12.78
66.84 14.72
11.95 17.34
378.22 13.87
21.21 18.56
0.93 16.91
35.39 5.78
26.56 9.20
7.66 15.53
16.08 8.96
-3.27 13.58
0.93 5.42
124.67 15.60
-1.18 17.23
7.20 12.88
13.29 15.16
21.23 14.31
224.31 15.59
11.45 15.21
10.27 11.48
17.63 14.59
3.97 11.10
99.62 7.13
-1.71 10.63
487.46 10.57
12.17 11.51
4.86 12.76
202.96 8.89
12.58 10.30
116.76 6.18
41.21 4.45
55.25 10.99
46.83 9.87
2.92 9.47
24.40 2.46
2.88 4.36
7.54 6.63
0.22 16.46
-0.27 12.42
2.68 5.45
27.00 6.40
7.09 7.64
36.86 5.72
381.08 7.66
5.58 13.56
41.87 4.23
5.59 6.43
3.45 10.29
231.12 6.78
378.34 9.24
2.51 4.05
8.43 11.55
21.73 10.43
-3.98 12.79
117.07 5.96
15.56 11.39
180.26 4.49
-1.92 8.18
5.92 3.24
1.30 5.00
28.03 3.94
12.06 14.70
10.07 15.27
78.03 14.66
4.66 13.90
2.69 14.25
3.92 11.86
420.44 8.55
52.68 14.55
-5.60 11.23
-0.83 8.11
2.24 12.33
348.42 11.66
-8.17 12.77
264.01 9.38
12.53 9.10
7.52 8.92
5.02 7.90
-0.26 5.50
41.54 12.01
130.94 5.04
35.34 6.44
0.79 5.28
-3.04 17.71
7.75 14.57
9.49 11.93
25.93 14.31
14.85 6.58
-0.37 6.97
11.32 8.31
53.39 13.01
2.40 8.23
34.03 12.14
533.75 9.33
79.54 13.72
366.79 7.62
-6.44 10.80
2052.94 14.09
1552.93 19.77
1.71 13.08
41.07 2.70
-3.44 8.90
8.30 10.86
5.98 9.76
13.80 11.51
37.87 8.32
41.85 5.66
19.30 17.14
27.07 14.83
281.51 16.76
12.07 9.33
5.66 9.36
-2.93 3.26
25.13 10.72
987.60 18.35
67.74 12.08
8.19 11.80
167.25 6.56
-4.29 12.61
6.57 10.78
99.92 7.58
29.23 5.35
55.17 12.32
21.62 10.10
0.92 10.81
161.29 2.93
2.27 14.84
28.50 17.08
2.26 15.62
31.58 14.47
19.11 9.57
92.77 15.43
15.63 13.94
58.58 3.76
52.05 3.37
10.17 2.60
565.38 14.64
5.34 13.33
1695.13 14.12
39.26 5.62
9.54 12.81
1.33 9.78
-0.67 3.03
9.57 11.98
45.26 11.16
296.63 12.17
2.86 11.91
-3.56 9.51
67.21 9.94
10.72 7.40
40.39 2.92
261.23 8.92
27.16 8.35
-5.84 15.71
32.81 13.53
1.74 15.05
2.20 13.21
10.12 4.05
268.89 13.77
11.38 6.52
2.67 14.57
1.04 12.55
85.80 10.20
25.36 12.42
-1.42 9.35
-6.21 14.26
230.78 7.31
-5.20 10.65
775.03 13.90
10.95 11.51
2.24 3.96
-2.40 8.55
41.12 4.37
2.76 17.46
-2.60 15.54
16.14 15.25
11.84 13.89
6.66 7.20
10.26 10.89
-0.42 13.45
409.78 16.22
24.40 6.10
3.77 10.97
306.84 8.58
-8.70 14.08
114.09 13.58
2.97 2.59
18.50 9.31
-4.55 14.87
371.94 6.24
44.97 8.59
2.28 12.98
-2.83 7.29
0.31 3.64
20.09 4.68
17.91 9.06
57.19 3.35
11.95 16.76
-5.60 14.51
38.75 13.15
-6.51 11.04
-2.48 9.57
0.17 10.25
3.75 10.70
28.11 13.08
162.24 12.80
29.45 4.71
93.96 6.42
0.21 9.30
-0.11 11.36
16.12 10.55
39.53 4.71
15.26 4.20
35.35 4.67
-6.07 16.32
7.19 10.13
17.94 15.57
3.84 11.89
6.91 13.47
4.44 13.80
-5.15 12.91
78.55 14.38
-1.45 14.03
-6.68 9.84
5.55 14.31
-3.96 11.59
358.67 13.04
0.52 14.11
107.12 4.35
4.04 6.16
6.25 12.81
-3.01 11.26
111.72 6.51
250.66 13.65
0.06 3.53
11.64 11.98
23.96 10.35
3.09 4.92
69.44 10.66
3.24 7.60
5.84 5.33
2.16 4.30
-4.26 18.11
9.42 15.73
1.14 11.69
23.31 16.46
2.54 6.00
1.65 12.80
30.13 14.64
0.91 4.71
376.40 17.07
146.87 13.61
-0.03 11.59
0.92 11.01
0.62 12.25
1820.22 13.75
43.67 8.13
-0.34 12.67
9.71 2.38
109.44 9.01
5.26 2.78
3.97 3.09
16.67 17.69
3.44 14.99
141.40 14.80
3.25 15.73
14.14 11.62
2.24 9.45
10.34 14.21
-4.50 11.00
13.60 3.87
1.94 14.28
147.21 12.24
24.27 6.03
39.69 3.52
50.74 5.61
41.36 9.49
6.73 5.84
64.18 5.46
-0.01 17.06
-4.32 16.36
-2.07 14.84
12.37 13.76
12.35 16.32
4.08 15.53
-1.91 14.57
230.34 16.22
13.53 15.35
-5.68 13.98
166.26 14.73
-1.77 9.65
48.32 12.97
160.03 9.78
17.27 12.63
17.56 11.17
0.17 8.98
0.00 11.27
0.24 2.25
0.86 7.35
12.63 2.06
28.53 8.77
206.04 3.46
33.55 5.62
21.45 1.72
11.80 15.35
70.61 14.84
14.80 10.99
25.87 3.42
3.90 14.98
-0.39 10.20
194.55 7.12
5.37 13.49
13.27 11.06
29.98 5.12
121.74 7.28
241.26 7.31
295.02 4.70
101.52 11.61
70.75 11.43
53.54 7.66
7.63 18.41
27.25 15.17
8.86 14.68
1.39 14.36
45.56 5.11
125.66 3.44
0.46 13.60
-4.52 11.51
-1.77 1.81
15.28 4.42
758.39 7.67
-4.75 8.10
4.77 11.01
69.75 4.87
-0.17 6.70
-7.52 17.38
82.80 15.77
6.92 15.61
22.03 13.99
26.64 12.34
4.25 3.88
20.42 2.18
31.38 13.25
66.11 4.14
51.81 15.47
6.59 13.67
95.26 12.41
17.89 10.18
8.23 7.84
-1.51 9.13
32.07 3.71
4.32 17.02
11.11 16.04
21.21 15.23
9.72 16.36
12.65 13.87
5.67 16.23
66.90 16.03
15.73 12.55
0.80 11.77
3.92 10.19
40.89 5.72
26.84 9.47
-3.34 13.14
27.09 4.06
2.41 13.31
56.93 12.51
13.00 12.36
0.23 10.75
15.75 4.32
10.36 7.52
3.42 18.69
1.63 15.70
1187.34 8.62
3.50 14.76
3.11 8.93
64.98 10.16
3.82 13.92
5.81 7.93
3.79 8.92
1.28 15.74
14.68 14.70
449.77 8.66
4.34 14.50
1.61 14.36
180.30 14.35
28.87 3.49
1.46 8.73
1.60 8.91
172.00 7.29
35.01 4.26
121.20 5.49
7.72 17.05
24.27 18.54
2.16 17.07
-0.16 15.54
4.31 9.84
17.09 11.30
-1.26 7.25
14.31 10.79
35.53 5.85
123.44 8.04
35.19 10.41
-5.31 13.51
147.20 7.90
139.40 8.64
139.19 9.76
2.13 9.43
593.88 10.09
28.67 5.64
13.40 12.45
4.71 11.03
67.79 5.58
-1.44 10.67
2.60 10.08
887.54 11.03
39.91 6.38
60.37 9.87
9.60 16.23
4.63 16.94
-0.39 8.23
5.33 11.52
-0.14 15.21
15.70 11.91
8.64 6.57
6.36 16.14
140.95 12.96
182.75 8.28
31.08 5.51
-3.65 15.57
84.36 11.73
39.41 6.08
5.04 13.37
12.01 6.89
422.46 13.11
-3.56 15.45
126.37 11.45
41.97 5.89
-1.39 12.71
190.38 7.70
51.46 6.82
304.79 13.62
-0.13 3.22
-2.95 7.32
52.49 5.47
120.84 6.01
32.08 18.92
9.07 17.97
8.64 10.67
91.85 13.13
64.76 14.07
44.00 17.01
41.12 13.08
113.44 17.33
8.83 6.22
1.22 12.87
4.06 15.20
44.28 5.93
9.32 12.19
2.13 5.03
7.00 5.82
8.32 8.34
11.70 11.82
7.14 14.10
0.02 12.83
-13.96 13.97
10.92 4.56
151.58 9.39
51.81 3.77
4.01 12.99
145.88 13.72
128.41 6.69
18.43 17.57
136.21 15.20
37.40 14.35
30.72 13.82
-4.89 10.43
24.72 9.54
5.53 11.90
0.63 7.69
-7.80 15.07
9.80 10.69
66.34 12.63
18.67 8.43
5.66 10.99
15.38 7.95
7.65 9.30
382.14 8.71
27.97 3.18
13.84 19.63
10.02 18.54
280.15 16.13
28.36 14.48
0.33 9.39
10.62 14.51
12.38 7.06
56.30 15.26
92.95 15.21
10.59 13.18
0.57 12.43
118.74 14.94
8.44 4.72
0.69 11.09
-2.59 15.46
-5.52 5.55
1.02 5.83
19.29 3.81
140.43 5.23
3.19 10.76
35.55 2.96
194.62 6.31
6.78 5.85
9.04 2.75
33.84 11.98
25.15 14.71
6.63 14.99
13.69 17.52
-2.80 15.25
2.52 14.93
8.00 4.70
16.80 15.99
-7.07 15.67
249.59 7.99
22.74 9.14
24.68 3.04
26.86 5.16
0.53 1.17
3.44 14.71
39.12 14.34
116.10 3.65
48.16 12.08
-2.21 13.72
6.36 9.32
81.83 6.54
8.40 13.04
15.37 2.81
452.54 6.12
4.14 8.80
14.96 7.18
9.47 20.19
22.66 15.68
43.05 17.43
-6.46 15.44
176.92 7.21
-8.93 13.27
7.50 12.81
233.17 6.61
-1.38 13.66
2.10 15.15
2.07 15.45
-0.74 11.16
3.86 10.73
-7.00 15.10
-4.47 10.99
54.64 12.85
31.96 1.63
24.37 19.68
13.05 17.04
6.91 16.56
11.79 17.68
8.24 13.28
16.86 16.67
17.56 4.48
20.42 12.11
6.56 6.02
267.64 9.16
328.38 10.78
58.99 8.44
25.88 9.61
1.69 10.16
546.73 4.33
6.77 11.46
93.19 10.99
307.74 5.96
2.41 17.24
8.15 17.21
99.04 7.36
-3.62 16.42
52.15 15.34
4.11 15.76
71.74 14.69
-4.80 16.45
23.87 15.18
77.23 4.72
308.25 7.19
5.87 14.76
-5.12 11.25
-3.01 14.51
26.25 13.78
208.56 4.97
3.49 13.52
319.65 8.61
1.63 5.78
86.00 8.27
1.28 18.48
1.38 17.61
37.99 17.21
9.27 14.25
181.89 4.81
9.14 13.04
52.58 5.27
-4.10 15.98
71.62 5.53
21.17 9.70
264.56 14.91
4.84 12.23
-1.74 7.81
140.87 6.76
280.06 6.89
1.87 10.63
645.10 11.92
-1.27 7.31
33.89 3.73
-1.62 20.48
4.76 19.02
55.54 18.49
12.07 4.52
-6.16 15.43
10.10 15.25
43.07 16.36
54.39 6.21
-3.08 15.16
62.27 11.32
12.31 14.07
4.66 4.18
4.50 9.30
156.22 5.32
69.40 9.13
671.36 8.92
16.94 18.82
0.42 6.29
33.72 7.17
0.31 17.65
72.35 7.15
8.41 5.15
102.58 5.37
16.81 13.97
258.75 9.59
34.42 7.61
128.27 10.64
10.13 5.30
67.60 3.93
-7.34 14.34
21.24 12.87
18.47 2.08
31.32 10.56
216.13 15.08
48.42 6.43
459.48 8.30
-1.02 9.60
-3.85 20.58
9.23 20.20
32.73 19.57
-0.55 4.69
1.65 18.08
82.34 12.02
54.19 13.11
34.74 13.99
71.82 4.57
55.34 18.43
2.94 10.30
5.43 11.55
375.06 6.65
1.24 18.00
-0.74 13.86
221.84 5.86
154.28 5.92
0.87 11.20
0.88 14.56
69.53 6.04
4.26 9.05
-1.88 4.16
22.70 13.87
199.63 6.94
239.73 2.43
114.98 7.11
176.67 6.37
28.42 20.19
135.99 13.81
75.89 14.15
5.72 14.61
4.58 9.67
21.89 15.06
19.24 6.26
37.50 9.46
23.35 11.81
2.19 13.77
349.17 9.37
17.95 3.93
233.89 5.74
79.77 16.99
1.81 8.41
20.59 8.98
52.24 10.70
6.59 12.29
38.99 5.74
4.27 4.74
-1.92 15.05
12.95 13.60
-4.80 14.66
54.32 11.72
474.24 7.75
119.61 13.09
1.14 1.85
135.45 11.48
124.15 3.80
-6.36 20.99
44.69 21.44
4.93 13.95
9.20 15.19
-0.15 19.73
0.58 15.27
-5.03 8.27
-0.53 15.47
172.46 6.78
-0.03 18.48
18.94 8.10
30.11 13.64
-0.20 15.04
5.28 10.34
8.28 11.57
-1.29 16.23
98.30 5.95
38.57 12.51
146.32 8.27
-4.58 12.58
35.07 12.93
7.64 16.04
9.05 10.21
26.80 16.78
18.71 13.80
1.75 17.92
-1.95 7.28
52.19 15.45
5.27 12.83
9.07 14.98
-2.05 5.79
8.18 15.92
7.70 14.49
1.35 12.17
3.85 2.12
28.49 5.92
11.92 7.18
10.29 8.18
32.03 10.12
-1.08 10.79
21.16 14.91
35.19 15.43
16.56 16.53
5.42 17.17
9.03 17.30
16.87 18.34
27.24 15.90
4.80 16.42
28.37 3.29
6.39 17.90
17.58 14.06
6.97 10.11
17.41 11.28
1.27 15.84
47.10 14.32
-4.84 14.53
2.07 6.63
27.77 9.89
26.48 5.71
5.01 13.25
19.19 19.30
126.64 12.80
-0.73 18.72
-0.66 1.50
38.91 7.38
24.00 18.57
88.29 7.53
0.93 5.89
31.11 14.46
199.33 9.00
188.75 10.14
8.29 12.67
17.19 4.61
129.19 5.14
77.73 3.13
6.79 10.73
2.18 2.70
149.17 15.10
188.65 6.97
1.81 10.27
6.39 20.40
3.52 19.99
6.50 17.12
2.82 16.18
62.76 18.00
18.78 13.92
191.28 8.09
0.51 1.29
10.12 3.08
27.01 14.96
-0.34 16.93
0.75 3.75
9.08 14.61
15.41 15.51
33.85 5.28
2.69 12.10
28.61 16.33
98.13 7.22
4.75 11.15
-1.07 2.04
-3.07 7.50
-2.84 8.28
-1.66 22.74
14.43 6.58
2.92 20.12
3.78 19.91
0.41 18.88
-4.67 17.60
86.95 6.79
82.02 18.01
210.60 8.92
34.74 15.20
328.93 12.52
25.92 9.02
134.09 12.60
27.78 6.35
8.26 15.47
294.40 9.46
510.83 6.11
-1.42 22.07
39.65 12.78
13.25 9.89
5.80 21.20
28.86 18.62
-1.18 18.47
6.05 7.28
12.16 10.85
5.89 15.94
11.57 11.95
60.08 3.63
6.07 8.20
1.24 3.82
7.31 12.45
101.42 8.02
12.25 22.84
5.00 6.35
11.45 20.79
85.54 6.51
-2.24 19.74
72.25 18.89
383.41 9.88
329.93 5.67
38.45 5.47
2.44 16.88
0.53 3.91
5.70 14.11
122.00 8.91
4.77 9.48
46.48 11.49
143.92 4.30
56.82 6.70
1.87 5.34
20.06 7.97
290.15 8.33
9.54 19.13
270.61 8.87
49.71 5.91
-5.67 18.15
64.74 15.07
6.95 17.00
33.57 9.45
243.77 13.51
32.48 5.90
9.48 15.72
7.90 6.38
0.09 3.63
82.57 14.67
3.28 2.53
46.49 7.97
12.76 8.65
68.78 10.78
339.68 3.03
46.90 15.25
49.04 15.86
58.85 17.22
16.93 12.94
64.34 16.18
28.26 16.79
119.08 7.51
-6.13 11.68
65.61 13.93
10.98 14.42
18.56 16.07
-5.88 5.93
4.75 12.36
0.65 18.66
112.55 5.05
-2.82 5.24
37.08 16.35
13.44 6.23
-0.85 8.05
23.31 10.68
1.64 15.55
12.38 10.36
6.48 5.64
45.69 4.57
38.21 16.37
7.36 17.12
25.81 18.59
-0.59 15.57
4.63 18.98
48.29 12.06
42.01 19.19
213.24 5.33
36.27 10.91
16.41 17.50
42.31 11.63
-0.87 12.42
11.35 15.40
160.06 6.61
45.26 5.57
17.77 11.66
21.16 5.31
24.92 13.05
8.19 14.82
250.07 7.27
263.68 4.96
6.31 6.19
20.28 11.50
274.47 5.82
29.00 9.21
43.24 15.40
7.43 20.19
11.35 20.38
109.02 5.06
-2.62 19.61
681.47 7.57
70.31 9.92
5.84 16.54
59.01 11.51
4.95 10.79
58.44 14.08
0.88 14.42
1.12 18.50
-5.78 16.85
548.00 7.61
7.19 17.84
85.93 7.49
5.13 12.67
56.52 4.98
1.84 16.61
224.20 8.44
2.22 16.57
-2.69 13.60
254.47 6.05
76.69 4.39
494.51 8.58
6.82 16.54
12.66 17.08
4.97 18.07
6.63 20.13
1.61 20.98
89.92 14.71
-0.85 21.15
14.35 11.76
44.47 10.68
15.76 9.18
66.07 9.37
111.84 19.95
753.91 11.50
9.77 6.79
2.15 4.85
17.33 15.33
126.96 4.96
104.31 11.35
7.33 8.84
0.28 9.43
172.61 5.95
-11.57 22.18
1.56 22.13
-7.07 21.47
3.65 19.36
95.97 6.04
21.89 20.34
9.18 17.80
107.83 5.12
1.42 1.74
2.56 4.31
1.10 20.40
15.27 10.49
4.17 14.13
393.01 6.13
2.41 18.36
121.85 7.25
23.69 3.31
-5.09 7.82
31.38 10.53
114.31 14.39
15.27 15.72
2.99 7.57
79.29 11.70
74.56 12.55
10.09 4.80
80.78 15.38
7.25 12.14
60.99 6.25
22.51 9.60
-3.56 22.69
15.49 8.01
-6.80 21.05
5.13 4.53
29.08 17.96
66.56 8.98
51.78 7.17
8.13 15.24
20.49 15.04
-3.27 17.47
26.43 7.29
40.77 14.35
55.20 5.93
-1.28 4.16
93.02 13.97
68.39 7.58
2.38 10.63
81.79 5.75
140.82 9.31
15.62 2.76
22.70 17.28
-1.61 2.42
5.65 19.28
62.83 11.69
119.08 14.03
10.72 17.96
6.45 14.94
-5.57 16.43
7.20 6.52
153.30 8.61
216.78 5.34
209.33 16.80
0.73 4.79
6.33 6.21
105.67 5.12
-2.19 7.44
23.13 9.73
164.89 14.96
23.33 15.16
54.89 7.16
123.99 7.76
167.62 7.77
46.56 14.58
7.98 8.79
10.01 11.64
71.74 5.13
47.71 4.51
74.54 7.88
64.99 6.46
-0.50 4.77
14.13 4.93
-2.39 18.82
9.79 16.38
18.48 7.09
-6.87 9.68
7.54 11.23
6.72 15.02
31.97 4.55
71.07 7.66
4.20 2.16
16.75 7.98
-5.02 16.24
12.60 18.12
23.33 8.60
25.97 16.33
0.74 17.39
15.07 19.11
0.07 1.27
202.83 9.70
46.40 15.88
31.37 17.17
-5.81 17.63
12.19 11.96
276.56 16.76
10.93 17.52
36.78 8.90
61.34 14.29
59.36 12.07
3.74 17.62
-5.11 19.50
6.70 20.83
31.30 9.51
11.87 15.47
17.93 18.10
5.14 21.33
28.44 13.28
14.56 20.79
51.76 14.08
-0.02 16.20
-2.50 19.54
1.54 1.15
3.18 6.00
113.85 14.15
3.01 13.99
47.81 16.10
30.20 17.69
2.54 2.90
41.42 7.02
4.71 9.11
10.98 9.52
46.64 15.10
188.13 7.52
119.06 3.66
26.86 7.82
65.19 15.67
0.35 4.87
447.52 10.18
40.12 9.31
19.75 9.63
95.74 13.02
0.77 3.48
17.56 21.94
7.04 22.15
74.71 14.99
-4.00 22.72
29.29 22.07
120.21 4.93
20.42 1.81
1.35 11.68
26.90 21.32
134.34 4.63
6.22 18.65
7.90 13.21
4.07 14.99
236.96 8.24
88.01 7.83
19.86 19.34
35.34 3.64
12.25 15.98
8.93 4.93
18.81 13.12
9.07 6.36
-0.23 19.00
15.78 21.93
6.46 23.83
5.22 10.75
-7.42 16.11
0.82 11.27
0.38 10.23
21.04 22.94
17.41 10.21
9.69 20.34
13.14 5.67
21.49 18.53
55.62 4.10
14.52 5.99
303.64 11.75
1.45 5.46
119.93 4.46
31.30 4.01
-0.26 7.63
3.45 12.58
56.01 6.84
2.79 6.07
39.61 10.30
77.02 6.48
-0.78 10.37
21.25 19.79
42.67 2.90
13.75 13.01
-0.33 14.09
16.31 16.00
8.18 4.84
142.13 4.37
6.49 18.56
10.13 9.98
31.69 11.77
34.08 13.12
34.12 14.31
24.14 6.64
2.89 17.32
6.78 6.64
18.57 11.09
11.31 12.04
2.97 5.48
6.74 14.72
335.11 7.71
-11.34 20.07
122.59 7.36
23.49 4.34
19.34 4.81
7.71 15.69
4.27 9.54
1.25 12.94
130.05 6.38
23.30 7.22
37.85 10.73
1.40 6.07
5.49 9.18
4.56 8.24
251.85 8.38
4.41 9.84
12.04 17.40
64.43 7.22
11.68 13.59
353.96 10.63
29.59 17.21
385.64 8.19
56.97 9.22
12.95 14.39
34.97 5.11
32.48 6.52
387.13 9.08
-14.09 15.66
5.34 8.25
79.84 12.32
6.77 3.87
12.08 5.32
18.23 8.60
150.03 13.04
61.07 11.90
-7.97 17.90
258.86 8.33
21.98 3.81
2.13 15.47
309.28 6.44
27.74 13.57
28.28 1.60
209.22 10.59
1680.91 15.65
12.44 7.92
65.69 4.17
15.25 18.17
108.18 8.53
38.46 11.56
60.43 13.32
-7.65 13.20
1126.87 6.36
165.26 8.72
-4.37 9.99
6.35 21.42
21.89 19.26
44.75 20.96
5.72 22.00
13.64 5.41
98.49 17.46
65.04 18.63
56.24 18.14
29.06 21.39
-3.58 22.13
22.87 15.14
2.94 16.61
24.77 18.60
49.00 21.07
14.08 5.09
136.04 7.85
127.62 10.45
26.14 19.95
8.85 4.97
194.93 8.45
67.29 4.95
5.15 9.80
3.65 15.14
-2.64 2.36
2.48 4.43
11.66 8.72
44.31 9.37
19.77 18.13
-0.56 19.87
7.26 22.97
71.49 11.58
75.59 16.39
5.65 21.69
19.06 9.32
8.07 14.35
1.99 8.03
21.67 14.31
8.85 14.01
6.39 15.70
41.52 18.08
2.33 20.49
131.53 7.64
15.84 3.59
67.33 5.59
138.99 12.16
15.16 10.63
8.38 14.66
14.14 17.82
43.46 16.74
11.13 5.45
0.52 10.54
16.87 11.93
12.63 13.05
83.10 5.46
-8.78 21.07
2.74 22.27
38.83 15.65
22.67 6.48
18.05 5.19
98.05 7.49
192.34 7.03
16.99 6.86
59.25 13.34
-0.23 22.31
76.19 14.24
11.21 13.62
8.36 14.83
-4.98 17.86
289.25 10.58
81.60 8.63
211.87 8.07
149.17 7.95
9.66 5.04
132.00 9.59
1.51 17.85
199.32 7.76
54.54 10.10
178.81 8.45
-1.45 19.22
196.94 14.35
-5.34 13.54
-7.31 12.82
5.12 11.92
58.36 7.74
10.84 17.79
25.02 4.99
27.50 16.02
12.56 9.07
6.63 17.63
286.26 7.21
128.84 3.98
97.02 4.31
1.36 8.87
183.44 6.57
-0.58 7.58
-6.73 15.84
29.60 11.18
-2.11 10.33
85.17 13.70
0.14 12.54
5.72 15.73
31.70 19.32
23.48 2.53
39.27 11.99
29.85 13.04
5.49 15.36
178.52 5.17
444.58 9.17
15.52 7.51
71.07 4.75
63.97 11.56
123.57 13.67
29.37 13.60
36.88 14.97
134.88 8.98
459.45 3.68
3.02 2.84
25.64 11.65
19.49 10.38
107.67 11.79
-2.17 3.29
32.89 11.39
0.33 20.05
12.19 6.59
116.24 5.04
130.64 9.66
34.13 6.22
43.76 10.49
-1.92 15.37
-5.21 18.21
6.12 9.50
-4.47 15.81
644.51 7.54
38.90 13.03
254.83 8.73
79.43 8.99
57.17 5.60
54.85 7.82
49.34 10.20
133.19 4.84
14.94 6.07
9.62 12.03
-4.38 13.20
6.43 3.03
321.88 8.77
7.02 5.68
116.12 8.66
2.03 2.99
270.04 9.57
140.71 15.53
313.32 10.62
2.73 8.73
-4.41 20.77
148.45 4.05
33.63 4.99
66.45 7.30
118.63 11.37
-2.61 4.44
41.50 11.30
4.81 19.59
-1.43 5.23
68.32 4.94
67.79 7.49
0.24 8.49
124.05 8.09
70.17 14.19
3.06 6.27
40.59 8.95
535.68 9.34
135.10 9.29
10.44 21.49
17.20 23.08
16.64 18.51
10.71 20.08
3.59 19.89
32.58 4.57
124.12 4.19
2.78 17.58
-2.21 17.29
4.56 20.96
53.01 17.16
18.05 18.42
15.38 18.71
28.75 21.66
4.66 18.57
178.32 8.24
55.72 8.90
40.43 10.03
54.99 7.47
-8.64 14.26
14.34 16.11
17.74 10.87
0.22 11.93
23.97 14.05
15.16 16.37
59.53 20.73
9.60 12.16
16.49 16.64
8.19 5.48
67.80 10.95
74.66 16.79
39.39 9.44
92.88 15.88
225.53 4.26
16.32 8.40
59.23 16.27
87.15 17.17
5.02 18.81
560.61 8.24
268.77 7.36
38.07 6.16
6.54 11.18
39.04 11.97
-10.16 18.57
58.17 8.21
3.96 5.52
-1.17 17.67
110.19 5.63
19.04 1.87
52.05 2.94
6.56 6.67
8.15 11.39
40.05 13.28
270.50 8.06
51.78 10.39
25.47 22.46
11.30 22.18
12.94 13.18
22.79 18.37
121.56 6.80
23.65 13.48
3.19 4.95
8.57 14.58
16.22 14.71
-9.29 15.73
28.18 17.59
25.48 7.83
23.72 8.52
139.95 6.20
77.23 4.42
10.26 9.61
69.00 3.31
6.60 7.16
58.98 3.74
39.86 10.94
2.99 14.75
21.78 12.80
31.73 13.24
2.51 5.01
191.52 5.51
43.79 12.27
9.76 7.76
10.74 12.88
69.22 6.69
8.53 15.34
-3.40 16.58
-0.30 18.30
744.76 12.28
18.06 3.56
3.05 8.87
43.46 5.39
24.43 15.57
98.14 5.22
11.66 7.00
39.67 10.22
23.82 8.80
-7.06 16.05
10.76 3.49
82.45 5.21
87.83 8.99
47.64 6.48
-3.74 11.94
6.30 12.77
35.51 17.26
3.20 17.54
30.00 5.49
1.92 7.39
558.94 9.81
3.24 11.32
5.89 12.57
48.52 14.94
4.10 15.44
22.12 6.74
57.25 2.55
-0.42 4.94
68.01 14.37
-0.28 6.92
51.87 13.15
59.49 4.25
75.88 6.82
41.53 8.53
5.90 11.30
0.09 10.07
200.11 7.97
9.08 11.80
58.90 4.69
5.82 16.00
3.09 17.58
13.82 4.14
2.66 5.34
30.31 9.00
95.45 4.84
-2.40 6.41
15.76 10.86
10.67 10.54
11.43 16.79
314.43 6.54
-1.11 3.69
9.37 14.65
33.32 8.69
11.79 9.95
43.86 3.85
52.80 6.10
-5.22 9.06
5.30 5.53
29.24 13.27
-5.92 12.84
79.73 10.40
180.67 8.10
16.13 7.29
5.27 6.08
6.02 8.04
110.93 8.74
12.86 11.57
-1.27 21.03
9.66 6.08
-0.86 18.49
14.55 20.32
36.51 19.49
32.74 5.80
139.01 6.85
2.12 6.62
2.16 9.55
215.28 8.91
22.11 11.54
134.61 3.73
-3.10 13.10
4.36 14.50
29.06 9.70
19.72 4.24
24.07 5.23
91.23 10.44
-6.97 20.04
140.28 6.05
-2.86 11.87
9.04 19.45
40.16 11.53
30.74 17.15
12.65 5.73
69.07 10.99
1.78 15.99
2.36 5.59
2.65 9.04
0.00 16.19
13.78 18.13
4.16 19.79
23.14 6.50
358.52 8.07
126.56 8.61
6.38 14.08
-9.58 16.56
5.81 2.15
24.43 12.05
24.44 5.29
362.70 6.65
5.81 5.97
7.27 13.81
-3.72 18.49
-6.92 17.62
3.32 14.37
28.86 15.10
1.86 14.78
10.94 16.73
106.13 5.06
54.75 8.97
53.76 4.34
74.27 9.95
-1.02 2.56
7.48 10.80
44.93 10.88
28.74 8.34
-1.25 3.59
-0.88 6.93
-3.09 11.48
17.70 12.51
0.62 13.53
25.97 16.35
27.93 5.42
21.08 14.82
40.57 4.84
29.00 14.00
142.75 4.40
-3.24 7.38
26.99 13.55
146.11 7.49
20.94 5.05
276.29 9.28
74.15 11.65
5.20 5.22
165.21 7.97
4.08 4.67
1.01 6.02
3.06 6.13
39.39 9.46
6.71 17.16
14.63 4.46
82.13 8.84
2.69 6.85
3.29 8.58
156.07 5.68
-8.74 11.40
143.12 7.87
6.59 14.14
-1.56 15.82
154.56 10.66
339.06 6.32
2.35 4.67
5.68 6.45
29.89 4.70
-1.73 14.43
-1.88 15.68
107.41 5.40
9.70 2.89
26.22 9.43
15.22 3.24
36.38 5.84
-0.55 12.26
8.74 13.88
0.74 14.53
8.61 9.80
6.24 4.10
33.01 4.84
-0.64 4.22
11.33 5.68
135.69 10.45
21.33 10.93
79.40 15.55
57.77 12.62
1.73 10.65
23.20 6.05
5.91 7.98
5.68 11.07
8.66 3.86
12.79 7.23
22.97 12.74
3.95 16.74
579.09 11.28
30.66 3.54
-0.82 6.32
4.21 11.30
481.88 6.15
75.99 7.83
71.80 11.78
10.63 10.66
92.57 13.64
5.80 15.31
104.40 5.17
-0.23 3.79
1.90 3.61
64.81 11.80
323.01 7.52
5.48 13.15
168.87 7.03
32.05 10.37
102.22 9.17
2.89 5.42
5.04 3.74
48.33 9.10
6.63 5.81
33.59 12.00
69.28 3.30
125.74 6.78
22.88 10.83
154.46 3.86
95.81 8.00
38.35 9.84
22.70 4.47
7.00 7.48
3.50 13.61
-2.48 14.53
38.06 10.13
274.07 7.49
28.77 4.80
12.53 12.44
8.58 18.08
5.99 17.27
14.75 16.10
-8.28 16.05
181.69 6.84
4.34 9.37
-8.99 16.36
112.95 4.07
69.60 10.60
1.22 3.45
-5.59 13.92
11.45 15.89
105.02 7.02
18.74 8.86
84.63 4.51
20.97 12.51
-1.18 7.44
28.95 6.77
10.22 8.95
-12.82 14.92
140.86 9.34
-0.62 14.16
24.94 15.20
27.17 9.19
-1.32 15.39
6.28 4.31
118.17 6.71
108.95 7.73
1.91 9.39
55.82 6.39
-4.24 11.25
163.60 7.07
41.02 6.16
-0.86 6.42
-1.29 10.68
176.50 8.06
23.48 6.02
8.19 8.41
-1.32 11.17
2.12 12.96
7.82 5.09
58.60 7.56
79.65 5.81
-2.89 17.03
2.17 16.33
-1.87 9.91
-1.68 9.18
193.53 9.44
8.50 13.65
44.98 4.95
1.03 14.07
123.37 4.98
33.91 9.19
120.86 6.85
51.35 7.60
16.67 10.17
138.55 6.04
8.61 9.41
8.40 9.99
1.94 9.03
2.35 11.07
12.03 14.68
3.70 4.40
38.53 7.43
6.75 13.72
267.61 9.27
54.11 13.68
12.12 8.53
243.96 6.73
28.66 6.60
-1.96 12.28
9.09 7.52
-4.65 13.89
224.76 6.91
90.14 7.69
2.83 7.44
5.02 13.26
19.98 14.83
30.17 4.44
32.54 4.68
10.80 12.61
28.40 14.48
7.60 5.51
3.12 4.57
32.74 10.34
86.66 13.05
26.61 16.01
15.53 7.98
145.63 5.94
135.61 5.85
42.79 6.04
50.31 11.14
0.14 7.30
-9.25 11.21
16.97 5.02
70.21 4.60
0.48 7.93
2.64 11.02
145.84 6.74
155.95 8.44
8.20 8.67
55.15 8.47
12.65 13.90
2.70 12.13
15.49 11.36
7.25 10.52
44.66 4.28
0.40 10.06
2.84 7.76
0.34 13.87
90.44 3.85
4.22 8.14
167.69 3.96
187.36 4.82
2.71 4.83
28.23 3.53
-2.45 9.72
80.65 5.71
412.45 8.33
16.66 7.19
-4.77 9.58
105.90 6.06
0.90 10.78
5.31 4.85
22.01 6.71
112.26 6.83
1.20 11.78
11.58 13.70
135.40 7.30
7.78 7.87
62.41 3.17
0.76 9.28
0.16 5.20
4.25 3.19
1.49 11.15
21.02 13.04
1.67 10.86
19.51 8.01
37.03 10.60
4.48 6.50
14.70 8.53
0.29 4.44
1.04 5.16
-0.37 9.63
72.79 9.19
79.69 10.04
7.69 11.24
27.57 5.45
0.02 5.80
3.36 1.73
21.70 6.90
12.70 2.96
3.67 6.51
22.18 3.09
10.21 2.23
15.13 4.12
874.23 8.47
252.60 7.00
12.65 7.64
15.90 8.99
7.22 9.90
2.81 10.71
2.81 8.08
9.69 9.06
4.32 10.90
17.88 9.93
12.61 8.19
-4.93 9.28
32.74 7.82
8.52 9.90
2.90 2.06
36.04 8.95
7.80 11.55
19.46 4.18
7.23 5.43
49.05 2.90
2.46 2.29
7.12 5.90
2.74 11.53
3.38 6.22
11.26 6.94
-0.73 9.41
-2.69 10.34
11.40 4.78
87.99 7.65
26.17 7.89
0.01 12.26
0.91 4.36
7.69 8.81
-2.35 4.38
-0.06 4.86
5.10 4.04
6.16 3.64
14.94 6.25
2.68 14.16
3.96 13.56
16.23 12.50
2.32 6.56
-2.57 6.72
20.98 9.93
42.94 5.25
-0.79 4.99
152.44 5.58
-0.45 9.98
1.09 2.36
2.24 7.96
-1.50 4.00
-4.65 8.07
3.32 2.97
140.12 7.43
18.78 9.21
3.82 12.37
4.12 7.98
13.66 10.49
3.22 5.29
-1.31 6.06
6.92 8.99
6.67 12.15
-1.14 10.95
132.55 8.16
0.97 9.50
0.96 11.64
0.50 4.26
5.32 1.62
1.83 4.71
14.84 2.93
0.71 7.01
7.73 10.33
0.50 10.94
3.19 12.08
74.01 12.13
40.97 7.71
-1.49 12.32
5.14 6.10
8.36 9.13
18.31 7.23
5.48 9.73
54.62 8.11
3.25 3.55
1.87 4.19
59.17 8.15
14.43 8.46
4.16 8.98
2.32 10.04
6.03 7.72
-1.44 8.21
11.39 9.30
2.04 7.57
6.23 6.11
10.07 7.56
80.98 9.76
9.05 10.76
5.04 3.45
62.35 6.79
32.38 9.76
323.11 4.49
2.57 7.03
13.69 1.72
0.02 4.30
-0.49 4.26
12.14 6.84
10.44 9.47
59.77 5.00
4.95 4.05
25.63 11.70
19.19 5.70
4.06 1.98
-0.41 6.11
30.49 9.39
-1.91 2.67
-0.45 7.83
5.58 12.95
0.80 12.81
3.03 11.92
4.37 6.82
94.79 12.18
2.64 3.66
9.13 9.94
3.71 10.49
4.81 7.50
1.03 3.43
-1.33 6.42
12.39 8.55
24.63 4.49
41.86 5.25
57.37 9.08
2.94 10.30
1.40 1.62
11.98 2.42
20.04 9.26
-6.54 12.53
17.61 8.23
22.93 6.20
6.58 9.14
8.34 7.88
31.32 5.90
-0.94 7.28
3.44 11.17
10.24 5.61
1.45 1.76
-0.82 3.56
-3.38 3.67
1.60 5.81
-0.29 9.87
4.53 10.85
12.14 11.10
11.95 10.15
18.05 11.15
5.92 11.30
20.36 7.57
1.59 4.47
24.43 5.96
47.56 2.88
3.55 9.14
9.50 7.99
40.18 10.54
47.03 3.18
10.73 6.23
29.51 8.61
9.72 9.76
25.43 14.25
-2.89 6.80
2.39 8.99
7.84 11.90
5.26 8.10
0.09 6.33
-3.08 9.36
87.37 9.62
7.14 10.14
4.32 11.05
31.08 10.49
26.87 6.58
2.14 12.61
13.12 7.23
13.02 11.06
4.46 3.22
29.76 4.37
9.81 8.42
420.14 2.69
-1.73 3.89
232.33 8.13
5.31 4.54
10.74 13.95
1.67 8.92
3.81 7.62
93.34 9.58
4.29 6.96
10.74 7.62
32.01 10.60
-6.54 11.69
0.95 6.37
1.52 9.36
2.66 3.96
9.37 2.31
1.36 4.51
115.28 9.37
7.50 4.59
6.31 12.93
2.11 12.80
17.51 8.67
5.19 7.27
0.48 11.96
157.71 7.46
74.12 11.36
2.35 2.36
6.85 7.47
37.92 11.44
24.65 3.29
-1.42 0.95
-1.41 3.71
20.08 4.47
126.86 4.80
71.27 3.06
7.00 8.11
-2.26 11.85
40.85 7.31
11.05 10.16
1.41 3.94
70.80 2.77
8.50 4.22
25.61 5.52
3.28 5.13
11.06 2.63
19.18 7.23
-0.19 10.60
0.68 4.69
28.69 8.17
42.50 6.52
-3.16 9.09
13.81 2.97
7.18 3.01
239.62 6.78
0.09 11.48
13.56 11.94
0.71 9.06
8.24 3.75
1.76 6.51
1.26 9.74
154.59 10.91
-0.58 1.16
40.69 7.24
2.25 2.00
-0.08 4.35
94.58 4.19
153.96 7.16
0.47 14.11
3.05 10.88
6.13 9.84
14.36 11.27
6.57 4.80
1.57 12.02
1.96 6.21
7.07 11.58
30.22 10.12
4.28 8.60
51.96 7.56
133.43 7.00
1.88 13.79
4.40 8.42
1.29 9.08
9.63 9.83
2.70 13.19
-2.54 6.87
-0.76 9.10
92.80 9.71
5.31 7.00
-1.35 9.43
-0.54 10.42
12.73 5.65
66.64 7.90
2.26 9.66
19.14 5.00
3.69 7.06
6.71 2.42
42.50 6.38
7.32 6.52
383.21 10.85
0.09 7.93
10.30 13.52
16.59 8.00
6.90 8.74
-1.27 5.70
22.27 6.75
7.77 7.97
46.46 12.95
5.87 6.48
32.20 8.61
24.59 10.39
77.91 1.92
10.64 5.73
6.72 9.97
20.91 8.92
31.37 2.36
154.54 6.50
3.60 9.75
18.32 4.31
17.85 4.94
230.50 7.58
-4.40 12.31
10.52 11.59
5.16 13.65
8.34 7.09
13.22 9.75
5.50 7.95
15.69 4.21
1.85 7.02
5.82 10.85
12.48 5.20
-2.79 7.78
13.04 5.99
2.54 4.09
53.38 3.31
84.98 5.77
3.89 12.25
-4.19 12.26
3.94 6.91
54.90 9.62
1.53 10.78
17.82 6.71
0.15 11.60
21.79 6.57
30.00 7.33
14.61 4.19
31.90 10.11
37.58 3.91
-0.89 5.87
1.28 4.46
-1.06 0.67
-2.82 6.61
4.60 15.12
7.78 11.98
2.51 9.55
4.76 4.41
18.93 7.14
-1.41 10.42
80.59 11.97
6.29 9.81
-1.76 12.32
28.34 9.19
45.55 12.09
2.90 3.78
62.06 3.75
-0.64 10.67
6.23 7.86
17.79 4.36
95.93 6.63
-2.97 2.79
32.05 10.02
4.16 10.57
10.85 14.16
15.95 9.83
-5.77 12.93
9.39 10.97
340.43 7.77
-0.55 8.07
15.49 8.60
8.04 4.83
4.38 5.17
1.93 5.34
17.90 8.52
111.65 8.18
-0.63 5.44
21.61 3.83
3.44 1.95
2.20 4.95
22.93 8.55
1.06 3.34
103.74 5.45
4.35 13.79
32.47 6.49
-0.35 8.81
10.28 12.15
46.28 4.10
22.41 6.67
24.33 11.98
9.11 3.14
25.69 12.49
1168.46 6.34
6.00 12.41
8.16 7.22
107.06 10.47
68.16 3.84
1.39 3.84
2.21 4.18
150.28 4.81
195.49 7.97
66.03 5.28
205.48 9.09
-1.05 9.07
3.61 9.27
1.37 13.09
4.10 5.42
1.33 7.33
31.50 9.70
12.83 11.43
14.97 2.53
1.08 4.46
4.49 11.11
3.05 10.06
5.51 11.71
51.95 5.48
584.61 4.67
47.10 14.03
15.14 14.01
-8.18 15.69
20.30 12.82
11.38 14.60
0.08 7.58
9.19 8.47
60.61 12.24
36.09 6.66
63.60 7.80
0.34 13.24
7.86 3.88
11.18 5.32
38.61 9.26
5.38 9.91
96.64 4.68
2.67 7.56
18.36 13.15
19.28 8.54
63.58 7.95
117.31 10.50
297.30 7.36
1.66 4.00
193.28 8.10
9.02 15.98
31.33 13.89
-1.08 5.50
2.08 14.83
23.55 9.64
-4.32 8.08
4.38 9.10
32.98 9.59
14.78 12.24
272.27 6.07
8.66 5.59
21.94 3.66
99.72 2.89
0.88 1.17
-0.61 1.50
238.94 6.87
39.36 3.62
4.15 4.12
-1.56 4.90
2.49 8.03
3.92 11.63
46.62 11.63
10.92 12.31
6.32 3.15
15.69 11.96
14.11 4.04
14.59 5.58
9.13 11.15
18.37 6.46
8.93 10.13
2.62 3.80
3.82 7.33
73.89 10.07
96.43 4.22
19.44 3.89
441.34 9.60
0.45 3.81
6.05 15.14
-2.51 9.50
-1.68 11.44
26.70 12.19
7.05 14.39
4.33 14.75
56.55 10.44
1.74 13.11
-1.66 7.35
19.78 14.41
88.77 3.49
15.15 13.26
6.26 8.46
2.30 2.65
58.17 4.89
0.65 2.04
764.45 7.48
7.66 8.87
67.17 11.82
0.77 5.25
10.27 9.20
14.34 13.43
-3.32 9.22
-0.58 14.45
7.69 10.89
11.28 6.73
47.11 11.11
0.09 7.28
-1.15 9.41
5.12 12.22
211.11 4.99
8.85 10.60
-0.15 1.08
83.01 3.70
8.08 3.28
4.92 3.87
18.30 7.10
8.46 7.58
24.65 1.36
69.86 2.49
5.41 1.76
9.82 2.74
31.65 15.18
16.43 17.76
9.64 10.12
1.91 16.50
-1.52 7.35
9.04 10.13
16.95 15.25
59.18 12.26
75.21 5.84
8.92 7.87
7.68 8.19
5.57 7.65
35.55 10.19
5.67 13.30
16.76 8.63
83.68 12.46
-0.15 6.24
290.46 3.86
69.52 4.38
2.83 4.73
89.34 6.04
3.09 6.91
1.09 17.02
23.39 14.01
6.99 12.45
12.71 5.36
37.15 8.93
23.65 15.25
48.97 12.65
9.26 14.09
253.08 7.98
6.91 5.88
-8.66 13.25
1.44 8.61
41.93 11.03
-0.03 3.09
89.99 9.11
15.29 14.20
19.41 18.36
10.68 7.81
53.57 9.61
22.34 16.62
19.83 7.01
38.67 6.47
23.73 7.36
53.64 10.49
18.28 14.50
75.97 7.15
2.99 10.76
163.29 12.93
3.48 14.06
29.10 10.22
2.11 12.56
135.07 4.10
23.68 11.96
2.28 6.86
276.18 3.24
0.91 17.91
1.00 21.21
10.23 13.79
-10.67 16.87
14.84 13.02
10.89 7.34
278.66 10.43
8.70 7.82
15.99 10.98
10.90 13.30
10.01 6.50
45.73 9.24
28.91 10.82
2.45 14.16
0.05 7.37
10.61 11.33
56.59 7.68
23.42 7.97
18.81 13.71
19.50 6.18
7.43 8.57
19.80 6.16
158.64 5.14
10.56 2.93
44.50 5.75
13.62 3.80
2.04 5.23
38.04 13.27
-6.60 15.90
11.64 12.48
24.34 14.95
13.73 12.44
31.01 9.49
1.09 5.66
-1.84 9.90
17.44 13.22
11.14 8.97
8.13 5.75
0.23 12.97
1.74 5.72
0.94 6.79
21.41 5.96
298.46 6.83
113.04 3.52
79.45 18.58
10.16 19.14
31.80 12.57
9.82 15.00
514.27 9.18
29.58 9.81
9.97 11.47
9.45 14.41
27.16 13.06
7.77 3.92
9.79 7.47
-7.69 14.04
11.70 12.32
171.48 4.34
26.87 11.32
26.10 10.43
92.98 6.64
36.19 9.17
38.33 2.44
17.98 4.67
11.86 6.53
34.59 19.42
-1.97 9.98
-9.91 18.36
14.12 16.57
81.80 11.40
52.01 14.54
5.33 7.87
48.41 12.76
399.47 7.39
6.19 6.70
4.94 4.20
2.71 15.65
95.74 4.63
258.27 8.56
-1.58 7.94
75.60 6.25
22.42 6.83
28.24 6.86
289.59 6.31
28.73 16.78
1.61 11.28
6.44 15.39
2.63 14.40
1.80 12.59
19.80 17.06
10.14 17.30
84.25 4.96
5.79 14.26
4.03 11.63
93.27 7.56
74.69 14.61
6.42 5.87
19.22 11.22
173.99 7.25
233.88 8.21
292.94 9.31
5.43 5.26
5.39 4.68
-6.90 20.01
6.11 18.37
-7.07 20.51
30.40 8.64
119.07 12.63
17.61 19.01
11.50 6.17
199.38 11.58
-3.78 13.92
23.57 9.02
-0.66 10.91
304.55 4.82
28.28 10.75
9.85 14.66
89.04 7.78
8.03 9.17
2.64 12.31
61.37 5.58
5.76 11.35
192.97 5.28
0.42 6.65
22.32 14.68
3.28 14.05
9.90 18.16
3.50 9.49
76.99 11.87
-3.18 21.21
14.57 11.27
15.22 6.92
41.77 4.88
3.10 5.17
24.52 17.39
28.51 7.28
10.47 9.53
36.70 13.21
5.51 8.40
0.42 15.81
22.52 3.09
7.23 5.64
129.68 7.10
7.25 8.18
-3.69 11.07
113.02 9.84
29.27 20.82
41.59 14.20
-1.35 16.60
11.70 9.04
34.23 12.70
33.85 13.70
287.80 8.71
102.73 9.65
47.52 16.16
36.25 14.30
30.22 6.06
457.03 9.93
560.13 11.24
10.29 5.66
-2.38 18.07
88.73 7.15
96.80 8.40
-4.99 8.16
0.33 3.05
28.38 4.95
67.31 7.10
213.25 12.74
3.20 10.71
1.12 17.52
0.13 11.15
9.12 14.63
11.93 11.62
17.48 15.11
2.18 4.17
37.93 7.75
38.29 10.12
83.00 14.11
5.29 11.63
104.26 10.16
-1.59 3.43
27.35 6.69
18.56 5.90
6.07 23.06
27.03 14.14
4.16 17.80
18.73 19.19
28.74 15.93
2.80 6.00
98.39 8.63
8.15 16.94
44.70 5.74
32.86 19.34
91.93 9.50
-0.78 6.76
22.67 16.25
124.71 8.21
54.31 10.65
57.34 16.97
71.44 5.79
20.23 5.27
4.36 3.10
148.55 7.80
106.53 5.55
63.55 3.43
44.66 17.40
66.54 20.71
10.06 12.79
25.95 13.37
143.78 18.86
12.04 22.54
141.72 15.30
39.58 19.79
289.19 14.62
23.07 12.19
366.09 6.82
24.93 13.80
22.12 9.79
7.83 14.29
8.88 9.95
27.55 17.92
5.22 4.38
24.72 13.65
13.95 8.79
-5.88 5.30
0.51 13.52
69.66 14.53
38.16 9.09
89.08 5.97
23.30 4.95
13.00 14.64
-8.72 19.19
94.19 12.15
7.20 13.26
12.53 21.24
14.78 19.59
18.93 2.98
25.99 8.60
17.95 4.21
12.36 7.25
175.63 7.61
155.50 4.30
193.03 5.34
-2.04 15.27
-4.38 9.70
213.91 8.15
101.99 4.48
11.35 21.48
12.25 15.79
12.24 19.90
87.97 10.93
-2.42 20.85
-6.04 15.10
5.39 11.73
-1.02 15.28
0.57 3.53
0.32 17.57
143.76 7.93
7.27 12.67
9.52 14.52
91.25 12.66
32.58 11.68
13.53 5.01
3.02 5.46
251.52 8.83
1.30 7.92
7.58 12.11
112.47 20.23
301.87 15.19
-1.14 16.83
3.35 10.38
-1.08 6.92
2.06 12.02
8.58 19.49
64.57 17.08
25.43 17.74
47.56 6.26
28.95 5.31
106.97 6.50
153.60 8.53
322.22 8.86
0.81 4.50
29.42 23.56
83.99 23.18
22.94 10.97
24.85 15.90
34.67 8.03
151.34 16.22
128.04 7.13
85.91 12.94
15.65 17.33
51.20 10.77
7.34 14.32
-6.70 11.14
45.03 19.15
21.00 13.75
65.83 7.18
19.17 8.96
-1.50 3.94
12.66 9.97
40.41 1.75
10.55 22.28
81.48 16.85
66.86 19.24
6.81 23.16
8.22 20.79
5.98 10.60
-1.67 19.12
7.63 19.43
43.83 9.15
-1.85 13.31
-1.15 17.68
3.37 13.54
1.92 5.25
-7.87 9.51
37.13 7.80
101.00 11.43
8.97 14.97
221.32 15.60
3.65 11.41
334.46 8.29
2.05 6.64
588.37 11.04
-0.60 15.50
34.72 25.31
55.16 24.09
-3.49 21.60
17.32 9.53
12.10 21.17
11.27 6.19
39.29 4.05
291.30 13.05
62.00 13.86
25.09 16.62
354.90 12.13
173.72 9.37
3.44 10.86
-0.70 2.03
4.55 22.12
28.63 15.21
160.25 19.99
43.89 25.20
29.82 9.90
-0.28 16.76
-3.79 22.76
4.96 25.71
36.81 14.20
-2.54 20.82
11.70 10.18
0.99 3.87
6.64 19.50
2.65 20.71
236.40 7.80
-7.34 17.17
22.44 18.59
6.96 4.76
67.59 14.67
174.95 9.79
20.05 5.00
143.11 6.80
32.17 21.65
28.22 21.11
220.07 16.51
143.80 8.11
300.23 12.24
17.08 11.43
91.51 5.99
25.67 7.40
23.77 14.22
135.50 5.74
6.88 5.94
40.71 12.28
47.52 12.87
-8.94 14.12
96.37 5.68
121.85 13.38
-3.69 14.57
10.87 9.22
36.27 13.24
24.55 12.11
57.75 6.31
6.36 23.88
3.19 22.78
3.74 14.06
12.00 20.19
219.61 21.75
60.25 7.77
3.48 17.07
599.82 13.19
4.24 5.35
-0.39 16.09
22.60 19.72
13.40 16.17
370.31 6.81
18.59 6.57
28.21 7.44
30.00 8.04
102.08 6.17
161.92 5.58
-3.03 5.45
60.14 5.35
14.79 24.76
6.10 16.82
357.25 9.73
-9.18 13.01
2.29 19.42
10.10 21.61
11.20 8.08
-0.13 10.17
30.02 14.20
280.96 9.24
9.87 10.92
26.06 14.77
4.76 17.40
110.59 7.02
-1.64 16.89
460.51 12.16
22.94 4.59
64.04 4.97
154.84 5.12
70.83 7.88
193.93 7.47
5.93 3.02
0.16 2.23
193.59 9.09
37.24 22.16
-3.30 16.85
55.02 20.80
2.53 24.75
59.50 20.66
157.92 15.23
67.93 16.91
17.02 21.03
35.84 11.91
99.73 15.91
35.67 17.65
8.06 9.50
62.17 18.63
-4.79 20.92
50.58 23.66
8.35 25.51
65.96 14.48
-1.06 18.61
-5.91 18.60
202.30 6.37
63.69 10.37
28.08 12.41
33.54 8.64
6.59 15.86
43.37 7.65
-4.08 12.57
98.22 5.78
-0.79 2.77
34.36 23.51
-4.91 11.94
11.93 22.29
12.68 25.92
89.78 24.77
-1.80 19.20
75.78 24.04
157.28 10.25
197.73 9.12
-10.50 14.16
59.04 12.77
65.12 17.11
24.44 9.54
44.29 7.79
-0.30 2.27
239.23 9.23
32.02 23.73
21.11 15.77
2.47 21.51
113.87 18.98
9.04 19.68
130.28 14.29
-14.94 22.95
3.60 26.50
6.74 22.27
20.92 15.27
190.07 11.25
105.78 12.88
199.78 15.10
136.92 3.88
2.15 13.98
2.42 3.32
10.51 18.54
-1.58 17.92
48.30 17.08
77.70 3.42
11.48 6.92
65.26 18.54
22.53 20.97
56.04 6.14
4.33 3.28
26.89 14.57
0.89 17.32
90.85 19.79
11.81 20.31
103.43 8.76
13.15 6.24
3.81 3.87
45.01 23.90
55.65 11.33
161.06 11.16
42.89 12.93
4.68 17.08
77.31 16.72
28.60 14.31
42.13 11.56
2.52 13.00
105.76 5.28
1.93 4.55
11.69 7.56
18.85 22.81
23.34 26.22
12.99 16.27
-6.26 22.92
80.14 10.92
67.46 20.93
43.06 13.08
81.49 19.64
218.73 21.96
102.03 18.66
37.55 23.14
-15.40 24.16
157.20 4.55
444.23 14.40
58.28 10.90
64.82 5.61
6.84 9.56
6.28 5.47
9.31 12.08
101.37 5.34
194.41 7.67
163.36 7.79
14.79 3.46
107.37 5.24
20.76 21.13
59.79 18.88
100.47 26.58
-13.45 22.36
37.16 20.97
26.14 26.36
927.58 16.66
17.82 14.36
-3.51 18.86
21.97 10.85
3.52 1.83
650.94 13.39
18.86 3.09
25.74 5.99
11.02 24.11
24.65 17.51
55.97 24.91
-1.73 25.78
114.03 7.91
4.93 24.59
-11.81 25.86
44.83 8.80
12.89 14.38
91.47 22.45
11.76 6.99
7.10 15.25
94.25 20.05
-1.41 20.40
41.53 20.71
6.53 5.65
167.64 10.91
167.07 14.52
792.05 14.91
-0.52 16.44
108.52 19.57
-0.09 14.00
24.65 3.60
788.93 13.88
553.81 10.20
25.02 10.31
64.68 7.96
60.62 5.67
32.73 22.34
16.42 14.22
8.39 20.12
171.59 16.29
19.46 8.79
4.95 14.19
3.11 4.96
4.40 15.04
24.29 5.62
144.37 15.89
107.70 5.50
18.71 19.25
17.93 23.12
44.37 24.54
10.13 16.96
39.57 8.33
526.41 19.16
60.31 11.38
2.84 11.01
166.63 19.10
5.52 23.72
37.48 13.99
7.85 22.70
29.24 11.08
2.22 2.18
-0.28 11.66
48.88 6.94
5.95 11.27
-1.15 23.82
1.72 21.03
53.01 18.02
307.50 22.18
61.77 15.60
682.21 13.45
86.00 17.72
1.08 2.29
-3.69 8.59
67.04 17.43
-2.81 19.95
-2.88 7.15
113.49 16.88
12.81 20.82
155.85 11.80
137.55 5.57
-3.58 9.13
13.90 15.49
19.84 16.53
13.11 17.79
8.79 9.10
61.14 8.82
348.53 5.41
14.88 4.34
78.06 5.98
63.99 6.51
51.95 21.94
43.69 23.99
14.64 12.84
35.47 16.36
174.04 23.40
47.02 18.65
63.56 19.28
26.70 3.87
-4.03 12.89
73.33 10.89
34.45 16.77
101.59 19.43
0.18 19.34
16.09 13.19
112.52 5.41
26.98 4.05
18.53 7.15
3.15 5.50
1.18 18.49
23.02 22.46
102.06 26.96
18.98 22.82
-2.34 17.38
23.54 28.69
-3.09 19.57
25.96 26.36
11.07 18.02
4.69 22.10
54.80 5.62
124.12 14.54
26.42 9.64
29.11 24.82
14.02 3.73
5.95 11.76
3.17 5.51
34.54 15.09
69.71 9.21
19.93 12.88
188.47 8.83
6.46 20.91
13.44 12.42
25.63 24.36
44.07 26.35
-1.64 24.45
65.96 24.39
-1.81 24.82
77.67 27.18
333.08 16.88
16.11 21.78
54.06 24.05
2.21 22.53
160.09 7.72
4.57 8.62
153.81 4.09
719.32 13.59
56.58 15.13
19.01 22.86
238.07 11.19
13.89 21.04
41.92 6.32
3.60 14.70
2.73 6.43
-3.85 21.62
5.79 21.38
4.11 21.37
8.80 19.81
60.20 18.87
426.86 7.32
88.61 14.99
25.78 14.41
29.94 16.37
248.86 7.71
195.75 14.94
12.23 20.12
76.72 5.43
-4.94 6.48
29.25 14.01
318.95 11.77
577.02 11.83
18.28 5.53
431.48 10.19
13.71 15.16
75.90 11.19
1.76 15.51
9.22 16.18
14.57 15.15
234.04 7.28
246.18 6.62
13.30 24.67
28.19 16.36
6.78 10.08
364.83 9.91
105.21 15.85
45.12 16.31
6.03 16.63
9.60 17.96
10.54 8.07
21.23 7.83
491.95 7.47
74.54 7.33
1.78 16.96
13.17 20.38
33.59 22.12
3.51 19.26
94.68 12.23
57.04 3.78
368.99 11.63
12.67 9.27
9.57 15.57
24.32 22.82
147.85 12.55
5.92 22.64
109.53 12.94
6.67 20.22
4.24 4.86
37.12 7.84
13.73 19.30
31.34 22.79
16.48 22.95
30.55 13.35
24.84 18.01
366.67 21.61
36.56 14.47
4.77 25.98
3.49 15.56
20.63 20.71
24.17 21.39
29.00 19.02
419.66 12.09
17.57 19.70
22.69 19.22
12.89 18.47
63.55 22.62
21.41 24.35
6.70 24.80
32.82 27.32
58.00 9.36
172.98 14.47
1.10 7.82
69.59 10.92
39.77 24.00
43.67 6.69
0.42 13.35
2.68 19.46
31.54 13.09
7.55 17.06
1665.97 17.08
3.36 3.10
45.58 4.33
-5.64 19.20
12.17 19.12
80.21 17.01
25.27 14.14
1.33 20.78
19.31 9.57
299.14 22.08
0.13 20.66
82.58 23.61
-6.17 23.70
9.80 23.26
10.10 16.55
212.68 22.62
63.62 23.71
-7.96 21.89
-10.11 16.18
55.07 19.00
13.86 20.24
750.08 12.40
30.82 11.13
-6.88 24.33
1.17 3.67
0.91 14.83
10.19 16.41
142.73 20.11
24.39 13.93
4.73 14.43
26.40 16.01
20.82 2.48
40.20 10.49
11.40 4.27
3.40 6.86
120.11 7.68
13.65 6.03
13.45 19.12
36.69 8.40
9.98 7.96
27.17 21.45
1.34 7.09
18.57 5.33
54.68 8.02
12.44 18.76
3.15 17.11
82.24 9.36
110.87 15.78
41.37 25.15
37.02 21.05
448.25 8.22
181.70 4.30
363.27 14.17
8.62 19.10
201.66 8.46
148.44 12.81
45.94 17.45
0.59 1.49
71.54 7.33
-0.38 5.01
7.89 16.69
17.85 19.96
4.33 20.19
7.35 20.08
12.93 12.40
25.57 7.06
1.38 11.61
6.44 7.62
162.77 10.52
398.57 16.85
22.23 23.36
21.78 14.18
82.18 16.68
70.15 3.93
24.43 11.24
4.68 17.58
0.09 11.56
79.87 15.52
-0.91 2.38
68.23 15.37
65.97 19.02
7.78 22.01
8.35 15.50
8.52 23.55
47.48 25.09
-0.28 13.48
466.69 10.82
73.69 6.40
15.15 22.44
105.39 13.44
10.33 15.88
16.87 19.42
5.60 4.78
129.02 14.17
24.83 13.85
17.81 10.02
114.25 5.93
10.27 5.34
307.45 7.50
48.13 18.98
12.87 19.41
4.23 19.87
19.59 19.55
5.22 22.65
77.27 11.24
8.44 13.15
342.38 10.37
7.33 9.30
33.46 22.59
6.67 19.94
349.83 12.74
-0.53 20.24
7.26 13.77
46.96 15.18
361.03 8.86
-1.74 8.12
218.18 8.81
10.38 4.72
187.94 10.90
963.73 10.41
121.70 7.18
81.17 6.62
37.74 16.42
-2.91 17.48
6.54 19.84
-5.62 21.20
-2.59 15.74
89.37 22.21
237.71 16.87
161.50 23.06
180.27 19.03
-2.22 23.29
204.61 6.74
6.96 17.77
320.36 14.25
462.28 8.04
22.35 5.28
6.20 16.17
-5.06 15.92
-3.55 14.24
53.61 13.18
7.47 16.91
22.13 16.92
13.01 18.31
40.13 19.81
-5.18 14.10
61.98 16.46
1.12 23.83
24.43 9.60
-4.85 18.22
10.95 3.27
311.43 12.86
43.69 16.32
59.80 7.55
11.28 11.35
143.43 13.95
27.49 13.62
-1.21 5.62
46.66 5.04
111.49 4.25
609.01 8.27
69.75 17.18
-2.22 16.34
35.11 16.49
14.53 12.56
101.47 10.45
139.23 7.55
2.29 4.11
361.29 10.14
33.15 10.13
14.93 19.78
534.80 17.71
14.55 16.22
7.32 20.00
4.95 14.16
-2.89 8.67
293.10 8.71
81.06 6.89
-0.34 14.84
-5.19 16.04
1.17 20.33
20.24 10.10
37.37 9.67
71.03 12.04
117.03 14.89
46.21 14.35
1.48 8.04
31.28 10.14
1.44 7.67
0.57 15.47
384.18 9.21
4.90 5.53
-2.65 7.47
1.07 5.02
0.68 3.24
6.39 14.71
14.84 15.63
0.71 16.88
82.33 18.28
-1.77 13.09
57.29 19.89
914.43 17.02
11.78 19.33
66.07 5.87
15.22 19.64
521.95 16.82
6.54 16.55
182.08 8.22
-7.47 19.64
3.70 3.87
20.83 16.83
30.92 10.91
34.65 12.02
61.77 5.86
87.49 4.99
210.95 11.89
1.44 3.70
29.94 3.40
22.04 15.56
31.23 16.13
19.78 18.15
177.75 6.69
130.00 13.70
3.64 19.18
116.52 12.53
37.40 19.96
-0.96 4.24
14.92 6.43
6.59 17.72
14.68 11.74
151.46 17.48
25.97 16.33
3.47 18.10
134.52 8.80
22.77 14.23
44.59 7.14
39.63 13.42
5.21 13.40
0.69 11.44
104.38 11.50
12.19 12.80
294.40 10.73
170.65 12.62
1.09 13.83
19.28 16.93
23.16 18.33
2.34 6.78
6.12 17.94
67.92 12.03
58.54 16.69
18.20 11.36
15.17 12.32
24.65 21.74
38.87 19.42
20.76 14.17
158.32 7.17
16.66 11.99
4.05 4.39
4.96 12.58
-1.04 12.63
6.48 12.54
16.64 13.48
35.15 15.09
6.19 15.75
1.82 11.71
-2.07 16.07
129.86 13.44
53.77 16.92
15.46 20.39
1.01 11.47
100.53 15.55
80.86 15.56
15.61 2.41
8.61 8.48
124.31 14.30
1.54 3.13
12.10 15.45
81.46 8.67
25.32 10.86
65.41 12.79
-5.30 13.12
27.39 15.25
184.12 14.55
1.76 13.27
-3.60 14.49
67.10 13.19
56.48 14.23
40.09 14.98
175.75 14.53
116.69 7.30
-0.46 17.44
345.39 7.35
431.95 11.21
36.70 4.74
211.55 11.95
149.75 11.71
17.33 11.40
2.88 17.77
92.32 9.48
102.27 10.58
13.75 10.08
50.59 5.16
119.66 6.72
102.69 7.14
12.00 14.68
10.86 8.43
-9.30 16.31
3.57 17.41
1.62 18.14
44.58 14.68
58.70 6.50
32.37 13.57
20.92 6.10
17.86 7.24
59.81 5.15
12.70 4.55
-2.95 5.89
3.77 4.22
-3.03 5.30
2.26 3.76
-0.49 1.94
0.57 2.71
1.63 5.03
11.50 1.15
5.27 10.51
-0.52 8.47
2.49 7.31
-4.84 7.43
5.34 5.29
5.45 4.93
1.16 3.17
5.43 3.19
4.46 5.98
5.09 2.53
5.86 5.19
4.18 3.68
0.22 2.42
2.81 10.34
-0.09 9.91
9.29 7.95
0.42 6.80
11.21 6.48
-2.26 8.02
10.95 7.06
1.30 3.77
8.05 7.30
11.55 6.58
-2.51 5.65
13.32 1.17
5.16 3.62
2.22 2.05
4.90 11.27
20.60 8.56
4.56 8.62
21.93 7.16
141.82 8.34
3.79 7.34
11.30 6.32
0.07 3.04
2.38 4.48
193.62 3.22
0.51 1.42
-0.22 2.47
-1.06 2.33
18.13 10.20
20.55 4.64
10.69 4.40
9.44 5.41
1.47 4.44
-0.45 8.68
10.45 8.49
1.70 6.39
1.71 5.29
6.34 2.34
32.07 2.22
6.38 2.05
90.09 1.84
10.45 2.90
25.25 1.57
12.16 3.58
-4.26 11.49
2.84 9.98
8.68 9.65
5.49 8.23
2.22 8.75
11.13 6.65
1.62 10.08
2.59 8.37
-3.28 6.26
11.37 2.90
2.12 2.49
262.88 4.51
17.91 12.58
12.48 8.16
3.43 5.92
27.63 8.53
-3.57 10.06
1.51 9.07
3.70 8.46
-2.84 7.91
0.35 6.04
20.67 4.48
8.30 3.24
6.91 2.16
116.28 2.99
-2.66 16.33
-6.81 12.75
22.88 11.14
4.84 10.16
9.88 6.43
8.21 5.95
1.50 6.99
0.96 4.86
4.20 10.77
22.36 4.06
48.64 4.37
93.30 4.33
5.38 5.09
20.61 2.87
66.68 4.87
34.86 12.76
0.95 13.67
-0.62 10.86
33.09 10.57
-0.79 9.17
35.23 7.36
0.89 5.85
0.08 8.39
7.54 6.88
3.00 10.57
0.77 8.55
3.11 6.88
-1.26 8.59
0.51 7.00
5.50 5.63
10.59 4.53
12.04 7.99
3.94 6.32
-1.36 5.38
5.18 4.24
6.42 8.02
37.16 6.93
9.83 2.81
5.30 5.70
14.53 2.95
10.00 10.74
3.00 10.09
2.76 7.67
2.02 12.32
9.13 9.11
17.32 5.00
0.32 3.63
1.64 2.72
56.25 4.48
15.42 7.80
69.55 2.10
17.60 4.61
104.52 4.37
0.05 9.23
8.69 8.89
10.32 8.23
-0.17 12.17
41.99 10.57
29.02 5.12
12.54 4.97
-4.30 9.17
13.15 5.66
-3.75 9.07
67.88 3.01
14.54 6.45
92.55 7.08
93.48 3.12
279.56 3.86
127.23 3.74
145.94 2.92
7.49 2.95
122.52 4.93
2.64 3.41
10.27 13.18
-1.50 12.30
-0.54 12.52
17.58 11.14
13.92 9.03
25.65 10.61
6.94 5.91
15.29 3.78
3.72 2.95
14.12 4.86
-2.40 8.57
148.07 6.78
158.78 4.08
201.35 5.84
45.38 2.57
19.16 2.95
3.14 2.01
-3.54 17.82
23.99 14.40
78.41 12.14
2.17 5.95
0.16 6.59
11.00 12.91
12.62 7.43
23.04 11.75
-1.04 6.93
13.23 7.99
3.40 6.03
6.44 5.00
63.36 4.35
75.89 5.07
-0.58 3.19
-0.35 4.32
6.58 14.03
2.99 9.35
2.52 13.21
5.69 8.24
170.06 7.55
10.26 8.71
10.25 4.87
1.28 9.65
1.62 3.70
8.06 12.12
1.11 9.00
10.23 9.29
15.28 6.64
0.55 6.52
13.59 2.19
4.66 4.66
416.19 4.02
8.25 4.37
30.09 2.33
809.90 5.38
7.30 4.01
4.05 14.80
23.94 12.19
-7.02 11.06
71.19 11.67
-0.69 12.50
134.06 9.43
2.93 12.27
26.20 9.70
42.17 7.31
-4.63 14.56
8.27 12.32
-1.30 11.73
15.71 8.97
7.71 6.12
0.32 6.81
1202.95 9.42
62.21 3.42
1.25 4.32
0.95 2.70
0.77 4.38
22.27 3.62
5.16 4.19
15.82 1.43
0.40 3.41
525.24 5.27
6.49 12.22
0.73 11.61
34.35 11.74
46.05 9.14
-0.20 7.99
9.02 8.77
17.99 6.04
0.79 13.28
12.53 12.72
272.34 5.98
878.58 8.96
3.86 11.01
4.04 8.18
130.62 4.87
1519.63 10.78
4.84 6.35
29.01 5.68
182.50 5.77
24.28 5.10
5.41 18.62
3.52 15.88
2.65 14.55
-2.20 13.58
52.28 12.30
76.33 11.89
5.46 9.25
-1.78 3.82
1.90 10.09
6.52 8.51
11.06 11.71
11.28 9.77
14.36 5.87
6.21 1.99
64.16 4.18
24.07 2.87
72.37 4.89
106.52 5.08
10.63 4.54
2.65 15.93
2.70 13.41
21.70 13.11
47.38 10.22
153.22 11.56
8.15 10.39
12.68 14.59
-0.87 12.45
18.72 8.95
74.09 6.08
4.40 12.40
16.68 5.72
53.62 8.05
44.78 11.47
8.87 9.05
89.57 7.53
17.95 4.11
7.18 3.68
150.83 2.14
62.37 4.07
13.65 15.51
4.46 10.29
0.32 7.58
37.81 10.92
10.60 14.98
42.73 7.05
8.00 6.84
0.20 5.15
10.08 5.04
13.43 11.84
2.01 5.07
108.85 3.87
46.16 11.31
-1.81 7.78
113.11 5.74
1261.33 13.42
45.12 2.22
27.36 11.97
3.14 8.70
-2.29 12.31
9.45 11.81
6.73 14.12
21.32 6.87
36.93 6.48
6.10 8.04
2.94 7.37
31.63 5.87
3.34 4.34
-6.93 10.70
12.88 8.54
25.32 5.32
253.63 7.01
115.69 4.09
-5.36 16.54
-2.87 13.65
-9.97 12.35
65.90 13.06
26.88 12.67
11.49 14.90
8.94 15.08
28.10 8.32
27.85 7.66
30.22 6.88
24.37 14.82
3.86 11.57
6.08 8.30
-0.91 13.77
-3.66 10.10
3.26 12.59
-1.01 9.49
44.44 10.28
65.90 6.52
25.95 4.57
7.64 7.15
53.52 6.04
-0.51 3.34
205.30 5.01
22.82 6.31
-0.39 4.91
0.07 1.05
7.36 3.36
458.75 9.41
98.28 6.10
0.36 5.11
250.08 7.94
12.34 13.81
-3.36 13.21
10.01 9.12
5.02 11.32
5.90 9.03
4.62 6.93
17.73 17.00
10.01 9.34
-0.94 4.99
34.51 16.17
1.97 4.42
12.24 12.29
9.49 4.33
19.88 10.47
275.47 4.91
14.54 7.95
138.79 7.75
-0.70 2.67
307.16 8.21
3.60 5.28
0.48 4.24
12.25 19.72
19.69 15.95
17.12 13.60
13.27 10.23
9.32 8.71
26.28 9.36
0.47 5.73
30.00 17.14
55.13 8.87
27.31 8.65
0.48 4.01
29.07 11.12
78.00 10.19
13.18 6.06
12.25 8.02
224.06 6.64
293.92 6.93
217.67 6.91
68.96 6.12
3.32 15.62
55.20 16.01
22.79 15.32
0.78 7.97
78.86 10.81
-0.04 7.24
-1.94 16.08
-6.41 13.64
0.75 15.50
1.46 5.03
0.60 3.99
19.24 2.92
29.88 2.14
12.42 6.61
333.22 5.63
8.03 2.97
4.81 5.18
52.85 5.80
-3.24 16.62
4.00 13.64
-6.25 11.49
1.59 10.58
-3.11 10.15
9.14 11.74
-2.22 15.09
90.22 13.28
116.86 12.72
6.38 11.37
29.56 10.74
12.76 14.41
9.10 7.78
-0.79 3.65
2.28 8.70
120.70 7.75
1.84 3.92
5.29 9.49
17.11 5.18
27.65 5.08
42.58 4.77
4.36 2.17
7.19 3.93
2.57 6.62
2.24 16.62
8.86 13.25
-3.71 10.24
-10.21 15.46
-5.33 8.08
-0.41 18.58
-0.53 12.49
-7.80 17.30
9.80 16.76
91.75 6.02
45.44 15.95
12.21 4.46
49.77 11.25
30.73 10.12
14.17 13.29
68.46 10.88
143.03 3.39
109.34 5.15
61.86 4.22
12.05 4.50
0.75 21.74
60.47 17.03
8.65 13.51
2.89 13.15
-2.50 16.70
-5.45 13.53
30.26 9.17
38.21 8.44
95.15 9.66
-2.82 7.23
-2.20 5.35
5.75 6.88
5.75 4.72
26.16 14.38
28.01 11.40
15.85 7.99
88.45 7.24
2.06 3.70
2.43 3.75
26.71 2.01
749.81 8.18
-1.62 14.90
3.81 11.95
-0.74 14.64
25.27 9.83
191.39 11.27
7.32 17.11
125.67 11.84
124.67 8.93
16.85 6.45
1.57 13.12
9.76 9.75
15.76 6.89
5.71 7.12
17.54 9.23
17.45 6.62
22.65 10.00
-1.45 7.66
70.69 5.74
743.81 11.10
5.60 6.17
6.12 15.35
42.17 10.95
66.39 10.49
20.24 16.21
17.01 13.65
37.38 11.10
170.21 10.39
20.24 7.51
9.35 14.86
1.85 8.09
-3.84 5.60
1.85 6.77
-1.42 6.00
11.08 4.36
150.14 5.10
10.03 12.96
71.84 6.71
7.13 3.88
-0.57 6.03
31.67 3.65
103.83 7.23
68.00 5.22
44.44 5.78
-6.27 16.54
-4.01 16.07
8.02 16.78
11.40 11.84
-2.23 12.14
0.59 11.76
-1.64 10.93
2.60 13.83
58.22 12.27
33.89 8.73
24.17 6.23
-1.35 9.82
2.00 3.73
62.03 4.59
75.04 5.54
30.01 5.80
281.26 7.84
-1.51 2.09
157.76 6.76
481.44 9.12
35.72 5.62
16.78 17.22
23.95 15.58
6.66 12.71
2.94 11.59
1.30 10.88
2.82 13.20
13.36 9.25
121.50 8.62
82.37 18.77
148.43 8.23
8.42 17.62
2.18 9.41
1.36 5.46
27.16 7.16
105.71 7.62
4.98 11.72
37.85 8.65
209.37 9.14
217.54 6.21
9.90 3.00
-1.43 5.06
36.37 5.60
47.73 7.00
-0.68 17.34
9.71 15.69
11.51 7.87
12.71 15.11
13.82 13.80
16.36 14.20
85.71 15.57
0.62 9.56
28.54 12.69
2.35 10.45
23.38 8.18
11.83 7.44
35.86 4.87
5.16 5.33
5.36 5.35
8.67 20.23
-5.60 14.43
4.06 13.85
0.33 13.70
9.22 13.18
28.79 10.92
1.79 14.76
11.88 13.30
-3.83 18.06
4.08 18.22
4.54 11.72
-0.50 12.09
89.91 6.47
91.55 6.16
3.34 3.96
37.86 9.47
12.00 7.32
39.71 4.07
519.55 10.81
121.17 7.27
5.65 15.95
-1.38 16.07
5.55 15.33
60.10 12.84
3.01 8.91
65.63 12.01
0.39 9.61
4.68 6.37
72.92 8.54
52.23 5.14
15.21 2.58
349.05 9.83
4.88 6.45
18.62 17.00
19.83 16.09
14.38 12.58
121.34 12.53
7.59 20.58
2.60 16.36
21.07 10.79
9.57 10.10
26.32 19.15
12.47 15.88
59.73 12.32
2.34 9.02
20.70 8.47
17.78 7.59
-2.79 14.99
37.11 9.22
9.48 7.84
0.98 15.48
3.26 9.98
652.62 7.68
53.45 7.93
133.62 6.82
35.79 5.40
35.85 6.58
35.43 6.51
-4.43 5.99
2301.06 15.00
364.05 6.72
374.79 7.98
13.38 17.90
13.96 15.77
0.52 17.33
-1.16 15.50
12.12 13.15
2.15 10.26
14.83 10.95
8.49 10.87
7.93 9.17
282.26 11.65
13.35 8.43
7.89 6.84
49.07 17.31
83.32 11.16
16.11 8.06
5.75 5.96
-0.17 6.19
17.70 16.57
11.09 13.93
63.90 9.16
3.61 7.24
6.06 11.87
23.27 4.24
26.18 5.87
6.93 4.22
160.60 7.83
104.39 5.61
120.85 1.95
309.86 6.81
267.12 8.95
6.87 16.77
-4.14 13.76
15.15 12.79
-4.86 11.29
1.66 10.07
40.02 14.75
6.34 12.23
-7.24 9.10
10.15 7.50
56.81 6.10
6.06 5.28
6.70 8.36
4.84 14.08
3.26 10.00
65.76 5.81
41.13 8.65
468.53 9.77
12.64 9.06
310.30 9.64
1.31 5.06
37.13 5.73
7.37 4.89
986.38 12.32
8.39 19.94
-6.70 13.62
155.36 11.42
20.36 19.22
1.79 18.14
-4.66 7.93
59.44 12.41
19.18 15.02
31.04 12.95
30.49 9.76
6.43 10.65
10.96 10.34
8.49 8.86
2.87 3.68
874.42 8.30
35.95 5.01
0.34 15.71
6.73 14.34
0.16 13.74
14.50 14.46
-6.28 15.93
-1.28 8.76
13.31 17.38
7.47 7.39
11.94 7.16
197.07 8.13
22.12 7.72
13.50 6.91
194.85 6.08
40.61 3.77
242.70 5.50
112.53 7.05
27.96 6.79
-1.67 16.60
-1.28 13.40
36.60 17.81
9.88 15.01
-0.64 9.80
17.82 19.89
41.42 16.29
3.15 6.96
61.41 11.39
401.93 9.31
71.56 14.71
37.34 12.20
21.73 8.00
10.04 7.15
31.53 9.68
57.03 4.46
68.55 7.40
6.37 5.11
1802.55 14.14
1773.20 10.46
-2.98 4.10
248.78 6.65
4.18 2.80
14.27 17.12
-4.27 16.04
15.28 15.77
-7.12 11.28
44.69 12.31
19.00 11.41
23.57 18.44
24.46 14.33
32.60 8.28
7.60 7.21
0.05 4.63
23.81 3.72
4.94 5.27
59.53 5.00
-0.44 2.30
312.77 7.92
17.96 7.22
17.22 18.50
15.21 12.80
10.56 11.91
5.71 16.69
-10.63 13.01
13.62 10.06
11.24 20.55
14.53 15.84
-4.72 12.54
222.96 12.47
8.88 19.20
13.12 16.23
31.05 10.93
77.15 10.83
77.36 17.06
5.68 12.07
1.84 6.16
4.45 9.53
119.32 8.09
554.84 9.89
53.59 10.62
131.19 6.61
0.04 1.58
1.33 5.06
0.60 5.25
8.49 4.44
92.61 6.84
-8.81 19.24
2.69 15.16
4.37 13.57
4.63 12.49
-4.01 12.92
27.57 11.20
15.67 10.14
5.45 9.35
10.47 8.99
47.20 9.05
56.34 8.62
72.16 8.73
35.91 11.21
50.34 9.37
-2.85 7.59
126.06 11.75
7.48 8.96
71.57 13.01
51.41 11.08
66.82 8.91
114.96 6.50
5.22 4.09
7.18 5.80
175.44 7.82
-2.41 14.93
5.15 11.40
12.60 16.04
7.03 10.28
8.69 13.89
23.37 13.14
43.45 13.80
5.67 15.91
15.15 13.58
52.08 11.94
13.13 12.58
413.47 8.90
59.02 8.61
-3.38 6.31
115.10 10.02
377.21 8.35
18.75 5.96
7.13 5.65
4.03 3.09
551.48 11.75
279.60 8.38
-0.36 4.65
6.99 3.76
37.96 4.84
94.31 6.82
19.92 15.28
3.37 13.67
10.93 15.34
29.45 17.21
1.31 19.29
2.05 8.85
17.24 7.65
16.15 6.37
-3.61 15.42
70.14 14.40
56.34 9.95
74.65 11.90
116.67 7.64
2.37 5.06
1620.22 17.21
134.91 7.93
150.85 7.52
5.08 17.92
7.30 17.06
25.29 17.33
-2.76 16.61
3.27 13.27
9.89 19.57
15.44 16.38
0.89 10.27
1.55 16.70
60.71 9.13
5.08 11.12
6.15 10.27
64.23 8.54
2.50 5.78
8.09 8.68
-0.72 5.84
220.55 7.85
84.92 7.68
184.73 5.81
4.58 5.02
6.63 11.42
8.79 16.52
-3.08 7.68
6.70 11.26
5.25 5.80
46.32 3.30
9.16 9.40
88.09 10.24
26.24 4.55
35.17 3.55
702.23 8.12
117.32 6.01
32.27 4.51
86.10 4.25
9.94 1.73
7.38 6.41
3.12 13.52
-0.14 13.52
3.77 12.51
3.24 19.17
10.66 14.40
-0.59 11.31
-4.96 11.54
35.72 18.73
27.07 12.42
18.29 11.35
88.40 15.12
8.40 7.03
12.48 10.29
5.00 6.42
12.10 13.78
87.81 13.13
6.30 8.43
43.72 10.59
268.16 7.43
2.30 7.03
5.40 15.96
4.43 12.91
7.39 12.96
13.22 13.95
6.18 11.62
8.44 10.81
5.24 10.21
5.65 11.31
55.19 11.11
8.01 18.18
36.11 15.33
68.42 8.09
119.38 9.28
178.34 10.22
13.86 5.78
2.64 5.70
46.34 5.74
51.36 17.51
0.18 14.27
9.26 14.52
3.82 17.75
25.29 12.65
9.32 15.44
-3.11 14.41
33.65 9.51
1.93 8.42
44.75 12.13
10.45 9.77
26.36 8.69
18.82 18.20
58.04 11.44
80.25 13.64
46.68 7.86
38.45 10.67
33.92 11.31
2.06 7.99
13.83 5.88
5684.50 27.10
3.21 2.30
141.45 3.17
-0.35 2.09
7.15 17.02
-1.06 17.07
15.36 13.88
29.32 11.54
-0.14 10.65
-7.51 10.26
8.75 14.28
17.01 7.46
1.91 14.17
23.27 12.24
5.88 8.86
111.08 6.36
5.72 13.52
-0.09 6.52
14.69 10.94
243.66 8.01
1.95 16.79
7.09 17.09
6.33 8.63
3.01 18.46
12.45 6.05
-7.10 8.73
3.86 15.88
12.35 13.89
29.43 11.73
25.41 7.99
5.72 5.36
42.74 4.83
-2.61 8.76
3.76 3.23
16.63 8.81
153.55 6.92
22.66 3.07
58.83 6.50
0.47 15.41
0.32 13.65
2.46 16.15
-6.06 7.90
4.00 11.65
2.55 7.20
11.32 10.64
43.75 9.53
18.57 9.11
6.45 5.35
42.88 8.18
137.10 8.99
2.30 4.59
2.42 3.84
99.85 7.00
68.82 6.58
228.06 7.41
-2.54 4.70
225.72 8.76
-4.18 5.71
14.91 15.73
20.20 14.16
14.55 16.11
16.74 13.40
25.64 13.40
-5.67 14.96
15.75 12.46
13.71 12.54
9.81 12.99
8.75 11.73
8.41 17.09
28.82 12.80
88.92 10.73
262.20 7.98
104.28 7.87
-2.72 5.12
2073.40 14.54
167.28 8.91
47.08 6.82
52.89 4.85
6.98 2.43
495.50 9.00
2.90 3.75
39.85 5.73
10.39 4.07
11.71 16.14
2.83 12.68
51.22 12.70
3.55 10.73
145.47 13.55
1.44 9.97
-0.05 17.58
4.52 14.54
98.92 12.15
8.23 10.00
15.23 12.06
-2.43 7.41
18.97 12.05
16.37 14.68
37.85 13.05
158.10 8.05
19.09 10.08
4.05 6.55
160.12 8.01
13.30 4.38
-0.75 6.07
7.60 4.28
7.10 16.38
4.40 13.99
7.90 11.54
2.76 15.82
8.80 16.35
1.93 13.33
126.59 11.93
0.07 15.15
28.11 3.99
38.86 10.16
6.52 8.81
25.28 8.43
317.03 10.00
2.01 3.94
16.65 7.70
25.36 7.69
800.70 11.95
18.08 5.90
513.99 6.16
2.27 5.64
9.90 4.86
2.94 12.04
7.22 11.62
7.66 11.02
30.81 9.68
17.31 8.77
94.07 9.53
9.82 16.12
9.30 11.24
43.37 10.92
54.79 13.76
257.88 7.34
40.29 8.05
1.75 6.87
184.98 6.41
2.29 5.34
454.88 8.33
45.21 5.41
13.33 1.97
335.86 8.49
40.49 7.31
1.83 15.14
7.09 13.17
15.08 17.95
3.39 17.71
2.04 6.67
46.99 12.75
-3.12 7.04
1.14 5.65
2.16 13.47
40.71 10.32
41.53 9.04
32.75 8.72
5.37 4.80
70.11 5.27
0.25 3.91
1983.45 14.81
4.01 4.72
14.29 4.95
20.54 15.52
-1.72 13.72
90.47 10.80
12.32 13.78
348.14 13.46
11.23 8.10
-5.01 14.28
59.36 11.93
374.65 10.77
408.83 6.64
78.54 6.03
381.81 6.96
0.11 17.20
-1.45 15.21
13.58 15.00
14.00 13.30
22.69 13.80
10.25 12.95
2.70 16.79
11.00 12.96
32.94 11.54
11.74 11.39
2.05 15.74
8.01 13.13
1.23 11.82
4.95 12.03
7.89 10.78
33.98 11.07
3.40 12.17
3.44 17.05
105.76 8.40
81.71 12.11
34.13 9.70
11.69 9.55
9.30 11.57
0.77 8.82
42.24 8.75
482.81 11.08
10.82 4.95
270.29 5.68
73.18 10.25
14.54 9.80
198.53 7.24
599.08 9.52
-4.61 14.23
-6.24 14.75
8.16 11.36
59.42 10.49
4.39 8.05
40.38 15.74
5.90 9.08
275.56 12.40
112.73 7.53
-2.53 9.62
4.37 7.46
1.65 3.78
51.09 4.18
1.05 15.52
9.36 12.75
0.51 12.13
1.85 11.28
4.24 18.12
9.61 13.94
1.92 11.20
16.99 10.70
0.13 11.00
13.99 13.06
7.16 7.45
1448.67 17.31
2417.54 16.70
39.97 5.43
9833.32 33.54
175.39 4.81
53.65 6.83
203.96 7.50
3.41 14.02
4.77 10.92
1.01 9.66
53.76 9.79
110.84 10.48
12.65 7.24
16.34 15.71
3.55 7.36
3.27 10.17
28.10 9.57
7.58 10.59
886.41 15.73
7.06 10.36
127.74 9.27
169.00 8.56
141.10 8.57
423.14 10.09
82.47 6.80
150.61 7.42
0.79 14.93
4.62 15.57
4.56 16.12
0.24 12.82
1.13 10.40
33.18 10.20
28.77 12.60
40.43 4.46
107.46 9.52
-5.76 8.02
128.37 8.90
119.18 8.18
41.07 9.13
5.90 5.36
41.14 8.33
-1.29 4.23
41.07 5.19
134.74 7.51
5.90 16.14
-1.43 16.86
42.62 15.96
28.45 12.60
-2.87 15.83
7.23 14.87
13.83 13.78
17.81 11.88
77.69 12.91
1.76 14.97
-1.25 14.15
8.57 11.23
-5.17 10.02
-5.83 9.89
13.90 8.74
201.79 8.50
30.01 15.45
33.59 11.41
67.40 9.17
87.41 5.83
7.56 8.46
14.87 7.69
36.59 4.49
-0.25 5.49
2.95 5.92
2.37 5.03
108.78 4.34
10.31 15.20
8.75 13.57
13.19 13.21
10.47 16.41
3.78 12.67
0.39 14.39
0.75 12.98
30.06 8.82
14.14 17.41
24.37 7.84
6.58 14.91
29.66 11.13
1.70 9.73
66.28 12.76
2.90 9.14
59.46 9.75
4.47 6.22
137.97 6.73
5.07 5.40
8.28 13.71
4.12 12.69
1.20 15.72
26.56 12.27
4.01 9.56
45.70 10.33
0.47 9.64
22.12 11.88
11.64 12.29
1.58 9.29
-0.24 8.58
-9.42 6.66
7.76 6.41
280.51 8.28
3.01 4.65
194.72 7.48
10.61 14.37
-0.23 10.78
-1.30 17.60
7.47 14.70
0.20 10.92
12.83 9.77
37.68 8.19
6.26 14.40
18.89 13.30
6.41 8.42
113.30 7.55
44.01 10.69
78.23 9.07
509.03 10.76
838.57 10.03
3.52 10.05
151.08 7.03
5.75 5.53
318.29 6.93
3.42 4.57
6.20 2.12
15.68 5.16
17.92 15.47
74.98 11.12
70.29 11.40
8.58 10.34
-1.61 8.66
5.67 7.95
6.69 13.53
1204.49 18.50
9.48 2.98
6.80 5.32
86.66 6.15
45.13 5.24
184.42 6.19
99.18 4.61
10.14 14.79
5.10 16.07
2.22 15.00
1.88 13.26
-7.47 12.18
-0.76 17.06
50.92 12.99
7.90 11.76
144.35 13.75
16.05 11.22
3.81 9.41
0.43 16.05
207.47 13.58
3.56 13.37
41.30 10.81
-1.66 14.00
-3.35 8.67
21.12 10.93
6.01 8.82
-3.53 9.09
2.80 11.19
11.28 7.80
525.14 11.96
245.39 7.17
758.25 12.64
1.05 4.50
32.08 3.05
76.79 5.39
-1.01 2.99
91.58 5.35
69.83 6.37
7.99 15.52
8.04 13.32
-3.42 14.35
2.88 13.48
5.94 13.99
32.12 11.46
133.08 11.65
1.06 9.23
1.65 6.49
2.21 11.44
8.86 5.40
19.90 8.21
159.50 10.57
23.21 8.05
113.83 5.92
20.37 4.73
258.16 7.16
-5.74 14.76
-5.23 14.08
-3.40 13.63
3.06 12.72
-1.50 12.41
95.14 11.61
12.71 14.86
4.96 8.07
3.19 7.76
51.18 9.57
4.96 7.99
29.97 4.48
10.36 8.83
13.91 7.33
13.15 8.03
276.60 6.58
-1.01 11.34
2.19 15.03
2.33 12.82
48.99 10.78
9.60 15.21
28.98 12.95
62.01 10.49
30.11 13.37
3.54 12.61
1.24 9.56
3.35 10.05
2.36 5.32
4.52 3.22
25.04 9.20
333.82 10.23
0.08 4.67
41.34 3.71
31.64 3.95
125.62 4.04
126.00 6.95
13.36 13.74
-4.69 11.77
95.97 11.19
-1.10 11.96
23.81 9.70
4.10 9.38
-4.96 15.77
-4.09 13.31
359.56 13.92
4.36 6.86
4.72 10.11
21.98 9.35
1879.78 21.84
2.50 6.10
308.01 7.71
24.03 7.18
23.10 2.13
23.98 6.97
97.97 5.93
163.08 7.44
24.22 4.12
52.52 4.73
137.19 3.82
9.49 4.95
-0.31 4.47
-1.90 14.30
11.20 15.89
-1.48 16.42
11.31 11.68
-2.53 12.42
17.06 11.70
7.86 7.76
0.50 7.45
35.91 11.17
-8.12 7.46
5.24 10.67
-3.90 5.35
344.70 10.05
-1.25 3.97
98.23 7.08
65.34 7.67
290.05 8.38
4.87 4.55
16.80 3.49
56.63 6.10
0.97 14.11
4.15 12.37
4.06 15.39
23.42 14.73
227.03 14.11
8.43 10.42
6.84 10.63
59.60 11.88
358.98 14.46
4.78 14.72
39.94 10.12
0.41 7.54
24.37 11.39
22.28 10.62
16.87 9.96
7.33 8.07
14.91 7.50
-0.53 1.78
190.20 8.38
74.99 6.51
166.95 4.73
47.38 16.17
69.70 14.93
0.41 14.30
3.17 15.80
11.44 14.44
2.33 10.69
35.74 9.06
0.36 7.85
68.64 7.54
34.85 5.90
22.22 12.35
412.07 9.40
35.64 6.80
137.42 6.83
-3.03 14.30
5.03 13.66
-0.14 12.61
-2.67 12.08
-4.33 12.21
29.35 11.06
80.84 11.32
12.75 15.36
-0.22 10.84
4.13 10.82
137.86 7.25
4.27 12.39
139.64 10.50
-0.06 2.99
167.44 5.52
122.59 11.05
6.14 4.63
493.67 6.48
917.95 10.30
102.99 5.61
207.66 7.54
55.01 5.72
4.59 15.42
15.35 14.58
5.05 13.98
-7.37 12.10
15.08 12.78
8.45 14.73
5.73 12.38
-0.22 9.90
-1.00 13.18
183.86 13.04
107.11 9.66
3.56 9.65
5.96 9.03
9.35 9.72
25.96 8.46
27.39 5.05
54.80 9.57
61.34 8.91
246.41 7.46
18.31 1.56
-3.90 15.86
50.11 12.79
18.04 13.14
-6.46 15.76
278.50 12.19
0.25 13.27
18.89 9.18
21.62 10.25
366.44 11.38
288.86 8.25
29.90 10.88
-0.18 8.21
1.90 2.40
23.20 7.71
105.81 4.52
146.20 10.73
71.83 5.95
23.00 4.80
197.11 7.06
9.90 16.09
2.59 15.16
0.91 15.22
32.14 11.98
23.60 12.61
21.10 10.82
52.29 11.73
14.23 9.54
8.51 13.83
4.12 10.50
14.11 9.70
16.25 7.81
8.69 13.06
0.13 9.98
6.27 7.48
119.62 8.39
150.97 5.05
7.85 9.67
1.15 8.17
2.00 5.14
523.44 12.37
25.72 7.09
10.90 5.57
2.05 6.45
85.58 6.56
54.88 16.02
18.85 14.76
24.21 13.67
3.89 14.54
6.84 15.04
56.15 11.56
64.43 7.28
53.35 12.91
0.53 11.20
8.87 10.39
5.49 11.72
10.85 8.82
-1.17 7.70
80.53 4.89
-5.66 16.15
-0.94 15.37
2.83 13.85
12.30 14.77
8.02 13.69
6.71 12.98
4.66 13.03
103.01 9.97
-0.09 11.51
59.18 10.70
133.86 7.14
256.08 14.95
145.60 12.04
1.28 13.65
271.54 8.73
69.73 7.67
39.96 5.24
0.11 6.74
52.74 4.91
364.29 7.60
16.14 4.77
21.11 6.02
254.32 6.69
1.28 14.15
25.43 12.31
-2.01 12.53
8.85 15.66
29.97 14.99
7.42 13.56
23.46 9.25
59.40 12.84
11.28 13.24
76.69 9.75
62.96 4.84
2.17 5.72
18.11 3.25
-4.08 5.35
1991.65 15.93
5.16 4.52
29.39 3.87
9.35 5.63
69.13 5.19
36.63 4.26
8.22 12.29
48.40 9.91
110.11 11.72
5.02 13.87
13.94 10.21
-0.78 8.91
68.30 10.02
5.03 8.51
9.24 10.28
21.24 9.99
17.04 9.84
2.60 8.95
70.31 6.59
240.79 7.53
37.32 6.07
143.47 5.26
21.01 3.49
7.61 16.03
20.95 15.43
1.65 15.18
19.65 16.45
-1.70 14.43
4.16 16.18
-5.22 11.01
7.51 13.50
-1.23 11.68
0.47 11.47
77.83 8.78
43.49 14.23
145.65 13.26
2.73 9.30
0.31 6.59
2.03 8.70
3.36 7.82
380.63 8.86
20.92 11.12
16.97 12.22
8.13 9.14
11.13 7.85
7.47 10.64
-2.43 3.78
49.24 2.64
7.29 9.94
116.51 10.65
0.10 2.92
50.58 6.01
9.97 16.55
16.67 13.98
-9.39 15.35
-5.06 13.61
122.34 13.50
8.26 13.64
59.13 10.76
73.32 12.64
-4.37 9.15
-0.88 8.22
139.25 10.30
42.55 6.77
299.47 9.40
1.03 4.24
293.07 7.12
-1.20 14.73
44.80 13.67
60.53 12.91
9.49 13.95
5.26 14.82
139.89 12.14
5.20 12.43
26.55 11.26
18.54 9.55
14.30 13.15
1.02 10.80
53.55 11.08
-2.90 12.53
8.86 9.59
1548.11 18.80
24.35 9.00
33.88 5.50
36.34 5.41
177.25 7.41
18.23 14.25
6.32 13.19
27.49 15.93
19.04 14.64
5.83 12.90
380.98 15.62
41.67 8.53
14.98 9.85
-1.38 9.45
153.71 8.08
2.05 7.10
4.22 4.43
29.48 8.12
-3.40 12.93
21.91 9.20
3.34 7.72
68.72 3.92
172.32 5.54
112.15 11.46
267.22 9.80
360.48 12.26
13.43 5.04
60.78 8.64
113.43 7.82
65.80 11.15
18.65 18.88
36.93 14.46
12.81 11.19
297.66 11.53
-7.06 25.64
26.53 18.25
31.01 29.34
0.57 13.15
20.68 28.75
15.76 11.64
5.35 8.56
61.02 12.39
0.04 7.74
96.79 5.84
21.77 10.26
-3.81 6.08
57.00 7.09
26.91 7.53
36.49 16.43
-1.58 12.28
84.35 10.26
135.97 10.16
49.31 23.22
114.30 16.54
1.62 10.68
33.33 17.19
3.06 12.63
45.67 43.97
29.68 33.21
76.63 53.89
-3.46 45.36
4.40 8.93
17.26 7.95
28.29 4.22
41.59 7.22
72.90 10.22
176.96 19.26
4.09 5.66
156.68 19.36
171.92 9.81
13.78 18.58
6.90 8.12
9.86 10.14
1.01 23.31
8.44 18.20
-4.90 14.38
56.87 10.98
8.22 22.84
46.26 19.59
55.80 31.41
0.69 48.59
59.89 72.87
20.22 12.35
99.97 17.66
163.69 8.89
3.55 4.96
15.57 10.16
131.42 8.49
100.71 21.61
13.18 7.60
164.08 13.58
57.95 28.27
-0.64 18.46
5.53 15.95
37.26 32.96
30.22 28.85
8.31 53.52
5.79 10.35
56.65 7.03
6.89 5.90
8.61 4.56
184.63 15.53
11.76 8.51
521.12 11.31
62.61 14.68
79.63 12.09
88.94 24.09
89.78 10.79
12.21 17.22
163.80 14.33
1.95 18.74
13.85 15.43
71.92 40.15
26.55 33.66
44.75 25.24
1.33 9.02
34.99 10.23
4.47 10.52
15.11 4.00
26.81 8.31
5.72 8.14
119.02 10.26
261.14 9.60
51.84 5.67
2.56 7.68
47.35 16.59
18.01 17.14
5.75 5.30
-6.95 14.87
-2.28 6.48
12.38 12.38
50.92 13.42
42.31 10.61
-3.16 11.77
20.33 35.11
3.99 39.57
1091.51 21.71
63.53 5.87
0.35 6.52
107.88 5.99
42.74 5.37
1.41 10.26
144.37 13.39
6.59 23.79
4.61 18.44
31.83 12.43
1.17 16.67
8.27 7.79
4.68 13.47
153.25 12.22
50.74 23.72
41.20 18.66
7.28 13.61
55.59 20.87
-7.22 21.23
50.36 19.23
-9.48 59.08
76.76 12.28
4.57 8.68
11.63 5.85
23.22 5.71
44.58 9.20
321.20 8.35
102.32 11.75
3.53 10.70
37.57 7.56
0.56 4.02
25.96 18.52
3.60 13.27
34.38 18.96
73.12 15.53
30.30 13.21
10.64 22.93
1.91 43.72
-11.70 33.57
441.57 10.42
100.41 10.98
-3.67 6.47
53.14 3.63
23.63 8.65
41.95 20.67
1076.73 15.23
24.30 20.66
346.30 10.97
28.18 5.05
-4.13 7.98
32.33 22.67
12.61 14.47
13.91 9.41
11.57 15.82
-4.00 25.85
80.09 24.50
-2.70 12.95
13.95 17.33
144.94 11.05
69.93 7.97
1.09 3.79
28.13 7.47
1.26 12.91
7.54 5.27
-0.38 13.86
108.61 16.16
6.59 11.71
112.44 17.73
33.64 12.96
5.90 25.31
59.36 20.92
38.50 11.71
-1.20 17.28
5.60 15.32
28.69 14.46
39.81 27.34
39.07 24.47
-0.65 41.40
3.18 6.82
13.84 8.01
124.77 14.17
11.68 10.65
112.20 5.90
-1.56 18.61
55.12 8.96
11.30 9.10
79.26 18.53
36.97 13.98
81.59 10.14
-5.48 15.94
-0.03 33.01
37.55 27.33
11.41 37.55
23.64 27.76
64.10 21.28
50.18 48.10
10.80 4.64
2.13 1.78
1.98 5.07
28.33 3.57
3.57 9.54
10.20 15.79
13.17 7.29
16.29 8.58
57.82 8.24
24.87 8.99
33.90 7.78
-9.34 19.58
85.99 11.14
3.64 8.81
24.18 18.16
1.58 14.83
39.02 27.89
15.76 20.94
29.05 12.29
-4.82 16.64
20.52 31.91
8.60 48.22
27.14 40.63
303.88 14.00
7.76 5.87
96.53 8.02
24.61 6.83
17.30 10.74
2.53 15.47
1.52 7.70
3.03 9.34
-1.64 20.55
12.69 10.43
37.04 9.95
45.41 9.91
12.88 20.30
28.56 10.27
7.29 16.73
6.46 14.49
-0.25 29.21
80.73 26.52
27.52 8.55
276.47 4.59
13.81 5.78
41.07 7.22
2.47 4.45
406.19 7.31
6.54 6.20
2.85 5.11
20.86 11.42
2.34 6.67
82.73 7.87
21.52 12.67
0.94 9.19
11.06 7.44
25.82 14.50
-6.07 9.98
8.63 21.55
3.15 15.93
-16.08 30.14
29.25 6.38
-3.70 3.16
57.40 5.99
0.47 6.65
4.61 5.17
3.33 4.74
188.00 14.29
180.09 14.74
25.35 5.65
27.90 14.81
-1.71 14.36
16.36 9.57
11.79 9.22
2.11 8.76
0.52 19.70
-11.53 15.15
11.56 8.93
24.65 18.05
36.53 11.74
3.16 18.45
0.25 19.09
4.49 31.18
40.47 5.68
48.08 5.60
155.43 7.48
0.86 8.72
23.29 10.72
11.19 4.10
13.91 2.63
41.37 8.01
1.12 7.92
3.80 9.54
80.81 10.89
1.18 7.33
5.27 9.04
18.09 18.81
41.88 14.05
123.62 6.62
130.80 8.45
12.45 4.95
341.23 5.94
-2.47 3.17
-2.69 12.80
80.72 9.84
9.28 12.36
13.49 8.66
16.92 8.47
-1.09 16.65
19.12 29.59
5.97 24.44
354.99 8.85
-0.21 4.51
-2.40 7.97
24.17 14.66
13.48 7.48
33.90 5.34
2.53 2.16
7.30 8.51
28.68 5.70
33.99 10.46
211.17 11.91
294.56 13.13
31.49 9.99
23.37 10.82
6.95 14.79
-2.88 7.95
1.43 5.57
324.87 15.98
2.61 16.32
1.99 9.02
299.37 17.74
211.33 16.65
-3.88 12.67
41.81 16.09
5.19 16.71
11.38 24.46
-16.03 25.57
-2.35 25.65
26.66 26.08
14.87 25.96
-6.08 21.83
-5.07 9.07
0.91 5.17
24.65 5.34
97.93 3.50
-1.72 9.21
132.51 10.84
11.33 10.16
21.95 9.62
37.15 5.10
47.87 10.28
44.76 10.46
45.49 11.02
6.87 13.70
65.02 12.23
-4.03 13.73
1.53 15.79
189.13 10.04
32.22 12.57
8.24 18.26
33.75 13.91
69.82 19.28
10.85 18.83
8.31 19.35
282.61 11.41
632.63 7.02
109.42 6.52
1.62 2.31
30.47 10.55
38.74 9.76
34.39 11.18
9.06 6.38
29.25 8.91
2.11 11.08
12.76 17.87
8.87 18.55
10.87 19.23
8.82 29.05
369.79 9.88
314.33 7.51
4.27 4.01
-1.31 7.22
2.69 8.06
5.23 12.60
2.85 10.62
46.42 14.77
2.55 13.59
5.87 15.22
12.37 15.65
10.30 18.35
19.43 17.22
-3.10 13.31
73.04 23.42
7.21 29.10
53.76 5.62
134.29 3.22
0.30 1.17
7.23 5.74
74.68 7.33
117.95 8.14
1.91 11.11
-0.52 8.20
53.94 13.01
0.06 15.76
29.72 17.50
3.14 22.01
1.32 23.47
9.45 21.22
1.46 23.15
3.14 30.25
33.21 8.68
25.51 7.28
624.18 12.16
2.07 5.54
140.22 5.64
9.47 3.84
3.18 2.62
31.95 2.55
42.01 7.98
94.32 9.33
35.19 9.69
-1.40 8.28
3.12 11.61
34.98 14.02
-0.14 12.70
28.77 13.40
36.61 13.13
-5.30 13.51
16.02 13.37
18.92 3.69
16.98 3.96
15.78 5.77
4.28 4.59
294.30 6.81
2.14 4.69
6.70 10.05
5.76 10.99
8.99 6.73
50.90 13.05
24.53 9.99
1.05 15.19
-0.16 17.14
1.35 16.70
83.44 27.39
33.60 7.36
14.72 6.16
7.01 4.37
0.14 1.15
67.77 4.96
-1.67 4.42
59.38 5.48
44.66 7.93
25.99 8.58
-2.20 6.02
2.49 8.63
1.95 6.27
34.59 11.72
66.67 10.26
44.68 11.20
9.56 11.18
10.46 11.35
26.77 13.93
37.10 15.92
82.30 18.48
18.01 17.42
17.39 17.02
1.98 16.60
0.00 14.99
18.49 20.82
88.99 8.66
53.34 5.56
2236.33 12.32
32.62 4.49
35.36 4.00
287.80 7.19
104.89 5.32
53.95 5.05
5.84 3.16
3.36 5.03
8.55 9.50
3.29 10.57
15.28 5.70
16.22 10.01
9.72 8.40
5.76 10.66
10.79 14.10
-2.67 8.61
-11.76 15.75
2.46 21.22
1.83 6.35
697.68 9.46
26.27 5.96
5.05 6.12
1.25 3.67
17.35 8.67
3.25 4.34
37.07 7.89
-0.17 9.00
87.17 6.14
-3.54 9.12
-1.90 9.77
34.97 10.57
16.07 13.63
-4.25 14.10
7.46 13.83
68.01 13.00
-0.54 5.06
478.05 9.05
202.97 4.89
154.52 5.09
17.50 4.73
10.03 5.56
12.90 2.49
149.59 7.04
15.55 7.90
11.08 6.79
2.99 8.13
4.55 11.24
9.65 9.06
19.65 8.00
3.28 11.76
30.15 15.24
19.44 15.35
-4.48 15.33
5.49 14.76
0.41 13.75
48.14 18.97
104.54 22.27
-3.56 21.52
11.16 19.67
-17.16 27.27
76.29 8.99
2.19 6.08
1.47 4.66
443.04 9.74
90.24 6.05
187.69 8.36
31.15 7.80
2.72 7.43
3.13 3.66
13.17 8.56
-0.48 10.05
100.66 5.33
90.09 10.70
99.28 11.12
20.02 8.80
6.00 9.72
3.04 13.10
-9.30 8.42
6.28 14.33
7.59 14.27
-1.23 21.05
8.70 21.19
22.30 29.13
28.74 8.09
88.43 4.96
273.16 6.00
2.56 6.10
262.48 9.21
20.44 9.01
11.08 7.29
4.36 9.08
1.76 6.86
326.82 12.46
144.35 10.62
98.94 13.98
3.84 13.09
10.04 11.13
-3.95 14.50
20.33 17.74
-4.49 20.06
3.83 16.62
-6.51 29.12
38.11 7.60
136.67 7.52
177.43 9.39
7.00 6.13
3.34 5.87
18.12 6.60
5.73 5.17
39.58 6.23
24.14 6.52
17.03 6.82
77.38 8.19
205.60 10.52
87.13 9.37
54.72 8.08
187.21 10.57
107.92 9.76
-2.79 13.23
-0.45 13.48
1.07 11.58
8.66 13.03
-0.27 17.03
6.02 14.93
0.04 14.64
30.22 14.23
9.31 17.97
14.53 22.28
11.96 17.75
10.74 7.37
12.53 3.49
98.27 4.67
19.56 7.28
24.01 7.48
-2.41 6.81
1.79 6.28
25.16 11.74
7.70 9.05
2.15 7.14
1.86 15.75
26.43 14.39
5.10 18.41
8.72 18.48
10.56 21.39
28.49 22.98
-16.48 20.08
0.87 17.65
-0.97 29.72
570.66 10.22
876.52 12.01
283.25 8.51
38.71 11.25
-0.07 13.59
-0.62 14.13
19.81 14.10
4.45 12.94
86.35 16.85
1.00 11.30
4.61 14.90
67.36 19.44
-5.14 29.16
169.43 10.45
178.09 11.80
11.18 11.24
28.71 16.06
7.96 16.00
-9.01 15.51
-3.54 17.77
6.44 20.23
6.02 17.67
14.07 26.83
13.61 32.41
-0.84 12.14
23.56 4.07
92.50 4.06
272.89 8.28
157.50 3.25
741.24 9.65
260.33 7.33
140.69 6.99
189.77 4.88
367.32 8.67
97.83 7.80
38.03 9.60
9.37 12.13
4.81 9.82
-0.33 11.74
-0.64 13.91
8.23 11.50
12.24 14.20
11.48 12.90
-5.50 11.05
1.60 13.45
4.58 16.34
-8.16 14.53
-0.08 1.89
2.00 2.81
2.95 2.99
94.05 5.90
25.04 2.59
0.49 2.99
114.54 6.67
23.80 6.97
134.85 8.91
32.17 7.22
39.96 8.18
152.83 12.26
62.26 13.52
11.59 13.09
13.14 14.06
0.39 11.56
3.44 14.62
4.30 18.20
9.71 14.61
2.25 17.80
178.00 6.77
33.70 4.51
28.61 6.08
1.03 4.28
21.28 3.21
8.96 6.62
8.07 7.18
33.07 7.84
24.78 9.07
82.21 7.77
59.84 7.59
22.49 8.11
-6.74 13.33
40.32 8.57
29.87 10.60
93.36 12.74
22.70 11.90
-1.30 16.01
4.69 15.53
-1.04 16.02
75.81 7.48
88.25 5.91
323.09 4.19
96.50 4.60
34.62 4.63
163.14 7.98
38.32 5.84
81.66 6.39
109.00 7.49
8.61 9.35
3.19 8.47
10.00 13.36
21.73 14.70
12.47 11.24
3.32 15.42
28.68 4.89
-1.90 1.34
381.76 4.67
193.61 4.93
2.22 3.88
1.89 4.86
0.66 5.90
45.88 5.93
49.97 5.67
3.79 5.46
0.59 7.08
13.89 8.94
1.77 12.41
43.58 8.85
14.70 9.17
34.67 9.97
-0.43 11.61
6.65 13.15
13.02 13.56
5.71 13.75
7.01 11.26
14.11 12.59
10.50 16.22
110.56 4.65
34.19 3.67
17.14 9.26
0.18 9.49
165.59 7.95
35.19 7.71
8.65 7.22
100.70 10.70
21.03 10.58
140.93 9.33
0.61 7.74
132.01 10.67
7.75 8.93
8.82 10.46
3.11 10.33
5.55 16.02
27.20 16.97
0.61 13.83
8.56 7.54
41.54 6.90
4.30 5.12
205.49 8.59
0.56 3.26
82.03 8.85
35.57 4.32
104.57 5.26
28.01 7.07
24.87 8.53
-5.31 11.62
3.61 11.90
16.40 12.64
30.87 10.82
26.38 11.09
7.59 12.35
7.23 14.85
12.90 10.20
23.31 11.35
15.50 14.16
21.32 15.64
136.84 7.88
130.86 7.97
14.56 6.70
31.27 4.94
75.23 5.24
580.00 6.88
3.22 4.37
365.97 8.22
86.93 6.57
13.88 8.44
104.24 6.19
3.79 7.48
51.69 4.96
250.50 9.40
4.44 5.68
3.97 8.82
62.51 8.88
4.21 10.85
5.59 14.66
9.06 13.99
2.75 14.24
-6.48 11.66
65.31 16.43
43.30 17.08
1.69 5.80
74.23 7.21
1.09 5.44
168.72 6.88
-0.98 7.06
9.77 3.93
1.01 4.80
11.31 7.12
57.35 10.07
19.17 11.37
15.42 13.33
33.25 13.11
3.06 15.14
13.62 18.59
17.48 13.41
-1.11 1.88
171.36 6.64
108.77 4.93
145.50 7.47
81.81 7.30
82.40 8.22
46.17 9.29
19.09 9.40
29.51 10.48
38.84 12.67
13.03 13.64
3.92 15.67
6.46 17.38
9.14 13.74
-7.07 16.59
1.28 13.71
-0.08 15.65
-10.37 18.41
16.96 5.32
773.95 9.10
151.17 5.28
33.07 6.16
82.66 4.97
192.79 5.84
26.64 6.94
234.89 9.68
71.82 4.59
55.89 5.71
84.36 8.98
48.20 12.56
13.49 14.70
16.52 15.05
22.83 17.78
4.77 6.44
13.03 4.16
25.22 5.67
35.70 6.89
46.28 7.24
109.92 9.95
50.44 10.34
48.17 7.43
2.28 10.16
-3.61 10.91
6.65 9.11
28.08 11.37
34.10 12.58
2.13 13.43
43.28 8.95
82.62 12.07
8.56 10.43
19.91 14.29
17.64 13.87
-7.12 14.97
74.45 4.39
-0.31 5.24
30.12 3.65
2.32 5.58
78.63 3.99
2.34 7.75
114.81 6.73
3.68 8.77
108.89 9.47
110.22 8.37
1.37 8.67
64.09 9.63
1.46 12.65
11.32 13.68
9.57 8.20
16.88 9.91
-2.92 11.27
-0.80 10.44
15.77 10.36
-2.03 16.04
15.59 13.95
204.30 7.80
149.24 5.86
0.76 5.35
473.14 8.51
25.96 2.67
3.54 2.70
-1.00 2.01
134.16 6.23
45.78 4.25
286.89 4.92
12.02 3.09
67.85 7.59
28.28 7.48
39.39 7.26
-0.60 6.08
44.34 6.19
48.99 6.48
121.03 7.60
48.81 9.45
181.10 10.07
58.96 11.35
-5.18 9.95
17.75 13.99
4.82 10.12
14.13 13.58
10.28 13.19
-3.79 14.02
-6.58 15.38
9.25 13.54
3.43 3.55
6.54 2.21
6.66 3.51
135.34 2.69
12.11 1.84
9.35 4.31
8.78 5.32
1.83 2.93
0.86 4.73
10.69 6.10
1.71 8.92
11.30 10.82
6.11 7.67
4.77 8.21
6.32 15.03
2.40 4.38
43.01 3.19
288.23 3.45
8.12 3.29
8.92 2.68
91.99 4.77
-0.31 4.42
27.55 4.42
33.48 4.94
39.27 5.82
27.79 5.94
14.65 5.88
4.55 8.27
56.64 8.29
3.04 6.79
19.27 8.36
-0.59 7.80
-0.85 10.95
2.88 8.62
2.10 10.14
-3.07 11.23
6.20 11.39
78.65 2.54
-0.46 1.00
4.33 2.34
-0.14 2.40
3.76 5.22
25.60 3.72
6.15 5.19
2.22 7.58
10.48 6.01
1.85 4.92
2.58 6.00
2.83 7.04
0.55 1.05
-0.78 5.85
9.46 1.15
1.56 1.36
27.70 6.68
5.97 8.66
30.23 5.15
120.45 9.23
1.07 7.76
31.50 5.95
7.27 7.11
62.59 4.00
104.47 6.13
0.19 8.46
4.76 9.97
77.09 6.72
-0.54 3.54
2.38 8.68
13.31 9.19
1.72 10.93
21.27 8.87
38.94 11.18
7.75 2.93
45.20 4.66
68.07 3.29
114.40 5.31
-0.23 9.49
12.29 5.70
11.41 5.88
2.68 4.55
6.21 9.32
105.00 2.69
51.73 7.46
91.45 12.68
6.69 12.69
48.09 14.84
63.20 8.46
2.56 7.12
66.76 9.68
3.98 8.03
23.83 10.17
32.06 12.75
42.13 6.82
25.97 7.48
26.32 10.07
0.18 12.76
0.30 9.31
12.93 11.37
20.10 12.18
0.07 4.92
1.32 1.62
63.53 5.16
31.26 9.49
3.21 4.56
10.25 9.43
28.91 11.98
12.74 13.04
16.89 14.37
95.09 2.82
-0.65 4.79
164.63 8.27
13.58 10.03
27.95 5.96
5.79 8.44
19.46 10.53
46.84 9.23
-5.26 13.55
16.10 11.20
4.85 13.31
714.43 10.93
490.46 8.80
132.93 4.15
2.00 6.15
42.84 11.08
7.38 11.03
-3.27 10.03
176.55 4.89
8.22 10.37
7.03 11.52
8.57 14.18
-3.21 13.87
111.96 4.17
28.75 7.20
12.32 4.72
9.95 6.03
73.76 5.84
9.63 8.91
5.56 4.02
20.98 11.36
8.10 6.65
6.73 6.78
15.30 11.33
9.90 7.41
0.56 10.64
2.75 7.67
-0.16 13.87
203.37 6.13
12.25 4.46
26.23 12.23
167.10 4.51
27.40 11.95
12.40 12.92
32.21 7.03
147.41 3.79
71.41 8.01
21.44 12.35
51.50 14.43
1.73 11.78
3.46 10.70
31.29 5.04
45.37 6.95
1.90 5.89
309.07 9.99
123.50 5.93
9.00 6.18
4.60 9.21
10.34 6.96
47.04 6.53
-6.61 9.51
111.67 10.50
28.38 13.56
12.35 11.77
31.44 9.12
-4.44 11.03
-3.78 6.36
15.60 6.38
10.10 5.10
56.45 6.84
11.43 5.11
19.29 6.78
5.11 8.09
7.31 5.09
-3.13 11.52
87.09 13.72
-3.84 14.87
56.83 6.37
6.54 7.61
0.34 6.71
30.21 8.12
11.41 8.33
15.90 12.09
6.26 11.09
3.75 8.92
6.92 11.45
48.36 4.26
58.20 4.87
4.44 4.09
13.07 2.62
15.84 1.21
-0.73 4.65
3.06 6.57
424.51 8.23
0.72 5.84
22.52 9.25
8.68 3.94
97.62 7.24
10.51 7.86
30.25 6.82
42.79 9.76
38.19 7.91
32.00 13.27
-2.41 12.08
1.46 6.45
36.41 5.58
124.75 5.45
14.07 2.99
64.36 3.19
27.03 2.80
11.93 6.40
0.64 3.42
-0.22 7.77
-4.47 9.92
24.58 13.00
25.85 6.42
137.84 6.57
5.74 9.93
21.04 11.65
-6.45 12.75
2.42 8.22
8.04 9.07
8.08 7.64
23.13 9.32
-3.76 11.99
0.88 5.04
58.54 5.95
717.30 9.97
16.69 6.30
14.10 3.44
41.14 6.74
29.90 4.90
-1.22 8.24
8.45 13.89
1.07 4.63
28.69 9.93
1.36 10.90
1.35 2.43
71.15 4.18
4.09 7.35
8.81 4.20
70.75 5.20
0.34 7.23
3.86 5.92
31.85 10.09
88.81 7.63
23.11 11.77
43.64 9.65
6.26 12.66
20.22 4.61
4.99 3.77
104.68 8.06
-0.37 2.45
54.13 3.35
90.85 4.11
171.43 5.83
4.69 3.01
55.14 7.27
86.66 6.31
31.86 11.58
24.70 5.60
16.78 7.14
86.23 5.69
34.04 6.63
31.50 9.13
2.65 7.53
5.05 9.86
9.74 7.66
48.30 10.08
12.67 9.56
-0.94 2.69
9.20 3.81
36.00 3.76
2.69 7.06
131.25 8.84
175.46 9.26
26.55 8.27
11.71 12.90
11.66 13.02
16.45 3.46
1.40 8.68
213.31 8.29
1.03 2.72
81.79 5.18
8.79 9.38
41.14 10.97
1.89 11.41
45.66 5.92
2.93 7.78
-2.19 6.36
8.82 10.46
5.18 11.51
3.47 5.21
68.07 4.70
23.44 7.94
43.04 8.46
1.46 13.07
296.05 8.24
30.82 9.28
53.18 10.49
56.48 11.76
146.64 6.00
79.95 4.15
14.31 7.60
34.51 5.67
2.54 5.58
66.11 5.63
102.33 7.14
49.75 10.80
13.22 7.86
65.18 11.11
3.52 9.96
3.38 4.38
-1.51 3.81
13.70 3.09
18.84 9.10
770.13 4.98
13.22 8.91
16.30 10.78
85.66 12.15
49.30 6.37
6.62 6.55
0.48 8.61
4.68 12.41
71.63 7.74
-2.49 8.44
76.37 9.03
4.51 11.39
101.91 4.42
696.30 10.31
53.40 5.21
115.51 10.69
35.24 11.24
104.31 10.31
41.04 10.42
92.00 12.18
132.96 6.55
5.77 3.02
15.28 5.17
191.75 8.36
13.07 9.65
6.68 10.46
9.28 11.51
86.31 5.08
5.37 9.80
19.98 7.27
34.02 11.83
9.30 11.38
1.71 12.10
320.23 8.13
4.56 3.38
210.79 6.95
143.47 6.74
141.22 5.83
121.09 4.70
316.35 7.81
-2.60 7.64
3.13 13.62
26.46 8.21
52.56 8.03
19.41 10.12
9.67 11.68
7.78 12.12
57.15 7.17
6.12 7.64
19.02 9.69
44.46 9.79
8.99 13.50
2.22 14.60
24.15 13.53
47.89 5.32
13.23 4.28
41.60 4.28
-2.89 5.64
41.68 7.24
32.69 9.59
1.28 11.56
5.26 12.75
47.23 14.64
148.14 6.51
15.43 5.77
13.72 6.91
13.50 11.27
38.82 10.64
95.18 9.32
9.31 10.43
11.50 5.29
68.08 12.47
1.39 2.32
4.80 1.61
2.76 1.65
162.64 1.77
0.86 1.69
17.66 4.25
34.55 4.64
0.89 0.69
14.66 4.37
0.51 1.36
2.40 5.25
0.32 0.83
11.41 3.87
1.05 1.59
0.75 2.51
1.47 3.57
10.25 6.64
202.23 4.68
0.31 2.46
48.97 7.43
1.90 4.38
3.13 3.16
-0.12 8.39
-1.22 5.92
3.00 2.86
4.68 3.41
3.89 2.39
2.98 3.98
88.39 3.35
4.48 7.27
3.42 3.63
6.12 8.53
-0.46 9.55
87.89 6.55
9.56 4.76
41.02 4.03
2.84 3.95
22.57 4.36
0.90 10.40
24.83 3.83
152.78 6.43
1.25 10.80
5.61 5.20
20.22 5.65
4.94 5.57
1.31 3.63
11.86 3.92
-0.52 5.25
68.48 5.95
4.17 10.35
29.63 4.43
13.38 9.45
145.23 8.95
24.37 8.03
2.57 4.79
42.37 9.81
10.90 11.98
13.44 6.21
1.16 3.89
5.27 8.81
33.01 3.98
9.47 10.33
1.08 1.73
2.69 2.48
36.54 7.54
4.06 3.23
0.79 9.17
2.14 7.16
26.80 14.44
7.10 14.59
23.50 4.44
6.05 6.93
107.50 3.20
520.81 7.22
19.38 10.87
5.48 8.68
5.25 13.34
487.39 7.42
20.65 6.74
-0.89 9.72
-10.98 12.40
16.79 13.31
29.36 8.38
637.03 8.68
3.84 9.62
36.17 6.21
25.72 13.50
12.48 8.87
4.56 14.15
198.47 7.26
17.99 5.69
137.91 5.33
138.59 12.44
7.53 10.46
83.47 7.14
23.98 13.90
29.30 8.56
1.09 7.55
1.85 4.29
22.60 5.33
7.76 4.08
18.85 12.88
56.89 5.07
6.47 11.27
-3.02 3.13
56.80 9.59
93.00 5.93
139.63 11.78
17.27 7.97
0.14 16.45
1.04 4.59
4.82 13.91
15.87 8.87
75.79 6.54
-1.79 5.36
170.22 6.79
63.77 14.29
73.78 4.95
18.80 4.17
-3.32 4.84
9.86 9.27
38.44 5.40
9.63 14.39
-4.64 11.30
32.94 8.11
6.83 17.69
17.67 7.10
28.97 5.50
99.33 6.13
88.59 4.89
2.76 7.10
228.53 7.71
51.91 14.44
21.97 10.99
86.28 8.38
216.95 6.95
68.01 9.43
23.07 2.51
8.51 13.45
48.43 11.06
4.83 13.45
12.30 13.97
16.30 11.26
8.32 11.70
0.87 6.64
-1.36 17.45
6.82 13.14
154.60 13.04
2.20 10.36
-4.84 19.22
73.61 5.07
302.57 9.24
4.15 5.95
3.57 6.52
140.79 10.82
105.41 12.60
99.65 4.30
628.08 9.98
1.71 13.17
189.73 12.95
679.66 9.50
3.48 6.85
22.61 8.20
125.28 8.16
59.31 8.89
221.60 9.74
26.33 7.12
13.30 16.02
49.36 12.93
24.76 8.05
55.73 14.23
9.91 3.55
122.39 7.40
4.53 8.99
9.06 13.19
45.98 10.89
-0.34 5.69
28.88 8.69
1.54 12.73
38.10 7.06
-0.49 6.78
339.54 9.78
209.54 9.77
100.76 14.71
18.77 14.30
0.74 8.91
14.67 7.97
46.61 3.69
14.93 6.25
12.63 4.86
101.43 6.37
28.56 5.52
158.37 8.83
35.81 5.21
137.95 4.11
11.90 16.95
23.13 9.43
2.40 6.63
16.53 6.19
6.86 8.64
106.62 13.76
1.40 7.81
161.70 8.00
40.84 9.56
32.27 6.59
5.14 9.56
105.60 8.29
24.92 9.77
13.63 8.67
45.33 8.50
52.91 7.68
159.63 18.30
1.27 15.95
38.63 5.45
197.91 9.82
-1.13 12.54
-2.08 9.49
40.13 4.17
-0.53 5.27
5.99 11.94
0.36 8.31
-0.05 16.20
5.16 11.33
0.16 5.42
25.40 12.07
27.53 14.08
36.41 10.90
28.83 15.52
5.55 10.54
153.07 7.25
649.83 12.26
-0.97 2.86
16.00 10.83
6.57 6.94
337.44 7.42
71.28 14.09
40.27 11.21
1.51 8.11
161.07 6.11
40.44 7.10
55.53 6.51
17.10 15.74
0.85 9.85
22.30 9.43
30.81 4.87
5.54 11.28
-1.65 15.98
1.64 7.38
13.31 11.17
6.14 8.81
87.20 7.60
109.11 11.24
36.31 13.53
364.39 8.90
21.28 15.77
85.54 12.31
40.52 6.01
394.92 7.38
8.90 10.04
121.34 6.94
3.75 4.44
125.84 6.75
0.22 12.73
7.61 12.98
8.36 19.42
28.43 21.37
15.54 9.32
14.78 7.51
32.97 6.56
22.96 17.02
0.74 10.58
30.63 12.87
24.34 7.80
6.63 3.79
5.00 4.97
94.32 17.29
19.72 15.91
45.44 13.64
921.44 14.11
-1.66 16.72
28.29 13.46
33.00 6.43
115.80 8.74
-5.12 8.78
4.44 15.34
-4.03 12.60
4.95 11.40
69.73 6.31
14.11 6.78
97.90 7.96
80.35 10.61
0.25 1.99
5.15 7.18
60.97 16.50
30.66 13.95
-5.20 12.30
58.53 10.38
4.97 11.91
-0.30 10.97
-11.14 14.96
20.30 17.05
-2.04 15.13
427.78 11.14
1.49 10.48
17.83 8.40
27.01 9.67
27.08 17.29
38.23 12.19
17.27 15.90
136.82 10.44
21.66 11.68
178.92 15.66
32.49 16.37
30.71 14.49
15.10 16.02
139.87 7.76
41.59 4.71
-1.85 9.23
16.98 18.69
30.59 9.42
-2.10 15.92
132.50 6.52
-1.29 19.78
20.41 6.28
823.66 12.07
-6.87 16.23
6.09 3.24
21.69 9.32
128.77 10.69
3.97 11.98
-0.41 17.38
0.31 5.90
171.88 7.36
239.82 12.04
9.97 10.47
149.63 7.77
192.50 11.29
0.28 14.04
30.41 7.97
12.62 11.23
58.84 14.96
120.90 7.43
512.87 14.57
26.56 13.73
-9.33 20.24
65.19 16.51
17.35 9.77
16.58 9.88
-3.05 10.97
14.67 17.11
7.30 3.94
123.79 5.81
10.91 10.45
48.24 11.17
8.25 15.86
144.38 13.51
15.12 20.35
63.63 17.09
2.07 3.27
2.27 9.23
94.55 12.00
4.21 7.82
8.53 13.89
79.41 6.87
2.65 5.38
609.80 11.93
1.12 5.93
109.92 3.73
-2.01 11.57
14.93 5.47
56.87 6.70
10.28 17.88
6.45 15.05
4.72 7.98
490.38 13.70
3.67 21.52
33.80 17.17
456.67 10.06
297.94 6.48
95.19 8.16
12.21 14.48
84.77 4.76
69.62 15.90
1.99 19.08
29.02 3.49
215.45 7.06
69.22 8.61
92.34 4.67
24.21 12.63
67.55 12.27
5.97 17.38
160.92 10.70
39.86 11.97
38.84 16.08
532.38 9.07
69.73 11.57
86.66 13.09
128.48 7.54
29.63 6.16
23.41 17.58
10.21 12.76
16.03 9.03
179.87 12.58
40.52 11.22
101.85 19.03
295.73 6.06
13.83 17.69
143.94 7.75
-5.37 13.22
4.29 2.69
25.13 13.55
64.84 5.81
58.64 6.74
30.18 17.46
1.08 16.34
-8.04 12.20
1.40 13.73
33.25 5.55
193.00 11.43
45.47 11.50
9.67 12.11
105.02 8.56
301.14 11.48
74.28 12.16
1.70 12.46
1.43 16.56
11.93 6.13
154.13 11.18
4.13 10.81
-8.37 15.38
-2.44 12.27
-2.64 14.98
3.22 11.97
18.67 15.52
-0.61 12.58
16.22 14.50
311.38 7.81
157.33 10.49
28.48 18.36
348.93 13.31
17.68 15.07
-0.44 1.73
10.91 4.53
122.07 7.99
18.55 17.80
21.90 13.34
17.99 5.96
0.94 3.82
3.66 4.34
93.89 10.38
-2.17 10.14
354.01 9.69
117.96 7.94
-2.75 10.72
198.37 8.95
13.08 4.51
0.43 11.52
10.69 2.83
-4.36 10.63
5.58 3.27
22.47 10.72
6.40 13.72
40.33 8.07
162.86 11.77
17.98 13.82
25.99 19.44
2.26 5.26
29.59 13.20
3.11 5.10
39.59 18.59
5.89 6.12
34.32 4.46
2.24 13.07
29.88 18.89
22.28 15.41
4.41 19.44
35.77 8.52
7.55 9.32
43.63 10.73
3.56 9.28
61.39 5.97
-1.12 18.58
13.72 6.71
18.87 15.90
97.19 4.87
970.73 7.84
-0.83 3.12
22.65 9.34
130.09 13.19
-2.53 17.95
4.97 5.60
0.79 15.09
440.09 8.97
30.08 7.73
19.44 9.40
25.68 11.09
7.01 8.30
14.30 14.79
129.45 6.35
44.05 8.20
301.83 12.68
83.48 10.59
5.69 13.25
-1.72 18.76
58.07 13.10
77.40 5.67
80.04 13.91
-0.63 13.48
10.83 18.35
2.48 13.04
454.24 10.56
147.09 7.81
-6.13 18.44
39.11 17.95
45.55 10.86
58.58 17.85
4.86 10.67
149.01 14.04
28.33 18.55
33.26 4.99
176.90 9.21
24.49 7.13
-3.06 13.06
62.85 16.39
14.34 19.75
323.68 10.36
2.55 10.55
2.81 15.85
11.64 20.45
35.92 16.89
2.90 5.85
-4.59 4.71
13.45 16.34
159.33 12.99
41.00 5.66
-4.86 9.83
-2.20 13.94
21.01 19.67
9.93 14.52
35.77 20.40
7.06 5.28
306.03 11.80
0.98 9.20
4.22 5.51
117.03 6.78
40.51 11.56
0.18 3.90
17.21 12.35
24.06 5.86
106.58 13.58
26.71 6.52
3.12 11.42
6.33 14.49
12.83 15.51
79.75 11.58
41.17 13.74
114.16 8.00
23.31 11.57
16.88 12.47
2.67 16.85
14.13 5.30
37.20 8.22
4.12 9.84
49.62 10.83
21.66 13.53
27.09 3.44
8.41 11.51
4.58 17.71
18.26 4.83
358.13 8.88
164.45 8.46
29.96 9.91
94.19 7.96
46.97 11.76
-1.22 13.10
41.90 14.47
127.22 12.49
11.76 12.75
40.25 13.64
47.57 8.57
36.42 12.16
3.75 12.73
-2.26 17.37
55.86 22.02
0.89 4.69
4.60 12.17
470.71 10.87
8.07 21.51
-0.40 1.09
-1.50 6.68
44.07 8.56
0.86 9.15
26.48 17.91
69.16 6.68
19.34 10.12
-4.36 14.63
179.75 4.45
14.92 10.72
4.36 6.18
96.93 6.43
12.22 10.26
266.10 10.96
228.31 7.34
87.66 10.55
9.32 8.50
-0.15 2.76
63.20 6.39
14.78 18.51
117.12 7.52
67.24 8.23
3.33 14.11
1.39 7.04
18.94 12.10
32.98 17.34
16.21 22.26
111.80 6.83
7.17 5.76
28.38 11.60
-5.17 15.02
33.13 5.33
25.01 17.47
156.83 8.13
9.62 12.49
484.76 10.21
36.58 2.03
136.43 8.93
128.62 7.70
20.01 5.99
98.14 10.41
49.04 10.97
0.02 3.50
41.46 14.53
386.99 11.71
139.12 11.48
90.16 5.17
6.17 3.54
232.04 6.29
18.07 7.63
20.08 6.44
11.35 7.31
10.05 8.84
25.91 13.48
11.70 8.18
33.53 3.03
17.38 17.39
25.28 15.83
51.99 9.00
8.35 13.80
136.37 5.07
-2.04 12.31
4.14 17.93
10.72 17.69
4.84 4.15
0.37 7.39
120.34 4.23
235.63 13.73
7.36 11.76
20.86 19.45
51.99 13.18
40.02 16.24
11.32 6.02
142.82 4.93
192.95 9.05
3.91 11.90
2.54 15.92
31.98 16.35
31.53 19.25
3.39 5.49
274.91 11.23
44.91 9.93
65.60 11.67
52.31 15.34
13.05 12.60
5.24 18.05
2.31 4.36
34.49 15.09
-2.31 18.24
40.65 15.82
18.84 4.24
-0.02 6.26
10.99 14.51
318.82 13.00
55.39 21.49
39.12 8.84
23.89 20.19
33.70 12.11
0.14 5.97
25.47 18.42
115.55 5.69
21.99 4.10
326.26 10.32
336.34 8.92
112.13 7.07
63.64 9.63
565.23 9.50
64.92 4.61
72.41 15.70
287.88 6.32
6.03 12.41
29.44 13.32
18.58 13.65
35.88 9.03
1.30 9.80
7.22 11.18
27.60 15.55
27.61 19.41
142.80 7.49
21.52 5.47
189.92 12.64
89.91 20.35
103.48 13.49
91.14 8.22
22.29 7.72
22.20 20.45
4.79 9.78
-0.73 4.66
120.44 5.43
-2.87 10.48
4.02 16.75
1.98 10.28
11.77 10.02
139.05 11.79
0.96 11.68
-6.16 12.33
68.00 18.85
102.13 11.67
2.27 11.97
12.33 9.42
75.55 11.54
29.37 11.89
35.65 6.23
-4.35 20.42
7.15 11.32
131.83 8.72
110.53 9.49
22.65 18.18
-3.27 5.77
1.40 12.06
161.60 6.49
0.49 16.10
472.79 10.49
122.79 14.97
26.81 2.12
214.02 3.78
41.21 11.07
6.16 17.17
5.44 16.73
10.43 22.01
371.88 7.54
9.48 13.02
107.90 21.33
2.12 5.28
190.35 4.99
21.00 16.01
31.26 6.38
46.12 13.30
7.79 8.85
10.51 17.30
1.34 15.86
7.60 9.15
55.65 5.70
9.11 8.28
25.61 16.15
303.94 9.74
-0.18 6.47
20.47 21.12
418.76 8.04
7.01 6.96
162.61 7.71
8.68 12.80
22.52 21.07
176.30 6.91
115.34 10.94
25.18 21.85
-0.13 6.29
12.34 6.47
52.14 4.71
34.10 12.06
92.16 7.54
12.81 15.66
0.00 7.02
64.29 15.57
70.90 15.09
186.98 7.39
47.98 14.21
8.25 22.59
50.10 17.08
2.85 7.97
138.85 10.40
2.60 15.90
30.50 9.10
47.84 11.06
156.48 6.78
52.94 6.76
23.59 14.46
44.78 8.44
163.85 6.14
10.97 6.60
25.56 14.93
-7.73 20.47
-0.05 18.92
326.15 7.76
-8.59 17.99
33.09 17.79
-7.91 9.78
3.25 13.42
1.69 19.94
334.43 7.76
39.15 6.28
66.73 8.29
31.53 13.30
-6.27 14.99
63.67 18.16
25.50 11.10
3.19 11.24
207.86 7.47
28.09 6.71
213.78 7.95
34.39 11.26
24.44 7.17
6.16 5.87
76.82 8.11
74.50 14.06
-1.59 5.57
39.09 5.24
169.73 8.72
6.08 11.59
74.82 8.24
42.97 10.23
23.25 17.13
1.62 9.65
41.07 4.10
14.53 12.19
5.09 18.89
68.69 2.96
106.75 5.63
41.74 5.63
15.20 12.16
-3.63 17.40
75.04 9.72
86.03 13.53
9.18 7.70
22.68 12.14
6.91 9.89
107.07 9.10
28.85 14.25
135.35 19.70
-14.50 17.55
142.11 6.37
81.90 19.27
93.84 9.32
24.42 18.62
221.53 7.98
586.67 10.06
375.46 7.89
84.26 4.03
14.00 10.28
82.95 13.93
37.11 6.42
149.24 7.33
35.91 5.50
-5.43 7.09
86.81 4.89
121.29 12.09
72.19 12.35
-0.53 16.38
8.55 8.14
15.60 11.82
20.63 10.97
13.23 7.64
9.19 8.84
10.48 15.17
47.66 19.24
8.71 6.01
7.09 11.41
128.63 7.04
13.97 8.34
0.89 5.17
113.20 5.32
67.75 11.72
220.06 7.51
-1.27 7.33
76.13 7.01
2.12 8.75
-6.79 14.62
37.89 10.02
-0.79 6.59
14.90 10.06
2.87 9.20
57.94 10.17
4.93 9.94
183.16 11.28
-7.46 15.83
9.75 8.18
320.50 13.22
0.05 15.24
39.50 18.65
76.75 7.06
603.96 9.68
-4.61 17.96
20.99 6.85
54.17 8.53
166.36 7.71
351.04 6.63
8.18 12.52
191.77 8.62
34.54 11.75
53.90 15.26
-8.15 19.84
504.60 7.96
84.77 12.78
0.74 15.97
10.64 11.76
430.32 7.78
9.61 5.59
5.46 15.24
5.27 6.34
-9.59 11.79
-3.95 18.77
312.42 8.14
3.55 9.51
79.16 14.15
25.24 2.86
15.76 18.86
93.55 4.71
8.96 19.08
5.98 7.51
14.46 8.57
23.98 13.98
56.96 4.29
13.10 14.17
-2.20 22.05
171.99 5.71
2.45 0.89
41.84 13.04
10.60 20.40
11.08 15.54
2.89 19.63
30.58 11.82
7.40 14.88
98.20 9.83
287.36 6.96
141.10 8.19
26.25 5.58
-0.23 2.37
33.73 11.23
12.64 7.67
22.47 18.65
47.59 14.02
98.79 19.19
70.77 17.73
578.96 9.95
27.30 16.71
44.99 5.11
26.00 10.36
0.87 8.17
-7.98 20.44
-5.25 15.46
3.09 19.11
40.65 9.89
38.54 16.09
-4.52 4.80
255.19 9.26
39.90 13.52
729.33 10.56
285.47 5.57
70.02 5.34
26.11 18.55
5.09 12.78
36.68 22.77
24.21 19.17
115.44 8.00
151.01 7.77
422.22 9.43
2.23 5.10
402.29 11.59
-1.67 12.14
17.92 16.18
14.80 21.98
66.47 5.00
59.04 8.45
30.34 11.12
1.28 1.19
-0.95 9.62
-2.11 12.88
10.13 17.14
54.12 3.69
162.89 8.53
8.06 10.28
23.90 7.02
43.85 3.28
29.47 10.71
23.49 5.83
5.77 11.95
36.03 6.42
24.06 11.73
0.53 5.02
66.85 11.90
76.87 11.42
810.63 12.18
52.78 9.31
28.76 10.00
55.86 17.02
0.31 1.46
133.71 8.21
29.17 17.24
4.80 6.50
6.09 4.25
0.27 10.76
51.42 16.33
-10.94 21.19
-0.61 17.45
20.96 15.26
12.76 12.79
449.94 9.61
15.40 5.86
-0.19 4.62
0.73 4.74
24.01 8.07
555.77 7.11
2.63 17.58
0.17 3.93
47.94 5.47
3.66 14.04
13.84 3.82
147.26 7.37
27.50 10.24
29.02 12.07
3.19 10.05
4.87 10.37
10.64 10.63
21.96 15.25
1.64 17.64
28.31 14.36
1.56 16.91
31.06 6.02
257.09 12.34
43.67 12.67
177.19 8.33
139.69 8.57
12.98 10.39
150.60 19.39
279.54 11.74
135.21 4.41
14.96 10.23
-2.49 17.79
10.59 13.67
39.84 6.05
343.52 8.87
79.16 4.24
22.03 4.61
184.45 6.80
86.83 8.15
4.86 9.35
97.13 7.25
36.66 9.77
26.16 7.96
38.44 18.33
42.41 3.49
58.72 13.95
646.52 8.92
4.81 17.48
4.02 18.12
5.18 10.17
-7.69 12.92
7.84 7.32
935.72 12.29
22.16 8.53
262.95 14.74
51.27 15.82
53.41 11.87
132.25 9.00
194.21 9.43
24.38 14.17
6.29 8.20
337.82 10.28
45.30 9.14
69.80 23.55
109.82 8.79
221.55 10.97
23.25 19.96
45.30 7.02
7.58 19.21
41.95 11.46
5.65 6.20
4.17 5.46
86.62 4.77
169.41 4.98
26.90 6.28
-2.27 18.79
29.82 10.22
17.47 17.06
-1.02 12.46
-3.98 7.84
149.67 8.74
3.59 6.29
47.70 8.59
-4.52 6.27
3.88 12.79
37.68 17.77
86.56 13.50
13.92 11.53
431.59 7.14
8.49 12.54
34.14 9.17
22.32 17.26
145.18 8.32
9.92 10.82
24.48 19.12
8.76 18.86
-7.95 14.33
39.61 4.31
303.49 9.10
-0.69 17.34
-8.92 16.00
51.81 11.49
64.30 16.35
-4.24 22.30
-0.72 12.92
1.88 20.22
4.97 17.42
208.91 6.19
599.12 9.83
15.94 5.10
27.88 7.93
4.61 12.70
12.67 20.93
300.32 7.25
651.32 11.14
209.33 9.20
0.70 6.76
27.54 12.31
157.57 9.49
11.99 9.95
8.77 6.63
881.96 7.91
30.50 21.38
465.91 3.53
27.48 9.57
28.56 11.54
6.93 18.08
-1.32 18.37
5.26 10.67
3.82 8.45
64.99 6.61
189.46 14.22
7.42 15.45
3.12 5.22
613.58 10.77
14.82 15.65
147.47 12.89
29.23 19.52
12.90 22.74
2.50 18.93
338.01 10.89
2.48 14.59
43.26 15.87
31.52 3.81
11.61 10.22
54.61 16.19
66.07 6.17
0.23 8.79
12.70 16.59
17.26 9.37
71.02 6.10
18.02 7.07
9.49 9.40
25.23 5.36
188.53 7.58
4.64 19.07
144.36 11.91
6.15 14.66
15.34 18.53
-1.82 9.93
55.47 17.72
313.58 20.33
1.91 3.24
-8.10 11.46
19.34 3.89
9.75 6.25
4.64 7.97
35.53 11.89
166.24 7.76
13.67 6.39
-4.89 1.95
7.61 4.59
11.88 17.55
520.77 7.96
41.48 13.32
114.78 12.90
19.96 6.16
66.81 2.09
16.16 10.14
14.91 21.81
40.82 14.17
49.29 13.46
29.34 11.46
107.46 8.97
8.61 4.79
-12.73 14.10
15.26 16.40
164.76 7.21
60.32 17.15
12.99 16.37
5.25 4.76
7.03 4.10
-3.49 12.30
32.89 6.01
42.19 6.14
323.46 9.55
8.52 8.56
19.70 13.60
17.47 17.94
3.42 19.86
5.85 8.41
1.02 7.92
1.10 17.17
9.69 9.55
184.57 7.76
24.80 9.50
-4.68 10.51
32.84 7.51
2.93 12.44
7.87 17.12
52.84 3.73
0.68 10.87
7.75 13.93
24.01 5.31
14.43 0.82
16.96 8.31
12.70 4.43
21.19 4.44
15.57 22.85
13.72 8.70
45.68 16.93
-0.98 16.70
31.36 3.94
102.89 8.01
5.73 4.28
1.23 6.19
-9.09 16.55
19.03 7.69
-7.99 17.05
3.36 4.82
61.51 18.51
21.61 18.38
2.87 14.28
70.27 12.88
3.57 2.53
-0.71 10.01
32.12 4.59
13.23 16.72
49.10 6.87
33.62 7.56
4.15 4.70
100.56 9.19
57.42 12.27
96.41 16.89
28.25 23.06
99.22 5.31
20.34 6.88
133.18 15.21
13.36 5.06
13.01 9.11
3.54 11.66
25.64 18.01
2.87 12.79
210.83 5.60
2.39 3.91
10.89 17.96
81.37 14.32
-1.19 1.18
27.73 4.56
4.25 4.45
91.93 5.87
110.96 5.20
126.02 5.95
98.70 3.80
3.76 11.97
30.92 7.49
30.64 11.25
172.58 15.52
8.68 18.45
1.06 3.16
56.10 5.26
73.81 6.49
11.09 9.38
43.80 17.51
6.95 7.09
2.71 17.97
0.87 3.68
-4.01 9.46
68.89 19.16
-0.52 12.65
99.43 6.95
4.53 12.86
279.26 6.70
4.72 14.31
39.94 6.37
19.90 13.23
64.90 8.32
69.34 15.97
16.32 18.45
0.61 5.56
39.88 6.74
39.99 5.28
16.86 6.53
4.62 22.79
-8.46 19.40
2.79 18.44
5.92 3.49
25.61 7.48
42.99 13.85
25.68 19.27
33.41 6.63
-0.26 20.02
112.31 9.20
51.84 6.03
46.16 3.72
43.43 11.52
74.18 10.41
9.75 20.21
7.36 23.13
16.67 10.41
44.26 17.66
45.30 14.77
11.10 21.19
57.18 11.24
11.42 21.17
98.46 15.39
2.87 4.02
15.14 9.20
7.07 13.97
615.22 10.95
63.50 14.95
-4.25 10.69
4.14 14.96
21.63 5.51
18.67 2.47
19.12 3.98
0.65 3.42
39.59 7.08
4.21 6.49
231.26 9.22
74.76 15.47
12.69 10.17
41.35 13.94
6.91 9.81
14.13 14.59
145.01 10.52
6.48 13.15
-0.65 7.40
14.31 2.41
7.42 7.87
24.43 15.36
16.67 6.06
8.60 15.54
255.53 9.22
16.59 8.65
11.85 11.73
6.27 3.83
25.27 3.52
2.31 3.41
89.88 6.98
9.07 12.62
70.44 20.01
45.04 9.59
0.73 12.16
1.11 6.51
191.35 15.99
115.99 8.16
244.10 7.21
36.36 11.13
2.34 15.05
98.74 5.64
-0.11 7.81
428.71 6.38
283.25 8.86
9.43 6.63
32.44 13.66
-7.10 9.13
-6.67 22.31
7.99 16.41
55.42 6.38
54.51 4.25
134.56 7.95
7.15 16.01
16.87 15.99
12.86 11.84
36.40 4.74
11.72 12.64
49.12 3.05
25.75 9.88
130.60 9.47
5.46 1.20
1.85 2.34
57.60 9.24
41.62 15.69
0.02 20.05
18.99 7.03
6.59 6.21
28.77 16.28
30.46 10.25
36.77 16.21
50.44 11.79
92.35 6.88
104.94 4.63
0.30 13.03
285.18 3.72
115.58 6.98
1179.04 4.42
228.13 8.55
26.88 5.41
57.21 17.02
2.72 11.45
6.95 8.07
86.21 8.69
2.03 18.56
9.60 7.19
7.84 17.62
28.96 12.19
14.09 15.34
148.76 6.88
16.64 7.95
21.79 17.63
50.33 3.65
82.57 5.58
47.60 13.01
197.21 11.99
18.69 11.12
66.73 4.12
53.40 8.51
-4.22 10.71
8.86 22.78
47.12 13.82
6.14 19.90
41.99 13.03
74.59 10.15
51.34 18.18
56.61 16.00
55.33 18.27
6.34 15.61
12.47 6.57
77.48 13.33
69.98 9.86
3.54 4.61
14.79 2.44
17.10 4.99
66.42 2.51
6.68 9.10
61.64 6.09
2.91 11.35
11.61 14.36
7.44 20.84
50.03 18.08
-1.32 10.02
0.88 22.13
23.17 9.73
39.26 17.64
171.34 7.37
-2.22 18.48
33.35 2.39
6.23 12.21
1.16 17.34
124.69 8.38
28.08 19.16
602.15 11.80
128.80 12.69
120.20 6.28
77.71 7.60
5.19 12.76
30.34 7.21
5.63 11.57
118.78 6.30
0.69 2.88
1.28 5.08
880.04 12.11
139.20 5.05
28.60 18.77
137.46 8.26
165.78 8.71
-7.29 16.10
12.33 6.77
4.36 6.14
4.74 18.13
15.73 13.17
2.50 20.46
5.78 3.89
4.99 17.38
182.16 7.11
140.74 5.57
91.44 14.36
16.93 15.80
8.26 14.10
-1.27 13.43
50.01 4.41
79.16 11.22
479.89 10.08
15.28 15.01
3.16 24.23
129.63 12.05
36.16 13.39
13.41 19.42
12.69 13.41
297.07 7.05
131.42 15.69
2.05 2.78
106.25 8.49
17.86 3.21
10.95 11.58
29.66 13.13
-3.51 3.23
59.31 10.59
18.43 4.66
16.83 17.71
36.35 5.68
60.49 6.50
146.39 13.95
-7.83 17.22
4.11 4.06
72.49 14.56
51.40 7.69
27.51 9.82
4.51 14.67
7.27 13.29
182.03 6.68
35.96 11.16
132.93 9.80
72.94 5.15
5.05 6.22
-10.40 20.14
35.75 9.94
2.27 20.84
46.78 9.63
83.54 6.12
21.78 8.43
344.04 8.30
3.43 10.54
23.49 15.63
7.20 9.16
153.61 16.33
14.65 13.63
99.98 4.85
51.68 13.10
67.59 5.80
15.03 16.10
33.79 7.35
21.79 12.50
17.37 14.52
72.92 4.59
85.51 5.81
17.37 19.25
-6.15 6.91
441.00 5.87
47.76 3.90
6.70 14.60
-0.59 4.54
15.45 14.91
12.81 14.54
9.13 7.23
67.54 11.65
1.01 3.47
97.41 8.84
37.17 11.99
183.28 6.71
257.32 6.55
328.66 9.80
6.20 2.62
29.37 6.37
46.61 16.50
3.00 18.20
6.12 21.15
120.48 5.53
36.37 16.57
20.77 4.06
46.75 16.95
67.05 5.14
9.83 7.33
5.26 7.53
5.38 15.25
4.59 10.14
7.81 16.56
-2.71 15.46
5.28 13.55
3.80 10.36
-0.41 4.98
-0.51 6.49
-1.34 12.69
2.93 12.01
30.03 9.14
355.15 7.39
182.49 7.55
-0.10 3.89
67.61 6.78
76.61 12.06
34.00 13.69
32.23 23.50
31.16 12.83
-6.11 18.52
111.99 3.97
13.57 17.34
15.27 11.13
12.23 16.58
-2.96 5.82
2.95 16.25
-0.20 13.83
49.41 5.11
21.24 16.80
6.17 16.36
305.35 5.10
112.60 12.94
104.39 6.08
-8.00 7.45
28.08 20.31
32.68 16.71
58.72 8.24
9.69 11.01
17.32 19.09
27.39 11.92
23.76 20.22
14.85 18.62
35.52 18.48
8.05 17.02
7.67 8.09
4.11 18.89
2.93 16.88
60.56 5.96
14.88 11.34
9.80 2.88
9.00 11.76
21.46 8.80
72.38 10.37
315.31 6.77
2.83 3.30
77.41 6.74
2.60 4.54
41.22 18.46
15.67 14.07
13.42 21.90
66.61 16.05
213.13 9.47
37.46 9.65
3.98 6.34
119.94 7.64
209.08 8.82
163.24 8.51
13.40 4.06
221.38 8.06
30.20 7.35
63.97 4.02
337.49 7.34
3.86 13.04
-8.40 12.72
9.24 12.39
199.72 5.14
4.90 5.10
21.79 10.60
33.45 7.50
17.40 18.27
74.91 15.35
-1.50 8.56
15.02 12.98
-0.67 0.74
9.07 3.41
42.00 12.56
176.80 10.29
4.62 9.96
322.92 8.39
74.72 4.17
55.78 8.86
406.90 7.07
18.43 14.93
79.76 22.30
-0.60 12.41
-9.11 19.98
37.56 17.39
46.88 4.58
28.51 8.75
6.61 10.59
-6.15 15.03
3.36 12.65
249.82 7.27
52.62 10.00
134.90 6.34
95.86 17.04
11.59 9.41
20.20 22.52
-4.11 11.32
30.23 15.95
1.14 4.31
44.24 12.83
78.22 7.22
10.20 12.68
178.47 6.76
-3.10 1.91
201.00 7.92
-3.45 13.25
32.81 13.28
14.91 6.39
2.07 2.85
-2.53 19.86
-1.79 16.61
59.32 11.18
-2.33 12.44
13.88 12.02
331.40 12.94
480.15 10.58
96.09 12.76
-0.74 2.77
-6.81 14.61
-0.97 13.41
5.52 8.59
41.81 5.57
18.25 4.15
-4.71 5.80
50.34 9.37
237.71 3.93
39.34 10.30
41.63 5.08
-3.91 8.27
66.10 2.24
17.58 23.90
37.85 9.87
187.99 14.53
19.09 17.88
57.18 6.43
36.02 14.31
-3.26 8.35
8.87 21.91
3.07 5.47
13.66 18.03
-2.90 15.07
16.57 5.37
6.45 9.78
11.05 15.55
115.16 6.05
67.52 9.52
13.03 14.35
2.75 6.46
14.27 2.99
22.99 16.45
22.15 13.44
0.76 14.35
22.11 12.54
74.61 5.06
10.25 11.57
4.87 10.33
34.93 5.60
5.38 7.32
674.18 8.53
-3.49 12.58
73.54 8.72
28.85 21.26
13.29 18.95
60.70 17.46
9.98 15.65
343.60 4.62
-6.61 14.93
-0.10 12.57
40.66 9.80
10.36 15.22
7.88 14.77
14.40 13.04
1541.56 14.68
11.11 9.88
9.86 11.42
116.18 3.90
-2.61 4.58
-1.61 4.59
150.87 8.17
22.00 19.68
12.00 11.50
-2.79 15.70
10.13 11.74
32.89 7.61
-5.04 17.84
-1.37 15.94
24.92 18.80
-3.29 16.79
-16.11 15.55
41.80 15.76
21.11 14.81
407.99 10.52
9.19 9.53
197.73 4.79
172.28 11.87
12.41 10.45
107.81 8.67
73.89 6.91
58.95 6.27
2.43 17.36
38.05 15.06
24.93 21.02
4.44 4.81
69.43 9.25
33.50 5.32
189.99 13.72
203.03 13.25
10.59 3.54
19.09 5.83
9.41 6.67
63.78 7.50
16.81 12.45
52.95 11.48
-1.25 7.90
323.29 7.20
229.45 4.19
5.48 23.82
29.26 17.59
1.68 9.68
70.35 5.30
328.25 10.79
0.26 10.14
-1.99 13.32
86.95 11.51
66.01 4.00
11.35 11.82
7.73 11.13
335.32 7.03
357.01 4.40
17.59 9.41
7.95 5.25
216.82 4.01
17.05 19.28
142.79 9.64
7.44 11.10
39.23 21.24
-0.27 18.92
162.45 9.52
6.12 15.91
12.47 12.93
413.32 8.02
14.54 3.91
9.77 10.97
576.44 9.93
5.75 4.11
31.93 4.81
47.90 13.13
25.24 11.25
2.37 4.09
137.26 9.92
463.06 8.86
2.05 5.17
2.50 9.68
84.93 2.95
0.79 14.77
27.97 15.89
13.89 12.34
20.06 22.93
22.95 17.52
6.83 8.76
23.38 14.53
63.72 3.77
69.99 9.20
96.72 12.49
92.39 6.06
-0.89 7.17
42.01 11.47
36.57 11.41
15.46 12.62
5.34 11.90
3.24 11.45
183.81 6.86
241.19 5.64
186.94 2.95
9.95 2.33
193.92 5.82
48.40 7.28
-9.25 20.35
-1.84 4.11
1.42 22.01
88.45 21.01
-4.56 18.83
43.76 6.88
122.74 14.98
131.48 8.94
70.32 13.19
192.44 7.36
33.56 12.10
67.82 7.44
21.77 13.86
6.12 12.87
50.44 5.89
7.98 7.34
109.95 4.21
23.32 4.90
147.34 9.48
10.58 2.77
143.67 6.54
165.33 11.06
202.49 3.72
618.73 9.13
26.77 5.54
1.61 5.08
136.35 4.33
117.35 6.46
2.14 2.75
-4.38 17.21
218.93 9.37
7.20 9.79
-6.19 14.59
202.50 13.88
7.66 19.68
3.45 16.95
73.71 15.62
13.45 6.04
3.78 14.28
19.59 5.48
1.26 16.58
6.17 12.30
2.67 14.61
8.95 10.55
106.12 4.37
-1.50 12.54
43.37 12.41
57.04 4.15
12.08 4.67
3.13 7.37
472.04 6.77
16.22 16.46
5.38 3.66
155.39 12.11
26.10 17.04
0.51 18.86
11.36 17.09
18.16 16.40
4.49 15.68
112.61 4.21
4.85 17.06
1.50 14.14
10.09 12.03
20.71 2.56
14.62 15.67
87.54 8.26
7.95 13.27
1.09 13.64
73.60 13.96
39.19 11.53
93.24 4.61
48.10 5.44
19.38 2.80
25.85 3.37
4.59 10.69
14.85 10.20
-3.92 6.32
20.70 2.48
44.16 3.19
15.86 20.18
18.93 15.35
8.47 12.40
44.52 10.09
0.95 8.71
18.81 14.85
-0.34 14.80
40.58 8.82
16.44 13.52
8.77 12.68
0.03 7.95
8.47 11.63
10.33 8.06
10.73 10.08
53.65 8.82
0.05 3.97
7.71 22.88
31.26 22.52
55.61 3.80
156.15 8.03
39.07 8.80
67.08 3.76
14.62 2.80
69.98 7.38
68.38 8.27
-5.67 11.75
147.86 10.80
675.13 10.28
32.47 6.47
582.24 8.19
45.04 4.49
23.44 17.06
16.39 13.87
-3.83 11.27
803.69 12.71
45.80 5.73
0.43 12.25
279.42 8.19
6.97 4.09
9.38 10.95
10.59 9.48
94.97 6.91
133.59 6.68
5.14 3.91
145.49 8.86
72.14 5.57
45.86 6.39
47.71 19.45
-4.70 13.33
0.94 21.85
108.01 21.24
30.07 16.83
65.41 6.01
139.80 9.13
220.41 13.54
3.24 9.78
33.28 9.66
135.57 7.93
524.33 8.04
3.38 13.39
53.22 5.26
5.37 11.55
1.67 8.51
233.38 8.11
-0.53 10.05
42.50 10.42
10.57 4.52
93.17 3.54
20.95 3.35
114.40 4.52
35.80 20.56
47.72 6.40
14.20 21.45
55.60 17.28
67.91 16.09
58.72 3.43
22.29 12.66
13.03 6.83
4.93 6.55
10.98 3.01
667.22 12.31
9.39 15.09
2.56 11.29
40.45 9.86
100.62 3.00
55.66 3.62
21.67 8.00
35.99 4.96
54.14 15.90
-6.09 21.71
378.64 12.15
-3.79 12.84
-7.80 9.49
18.48 19.16
1.47 17.76
63.08 21.57
45.53 14.45
29.03 4.81
25.41 11.79
166.07 6.40
32.88 11.12
195.62 6.11
2.89 13.81
13.43 12.75
1.46 9.21
27.59 11.22
39.69 11.08
60.95 10.91
181.21 8.61
125.79 9.92
776.61 10.18
10.99 16.75
7.96 18.28
19.23 17.56
32.43 16.75
34.11 15.56
34.80 18.29
63.12 13.55
-6.67 15.24
41.58 13.76
43.04 10.72
10.29 12.07
56.36 12.24
1.44 9.95
55.86 3.98
219.07 6.37
6.91 8.70
8.25 8.26
350.19 3.92
130.30 10.23
6.42 16.29
4.81 15.61
57.92 15.53
3.52 13.84
2.08 14.51
43.55 15.33
71.04 12.58
16.18 14.48
2.61 10.72
57.14 7.24
5.05 12.50
38.50 11.24
24.02 6.16
25.22 4.56
-3.61 10.81
50.88 6.29
21.41 3.87
429.15 10.93
4.02 4.02
22.01 7.75
49.57 3.73
8.05 3.92
0.79 23.34
-1.28 22.45
3.00 20.88
-1.67 19.61
12.04 4.77
59.15 7.73
-1.68 10.96
2.13 7.95
11.74 2.06
14.09 14.22
5.39 13.33
75.35 12.41
21.68 5.71
435.31 11.79
20.74 12.75
-4.46 12.81
67.63 11.44
-6.00 10.63
10.50 10.25
-2.26 10.49
3.03 9.79
170.04 6.41
6.32 2.11
5.14 2.94
148.57 6.61
34.08 5.94
18.62 23.34
-4.52 13.10
25.49 15.44
-0.91 3.80
26.78 7.08
60.54 3.49
99.73 4.74
12.06 4.28
396.39 5.93
97.90 5.13
28.37 9.38
100.96 10.09
60.06 8.47
15.01 6.13
167.30 6.43
29.88 17.74
0.07 4.56
8.59 20.32
26.04 19.91
2.32 17.72
22.77 16.85
109.23 14.00
43.72 10.33
37.51 6.61
-2.97 11.14
191.93 9.32
10.10 10.16
129.41 10.32
193.09 4.43
128.00 5.41
1.26 3.04
23.19 19.68
3.94 7.54
3.98 13.39
249.17 6.78
63.94 10.07
13.81 4.20
117.50 5.68
15.48 14.27
43.80 7.92
4.09 12.27
41.79 11.28
5.55 9.78
8.93 2.51
20.63 2.76
182.52 6.68
250.14 6.48
-1.12 6.74
6.80 4.39
5.38 22.04
25.87 21.11
28.88 14.23
42.90 9.29
58.71 19.32
48.17 19.26
-5.32 19.88
14.05 11.23
77.55 6.58
28.74 19.06
8.23 8.38
0.20 1.39
48.50 12.53
25.34 4.45
366.01 7.89
35.37 9.89
228.16 11.95
24.94 8.48
157.88 2.62
6.57 7.21
88.21 12.05
105.05 17.53
-9.50 17.84
13.50 12.26
192.13 5.82
1.92 16.56
226.47 13.20
3.81 4.99
64.83 5.15
71.38 15.71
2.23 13.24
162.41 7.26
7.17 10.26
118.18 8.42
0.31 3.21
11.45 8.64
0.60 4.32
98.84 4.28
58.06 15.99
27.20 17.11
31.63 16.26
67.21 4.18
7.14 15.48
191.20 12.04
167.27 4.68
67.58 9.56
33.01 12.81
6.22 7.97
-2.13 11.13
19.85 10.03
22.96 9.79
7.96 3.86
62.36 5.35
114.59 6.94
1.72 4.76
32.26 16.12
8.30 19.92
3.81 17.87
33.57 16.73
-6.61 12.25
181.33 5.92
4.00 6.29
160.81 9.44
-2.84 15.12
2.15 11.00
66.61 15.23
27.36 13.16
13.58 3.71
62.24 3.47
5.01 10.78
42.83 9.70
4.98 8.41
34.19 4.87
547.41 8.24
-1.05 21.38
52.12 19.68
5.21 21.75
124.98 15.72
7.86 13.13
3.70 13.75
70.22 10.48
39.50 12.61
3.29 9.37
22.43 10.93
112.61 12.73
4.45 7.94
122.40 5.75
56.08 10.91
32.45 10.19
-3.57 9.17
140.92 9.94
-0.43 9.97
3.38 9.05
57.68 4.65
41.57 8.39
20.44 8.21
10.00 6.15
16.62 3.55
3.97 3.44
-0.42 2.73
23.64 4.76
351.99 6.06
16.56 16.91
12.50 11.06
248.67 11.89
40.04 20.26
5.68 13.76
35.80 22.10
34.26 7.22
15.98 11.72
47.00 12.42
117.25 11.93
16.13 11.12
42.57 12.32
49.45 11.67
-10.82 9.92
28.51 6.87
58.26 11.36
-0.16 9.96
48.90 9.29
27.34 5.15
2.96 10.83
80.94 5.09
18.62 9.25
14.20 5.07
5.55 7.08
21.80 6.79
68.97 6.06
19.88 4.21
287.15 7.41
19.83 19.26
22.56 16.36
12.90 15.06
64.55 12.05
2.16 1.20
-2.03 8.55
63.90 5.20
314.13 9.20
10.32 4.63
7.30 11.78
20.68 5.08
14.23 9.78
152.42 6.89
206.18 4.82
190.84 3.98
2.50 3.35
40.07 5.61
5.37 6.40
-0.07 19.28
154.02 5.24
10.43 4.93
20.78 19.85
1.01 18.27
37.79 14.89
47.17 14.22
31.11 3.71
3.23 10.27
40.74 8.76
316.27 9.49
141.96 3.63
7.70 5.17
20.75 20.04
4.16 17.96
6.40 12.62
0.52 18.10
9.54 12.32
257.73 11.19
34.61 16.49
8.63 14.59
206.83 6.76
8.55 11.39
640.75 7.61
6.04 9.01
7.56 3.24
15.29 7.94
17.79 6.63
124.26 6.01
261.56 5.81
377.02 7.90
148.37 5.32
40.08 2.74
3.27 2.50
0.16 4.40
5.72 15.54
-0.89 14.82
-1.24 16.11
382.34 8.68
42.23 15.89
4.84 13.00
-1.21 2.66
77.19 3.81
12.99 9.71
10.79 4.92
-1.02 8.57
95.03 7.10
7.97 7.53
121.07 8.60
54.69 14.78
52.26 16.99
36.01 11.54
10.73 16.02
74.28 15.05
13.28 13.54
35.76 7.30
26.95 12.33
740.66 12.87
58.74 11.73
492.74 5.71
2.41 12.19
8.72 8.35
-0.34 1.34
0.52 19.51
26.94 19.44
5.30 18.39
1.03 15.07
61.40 22.14
5.46 13.68
24.70 14.76
2.41 3.03
108.86 16.48
372.28 13.00
115.52 5.49
7.14 14.28
3.51 3.21
98.07 5.53
-0.05 3.55
34.79 9.85
20.79 8.20
33.43 7.75
4.00 6.27
62.51 4.53
4.85 4.00
13.27 4.85
106.38 3.56
-1.33 17.04
-3.37 5.31
10.06 21.50
87.36 15.17
20.19 10.37
65.29 14.05
3.84 8.29
135.23 5.27
10.25 12.68
2.43 11.48
48.76 10.65
85.27 10.13
134.11 8.20
-0.48 9.60
238.68 10.30
14.91 9.24
492.95 5.84
10.05 6.74
25.34 5.91
7.57 19.64
28.47 13.24
-6.14 10.77
18.90 12.26
2.14 5.23
7.34 10.53
100.69 11.37
-0.91 10.66
34.37 8.95
24.26 7.31
-1.14 3.77
0.22 5.98
5.22 18.09
37.68 19.47
1.98 18.73
7.14 18.71
108.43 3.77
89.37 12.61
58.57 12.62
55.17 11.58
0.77 14.46
5.88 11.32
-3.68 8.36
5.27 13.56
9.45 10.07
5.86 7.68
5.52 11.64
7.36 9.25
27.23 6.79
9.66 4.42
39.77 3.66
108.43 8.80
5.46 7.37
10.38 9.19
7.74 4.43
13.63 7.37
29.31 18.49
5.68 15.21
-8.88 15.72
12.75 15.04
22.23 18.27
14.79 5.60
15.68 16.32
79.67 11.59
3.64 9.96
156.58 11.38
1.54 9.57
67.80 9.85
30.24 8.81
344.01 8.86
9.06 8.65
42.74 8.81
37.48 7.42
0.38 0.99
2.89 8.07
72.87 4.69
3.05 7.38
72.52 5.19
103.62 5.89
1.91 18.00
12.02 17.37
2.02 5.69
0.87 17.47
0.49 7.56
0.74 16.55
11.47 14.51
-2.73 12.69
11.00 11.52
22.29 10.18
13.92 3.85
123.47 4.34
0.96 3.33
206.83 6.45
3.97 4.15
336.69 4.70
309.65 5.77
163.43 5.94
-1.67 3.59
62.85 4.42
86.47 16.85
8.39 4.49
31.63 16.76
2.54 15.37
8.78 5.15
258.58 8.30
2.78 8.33
14.23 7.80
18.07 6.64
3.79 6.46
19.41 5.52
5.32 4.27
16.27 17.33
-2.50 18.57
4.20 13.95
3.63 21.15
7.79 14.65
42.97 14.22
11.03 14.54
38.26 14.25
24.59 4.89
41.85 12.52
452.34 8.57
-0.21 13.43
6.34 10.45
1.67 11.60
5.98 9.26
2.52 4.33
172.65 4.09
1.67 7.70
251.57 4.73
30.21 5.94
0.64 3.59
52.29 3.72
5.35 14.87
49.87 21.93
6.97 14.94
17.99 7.15
96.16 3.85
-5.75 18.28
3.71 4.05
313.65 5.55
31.88 8.43
296.27 7.40
-0.81 3.66
858.31 9.83
31.63 3.88
-8.41 16.37
2.88 14.95
78.08 20.12
212.64 5.58
-0.17 16.32
9.81 12.81
13.48 9.22
0.51 9.59
57.54 7.66
1599.10 8.85
6.19 2.98
11.68 17.88
5.69 18.99
15.80 19.48
59.30 12.84
42.11 12.71
-7.83 10.84
-4.56 17.33
3.07 3.89
1.17 12.41
25.26 8.41
25.52 13.68
25.54 4.23
9.66 13.74
78.75 11.30
12.19 12.25
19.13 9.32
5.90 10.69
17.16 7.98
106.78 5.12
32.65 4.20
3.37 8.33
11.76 6.59
340.57 8.45
0.71 4.99
4.11 4.49
1.11 16.58
21.36 4.78
121.18 13.57
-0.45 5.55
86.85 11.68
23.99 9.75
12.97 8.76
39.02 8.06
186.09 6.54
104.54 4.35
26.88 6.20
66.01 6.31
69.07 5.24
572.40 8.67
5.70 19.21
-8.14 15.50
-6.71 16.53
0.45 7.82
3.22 17.59
11.25 5.96
1.55 16.90
112.83 12.56
130.42 13.04
57.65 11.14
52.05 8.15
6.86 15.02
67.83 12.05
276.19 6.61
2.41 3.08
13.43 8.01
0.32 8.88
66.18 5.64
239.79 5.03
4.30 16.32
33.02 16.86
9.80 16.30
7.31 14.80
1.62 12.83
3.66 4.93
4.18 16.65
-0.05 10.44
11.16 13.45
84.33 11.16
24.20 5.30
11.86 11.58
48.10 9.58
-1.39 10.05
-0.06 1.40
5.40 4.32
295.17 8.74
-0.22 7.85
7.83 7.36
550.87 7.56
4.53 15.87
13.27 18.00
51.53 21.31
5.18 21.44
23.38 10.28
29.21 17.07
8.67 16.14
-0.80 14.03
14.75 3.66
9.56 9.94
11.34 10.28
34.25 9.96
17.44 6.16
7.00 9.28
20.41 14.45
0.13 8.18
2.59 5.20
-3.86 12.01
19.98 7.68
6.39 9.01
30.76 6.32
-3.69 6.11
4.16 4.52
17.39 4.91
-0.32 12.68
41.76 9.39
-0.23 8.92
19.57 7.94
75.35 13.32
1.77 8.63
70.81 4.86
70.43 10.41
40.35 7.73
29.72 6.99
6.61 6.15
35.33 5.30
110.39 5.74
1.79 6.30
158.34 12.03
-0.63 6.99
27.55 5.76
8.65 2.55
47.76 8.35
1.25 7.47
2.14 8.06
13.13 14.05
-0.45 8.38
196.74 6.14
8.54 6.06
17.42 7.56
7.04 15.50
3.19 9.97
31.46 9.69
41.63 4.05
2.92 2.80
-1.08 6.79
2.89 4.92
36.45 11.53
40.82 7.90
9.91 8.62
47.66 12.27
14.12 13.08
1.27 8.64
16.71 6.94
15.33 3.58
-1.92 6.62
5.82 5.23
1257.65 12.49
35.18 7.98
1.31 8.28
6.48 10.84
1.92 7.55
7.07 12.59
278.25 6.72
10.59 10.91
3.48 12.61
95.10 4.69
16.51 10.34
6.96 15.57
1.04 12.36
-0.34 14.08
-0.64 14.31
2.20 5.62
11.19 12.89
9.71 14.16
8.46 16.14
70.75 4.00
171.36 2.54
9659.42 28.35
17.03 4.79
39.01 7.14
10.70 8.28
19.32 8.26
31.81 10.05
2.32 15.43
57.26 8.07
3.70 6.60
13.44 9.93
5.03 9.26
67.76 9.73
4.47 12.51
11.91 17.01
232.78 6.11
49.55 4.64
-0.45 11.96
28.60 2.32
28.42 2.42
333.12 7.51
3.04 4.58
27.93 5.01
2.01 8.20
6.87 9.66
-0.50 6.94
53.79 7.98
121.92 6.27
3.53 10.13
1.58 11.95
104.11 10.77
29.19 7.88
19.98 13.53
46.03 16.05
55.16 11.90
-0.33 8.04
49.34 11.54
-1.33 3.68
25.36 2.18
77.09 4.60
374.09 6.87
160.29 5.95
3.22 4.14
136.07 5.81
11.93 7.66
-1.97 5.85
8.42 7.50
35.32 9.45
-0.28 14.55
93.90 7.24
55.72 7.32
0.74 8.89
6.15 11.97
21.29 14.26
9.16 11.59
84.41 13.11
15.80 14.60
59.11 9.69
4.90 11.49
-0.69 3.80
91.35 5.23
1.54 2.52
157.82 6.06
-0.14 4.46
2227.22 13.82
-0.48 8.59
32.11 11.77
4.64 6.01
-0.48 7.83
11.18 7.21
99.91 11.07
31.49 12.83
4.74 12.71
39.05 16.42
-0.44 15.92
24.34 8.02
15.99 10.28
0.89 5.92
8.33 3.73
88.05 4.83
51.95 7.54
30.15 7.26
30.73 8.12
54.66 10.65
17.24 11.62
52.56 13.92
11.76 7.81
5.23 4.06
82.71 10.89
101.59 4.05
39.45 9.25
9.05 10.24
14.25 4.76
2018.15 14.43
47.81 4.74
-1.32 8.27
29.33 10.76
-3.63 9.62
-0.40 14.21
28.86 16.67
27.28 13.68
8.59 0.68
28.10 3.54
69.11 8.70
5.12 9.40
233.58 8.17
32.57 8.91
10.56 8.40
53.23 12.58
1.26 13.25
3.36 15.92
-1.34 14.39
4.02 16.70
25.11 6.24
-0.86 8.78
0.25 10.65
19.50 15.06
-0.83 17.80
2.05 3.32
527.47 8.78
44.22 12.64
49.33 9.57
2182.07 12.75
284.21 7.15
82.41 5.54
13.38 4.42
4.29 8.38
55.13 9.93
-0.58 12.59
479.79 12.05
12.41 15.43
44.78 6.84
6.01 12.94
895.26 8.73
6.27 4.48
6.32 11.70
337.70 7.22
38.93 11.05
11.82 12.17
96.25 8.35
25.25 11.54
9.31 15.32
622.90 9.85
4.83 9.24
26.44 11.17
383.50 9.57
2.44 5.37
-2.29 6.98
-5.56 8.41
15.19 13.75
21.72 9.45
17.15 6.02
3.80 8.52
4.40 4.01
3.55 3.10
237.26 6.18
37.37 3.85
0.12 3.96
11.27 8.07
34.76 8.83
3.34 9.41
51.30 7.33
1.26 7.53
52.61 8.90
26.63 10.45
28.28 13.31
58.92 15.59
1.11 7.55
2.59 16.01
6.66 7.62
7.04 9.81
11.88 12.20
401.04 11.33
2.37 8.57
9.73 16.94
794.60 7.37
137.78 5.62
26.47 4.22
8.71 9.93
59.25 7.84
0.27 11.68
197.77 8.73
30.39 9.25
35.74 12.79
2.56 14.46
28.07 8.41
32.56 14.54
8.94 15.69
38.07 17.25
-4.75 6.30
6.65 14.85
29.35 3.76
6.58 9.90
221.88 5.49
-2.44 8.86
60.69 7.94
6.90 9.09
4.28 10.33
31.87 5.44
64.41 11.90
265.84 10.11
14.09 7.67
34.08 8.74
18.73 15.55
20.74 18.34
1.60 10.87
-0.17 1.79
81.10 3.73
125.40 5.49
11.49 13.37
6.83 6.44
123.73 5.71
8.06 4.95
16.87 3.99
62.67 4.96
30.72 2.85
8.00 3.93
3.46 9.88
16.43 11.15
2.84 9.67
17.12 11.77
50.67 14.30
253.67 8.82
-0.23 9.44
1.42 5.88
24.72 7.66
12.59 14.22
9.61 4.06
47.25 9.53
49.16 13.17
3.76 10.06
8.47 12.43
-2.30 4.46
0.52 4.04
100.74 5.68
0.25 4.51
34.43 7.87
157.83 8.59
8.20 13.51
66.84 6.19
34.51 9.14
3.97 3.95
59.38 10.58
26.97 13.29
5.41 11.39
1.22 15.53
1.09 8.77
18.29 13.68
8.02 6.64
185.63 4.59
252.72 5.89
3.62 4.41
5215.35 21.60
38.88 3.61
37.34 5.00
113.84 4.95
13.87 8.90
18.22 8.64
103.68 9.82
19.51 8.95
83.23 11.78
9.73 9.45
14.37 12.27
7.35 9.55
13.51 9.74
10.04 14.14
-0.44 2.36
1.89 1.75
-1.42 7.93
-3.78 15.67
38.73 3.13
34.78 2.62
3.05 5.28
11.76 10.68
11.89 4.26
194.48 5.77
29.47 3.54
2.11 9.56
63.16 13.46
53.36 8.66
-1.20 9.34
5.60 12.82
88.59 8.63
23.15 8.36
43.20 9.21
45.05 12.42
21.48 16.42
56.74 12.64
6.68 17.09
17.88 11.48
-1.02 7.83
12.80 14.79
4.03 8.39
27.16 3.03
0.63 3.74
6.72 7.16
-0.58 5.02
6.02 3.98
14.16 4.75
139.75 10.00
1.98 8.07
97.41 9.81
79.94 11.14
31.63 10.84
1.44 6.79
8.91 9.31
13.33 5.34
101.39 11.58
-1.93 13.02
4.14 14.00
49.35 5.23
81.74 11.23
54.14 14.98
56.75 4.14
45.01 10.88
4.22 12.27
7.38 9.59
34.76 15.36
10.06 9.14
38.15 14.35
5.30 10.09
26.87 13.80
-0.19 6.24
4.24 2.94
134.38 5.17
103.84 4.78
0.66 3.94
4.72 9.16
7.95 7.51
12.87 14.49
77.34 10.98
2.51 15.15
3.30 15.96
24.61 3.57
104.49 5.39
-1.03 3.87
0.07 9.59
5.25 11.32
0.53 9.58
11.94 11.82
-2.10 6.58
62.00 12.04
1.85 10.71
154.42 9.56
1770.10 18.70
663.05 13.18
5.31 10.53
84.72 14.18
10.57 12.01
151.87 4.48
10.01 10.58
10.06 9.14
11.38 11.84
23.01 9.88
9.96 14.16
30.04 7.88
41.28 8.64
-2.34 15.76
6.67 7.40
51.16 11.84
109.93 15.18
15.24 6.95
2.49 5.07
2.80 5.54
27.06 10.16
9.54 16.29
-2.34 11.57
122.25 8.37
30.69 3.83
3.28 4.05
355.06 6.50
599.57 9.01
6.42 4.14
-8.36 8.52
-0.48 8.97
77.48 10.53
33.32 11.87
161.35 10.29
3.71 8.64
31.18 10.26
2.15 7.03
13.82 13.61
34.25 11.99
42.77 13.63
102.94 8.31
17.86 8.90
-1.75 14.19
2.97 4.68
10.06 17.10
4.90 7.92
24.93 16.42
6.39 4.50
7.65 6.63
-0.37 0.99
19.58 15.28
49.32 2.88
353.84 6.77
-2.05 9.14
25.68 8.66
3.60 10.13
6.70 9.29
3.02 12.50
200.60 8.06
91.06 6.08
2.67 15.71
4.25 9.35
40.06 4.55
3.38 9.53
21.68 12.49
7.35 1.23
1.11 8.46
20.17 11.74
103.63 15.60
-0.94 8.66
30.83 4.80
1797.67 11.87
65.17 5.19
473.49 7.50
90.05 4.94
0.13 4.09
445.22 8.36
12.12 10.47
27.47 8.97
6.76 11.00
18.20 12.83
30.38 8.08
43.09 11.40
1.58 15.46
25.38 8.49
56.69 9.49
49.40 10.11
8.55 14.05
22.13 10.54
41.06 13.13
42.36 15.52
-1.73 3.75
-1.24 10.48
20.73 13.24
7.16 7.12
351.86 5.21
184.49 5.87
33.14 9.39
21.43 10.43
9.99 11.70
86.11 13.03
18.66 13.49
23.05 7.77
6.12 9.92
16.55 15.25
314.76 7.56
0.81 10.12
257.33 6.29
5.56 9.17
-0.67 1.71
-3.85 16.28
7.14 4.20
2.95 11.82
134.48 3.46
34.32 5.74
296.73 7.29
603.46 5.36
3.55 9.89
28.96 10.88
24.79 13.53
5.59 9.75
73.20 14.30
2.82 12.28
100.58 5.07
114.60 10.91
56.45 3.26
110.11 4.39
7.54 11.49
37.60 9.71
11.00 10.60
-3.50 12.45
86.27 10.55
2.07 9.87
5.65 12.47
7.53 15.06
28.99 7.23
-3.24 15.70
118.18 6.27
57.80 14.57
-0.07 2.44
42.02 16.65
1.73 13.84
4.70 8.60
35.12 11.73
-2.70 13.97
-3.02 6.09
38.94 8.03
29.05 6.15
36.22 4.29
0.14 2.78
332.08 6.81
2.79 9.63
19.65 10.28
52.10 9.33
-0.33 11.17
87.97 9.83
84.42 10.71
1007.13 12.80
15.54 13.96
27.26 10.80
12.37 17.02
15.92 9.38
9861.24 29.67
44.83 7.94
50.87 4.14
417.11 7.17
4.79 8.85
17.60 12.05
-0.72 12.77
5.71 8.11
6.74 10.01
56.83 13.07
22.24 12.30
21.45 15.13
17.07 11.92
22.25 14.49
18.40 13.71
-4.76 9.08
3.25 9.95
39.81 4.34
119.93 5.16
-1.37 4.03
54.83 3.94
5.76 3.71
51.91 4.45
12.59 11.55
73.77 14.00
2.68 11.51
192.44 8.99
309.35 9.26
2.67 7.91
39.86 8.35
5.03 11.15
9.40 7.21
5.54 8.51
313.43 6.62
3.02 10.91
-3.32 16.86
1.92 12.16
36.59 3.44
9.02 8.09
1.61 4.48
66.99 11.52
11.81 9.87
138.47 12.30
11.86 10.98
35.12 7.87
19.04 12.82
2.95 14.05
13.18 8.83
59.80 10.75
13.75 15.31
8.67 6.66
-2.90 9.89
399.14 8.28
338.78 6.40
6.29 9.21
13.30 7.25
31.45 7.85
12.65 2.45
13.02 2.19
5.26 1.39
199.07 6.99
577.40 6.62
-2.98 3.79
10.64 9.79
-6.43 10.35
12.39 11.44
13.45 9.61
47.70 11.96
10.51 8.23
-1.16 13.31
9.00 8.05
47.31 11.34
138.18 8.39
33.67 11.01
-4.15 13.12
-9.51 16.62
8.53 5.61
6.64 9.65
46.64 13.12
15.61 15.60
1.31 5.49
1.68 7.89
146.58 13.38
-0.35 14.25
52.27 10.39
3.55 8.61
288.97 7.26
120.37 7.15
36.19 1.99
70.75 3.87
77.86 4.66
78.23 4.63
1.83 11.86
25.60 12.33
-2.10 9.79
57.07 11.14
14.53 13.36
4.42 15.20
30.81 11.61
6.94 13.97
55.09 14.50
10.99 3.18
73.34 4.45
31.26 2.98
205.61 4.89
-0.40 2.69
82.67 5.08
-3.26 10.88
21.26 9.85
19.38 9.13
6.49 13.01
18.75 14.04
10.72 9.25
44.27 11.68
50.18 7.85
28.94 5.45
7.31 11.19
5.53 14.41
24.57 10.95
98.15 14.95
65.79 9.86
383.47 10.23
4.52 6.95
5.10 10.86
-0.48 5.79
-1.40 3.10
22.50 3.83
31.36 4.48
0.82 4.22
2.48 3.85
76.01 12.56
5.28 13.40
-1.02 8.42
57.71 12.58
6.63 13.93
3.72 6.07
4.54 14.68
41.58 6.02
555.30 10.07
-2.99 10.03
-5.66 12.32
1.78 15.27
48.03 5.80
-3.12 7.56
-0.63 1.97
6.23 8.43
105.82 4.31
53.28 7.32
181.03 3.22
-2.73 2.67
26.62 4.27
10.61 10.07
-0.97 10.12
12.03 11.62
0.58 12.20
4.51 10.38
0.89 10.95
49.00 8.79
12.72 6.43
27.29 13.18
58.33 4.86
95.33 12.35
-5.86 11.02
1974.53 11.58
298.14 5.22
12.71 3.00
71.60 4.37
136.11 4.25
10.31 3.37
8.30 10.79
5.43 10.40
13.76 10.68
38.31 13.41
25.91 10.37
49.72 11.15
6.91 12.22
13.06 15.20
62.93 8.11
-5.81 12.89
9.43 15.72
19.97 15.63
745.09 8.17
11.35 14.47
13.39 10.77
3.78 7.86
19.66 11.17
13.73 11.76
193.11 11.86
8.05 12.89
20.89 9.79
14.32 13.81
3.62 14.94
7.03 8.98
19.89 12.04
62.81 4.22
-1.67 3.40
53.92 13.89
30.62 9.33
0.79 1.09
14.31 2.62
16.31 3.93
30.59 2.18
11.56 3.45
0.56 3.37
4.16 4.06
12.66 4.25
172.06 12.01
14.17 14.14
6.59 7.94
5.74 6.94
5.59 13.82
111.14 7.20
22.67 8.40
6.84 9.35
100.54 12.33
189.55 12.71
15.45 4.69
-5.12 7.65
50.36 4.49
130.46 3.26
122.78 5.65
2.92 10.75
102.26 12.21
8.92 11.25
6.26 12.10
7.82 12.27
66.02 9.51
7.85 12.54
149.39 11.66
7.66 10.85
6.04 11.40
-5.31 11.39
72.97 6.49
0.16 14.53
55.73 14.50
137.24 2.38
-4.20 6.53
-2.55 8.24
6.36 3.81
0.75 12.54
10.69 15.96
0.61 10.43
-1.13 9.40
27.47 6.02
26.48 6.92
248.69 6.13
475.98 5.28
374.88 5.17
25.37 2.43
0.70 2.72
6.69 10.60
21.72 11.99
28.72 10.74
6.52 13.18
8.60 14.63
32.54 12.41
-2.44 15.20
2.72 7.40
3.27 4.03
0.23 6.11
10.97 9.77
25.16 8.51
-2.89 14.06
360.68 8.01
63.44 8.04
2.89 2.29
22.44 4.54
3.05 4.95
263.19 5.96
-0.51 3.01
5.11 3.39
156.13 12.36
8.43 13.94
74.41 9.51
98.77 11.62
44.74 11.32
41.57 12.00
5.59 12.04
10.51 8.30
0.62 12.81
68.71 13.38
9.17 16.03
-2.17 11.45
7.73 14.55
-0.12 5.95
-0.35 9.58
42.92 2.15
13.93 6.47
1.46 6.87
-2.45 7.40
16.84 11.56
29.44 10.14
-0.30 0.57
0.80 3.24
99.07 11.14
13.38 9.72
16.62 12.81
107.28 9.17
323.98 9.98
61.49 5.48
3.26 6.64
-2.40 13.03
119.75 7.40
10.60 10.54
-3.07 13.34
3.50 8.11
5329.52 22.41
9.84 3.21
294.11 6.71
0.87 7.01
125.44 4.94
232.67 4.56
4.27 2.67
303.11 4.69
58.84 5.21
72.08 4.96
0.04 3.45
0.20 3.76
21.92 11.70
8.92 11.99
-2.07 12.25
20.96 12.08
-0.66 13.14
19.83 7.51
10.39 13.80
4.45 12.27
581.65 6.07
600.59 11.35
19.52 8.92
7.81 1.99
29.16 3.96
4.27 11.68
2.63 10.64
6.20 10.88
-1.45 12.30
-8.18 12.80
11.02 9.25
18.33 9.04
8.79 13.71
17.18 7.35
91.61 6.07
-1.85 13.82
81.75 4.78
504.57 9.88
2.32 10.93
0.65 15.21
-5.96 11.54
10.71 3.36
15.96 2.32
113.93 3.57
-1.02 3.38
6.50 3.75
36.36 11.06
39.17 10.73
-0.44 13.36
47.97 10.46
49.72 11.26
41.36 11.65
-1.26 14.54
9.81 9.28
286.38 14.38
122.43 5.82
1.94 12.86
1608.27 16.08
3.22 8.93
1.15 7.07
200.19 4.77
7.46 3.54
4.80 10.40
-4.46 14.61
14.89 11.16
-1.18 11.40
17.38 8.13
-6.20 14.93
5.57 9.26
0.27 11.98
30.80 11.23
10.13 5.76
7.54 15.14
30.05 8.64
3.34 8.58
30.11 9.87
104.86 6.09
37.03 3.34
140.07 12.02
19.15 5.96
35.24 6.37
23.82 7.33
71.97 3.85
25.53 5.65
213.93 8.07
329.98 7.29
16.11 3.68
926.31 8.58
289.62 5.74
-0.03 3.26
15.31 11.76
-0.63 12.08
22.73 12.88
-6.39 12.87
176.37 11.91
98.51 9.60
29.39 10.16
5.80 9.52
6.91 12.86
20.78 8.56
6.34 12.62
1.34 7.59
8.24 11.90
-2.17 6.63
0.38 9.99
17.74 13.47
-1.50 7.39
4.05 4.47
12.18 3.24
1877.68 11.24
84.93 3.37
6.87 3.04
-0.27 11.05
6.85 10.88
8.29 14.64
-5.70 11.43
5.01 13.05
66.50 14.22
11.08 5.15
129.08 14.28
34.78 3.29
1449.35 18.63
128.29 3.83
5.94 7.18
10.29 7.92
8.11 8.65
0.65 12.16
264.81 6.93
2.92 10.50
2.89 4.43
18.44 8.67
154.56 4.77
1395.27 9.63
-6.75 10.77
32.10 11.45
19.26 9.57
-8.41 10.84
0.83 13.11
42.55 9.59
6.61 13.68
0.03 6.75
-2.74 10.98
9.64 6.67
28.25 9.46
-3.85 3.49
182.07 3.48
94.05 4.89
0.35 2.55
87.79 2.17
76.27 3.50
6.34 3.86
70.75 11.42
-5.14 12.28
24.20 15.04
40.16 7.68
8.31 5.91
-0.11 6.65
1.26 13.36
34.21 3.46
0.25 9.52
1657.99 10.98
16.28 2.51
5.99 0.88
3.85 4.81
17.57 3.95
2.71 12.35
12.59 12.66
9.59 12.35
0.01 12.75
7.33 13.26
86.67 11.60
182.38 12.35
3.74 13.37
4.85 7.89
107.14 9.67
175.13 6.52
-5.20 5.42
14.59 12.33
1007.25 14.63
26.06 10.80
7.61 13.01
-0.20 2.11
1.78 3.84
86.47 4.58
195.20 4.35
21.55 12.08
48.42 11.89
-5.24 14.26
18.97 10.90
-1.25 11.14
11.20 6.23
84.28 12.35
-3.54 13.77
73.46 6.18
9.16 13.99
10.29 3.92
33.62 6.59
0.76 6.83
8.28 7.54
5.31 8.35
127.60 7.52
9.94 6.57
71.99 2.77
34.46 2.70
259.30 5.81
-0.66 1.61
1.46 2.73
540.60 7.48
6.31 10.83
8.49 8.91
147.11 12.18
11.96 11.39
-0.97 12.49
4.49 8.45
-6.05 12.15
3.04 5.85
46.93 9.07
10.62 8.23
73.66 9.99
-2.23 10.05
4.76 5.35
1.06 10.67
11.34 8.80
25.87 5.27
131.26 4.55
434.24 4.74
215.55 4.98
0.43 3.63
19.66 12.94
14.84 13.62
44.01 11.21
89.12 12.10
57.38 10.52
42.40 11.08
22.80 11.54
-1.25 10.97
18.90 12.66
2.17 12.89
69.22 10.30
26.51 13.98
11.22 7.33
73.62 7.31
424.24 13.54
49.13 4.34
-5.11 7.38
1.58 10.89
414.50 6.88
179.53 10.38
168.11 10.96
171.12 7.22
181.80 4.46
351.77 8.66
3.74 5.53
356.59 6.54
309.99 7.85
77.93 3.38
26.26 4.48
282.55 5.45
73.42 4.23
5.09 4.00
41.39 3.80
17.88 12.28
8.80 13.98
26.87 13.67
-4.47 11.47
6.50 7.49
15.13 9.39
3.16 9.74
5.69 10.89
468.16 7.28
-2.73 8.51
23.44 3.86
0.47 1.27
177.80 5.89
8.36 2.93
267.86 5.48
126.52 4.88
64.39 4.23
54.37 3.84
8.21 12.32
3.05 12.52
8.41 13.34
3.05 14.05
28.70 10.22
-8.94 8.35
89.44 9.69
3.19 6.81
14.56 4.07
178.44 9.12
3.54 12.36
16.93 10.34
402.16 9.17
254.95 5.86
25.97 3.20
-7.71 10.84
20.41 9.70
-7.19 8.90
30.19 7.01
1.21 14.51
19.37 5.78
30.93 5.32
79.24 7.18
-1.86 8.10
41.35 2.46
15.33 6.45
3.41 6.82
9.30 3.62
56.41 3.03
20.55 1.92
57.80 3.40
1.98 4.00
21.78 12.98
-0.81 13.66
3.87 11.16
0.45 10.58
5.41 8.14
18.10 7.29
39.24 6.67
9.30 6.88
3.81 12.84
0.57 3.30
-0.32 10.87
2.29 7.11
0.60 8.10
13.51 8.55
2.31 4.12
29.95 7.04
51.83 4.68
-0.10 11.79
4.87 12.13
-4.78 11.59
0.60 12.31
4.53 12.68
11.39 10.04
9.64 9.83
-0.07 11.99
2.17 6.69
23.09 5.17
3.29 9.23
343.60 14.32
2.88 10.45
28.99 11.62
35.64 4.34
1.74 6.09
104.45 7.38
6.32 11.44
-1.28 3.91
83.67 7.46
24.66 9.36
17.41 4.26
12.77 2.57
54.13 2.91
15.72 1.97
99.81 3.28
0.36 11.22
-3.25 11.63
8.11 12.81
43.32 10.54
17.26 8.90
19.47 9.90
18.96 13.35
33.90 8.78
140.31 9.14
-0.51 9.33
25.78 12.21
7.91 12.14
17.09 9.67
313.84 5.91
108.48 6.29
142.90 5.43
10.09 3.26
0.79 3.32
5.48 11.05
0.94 9.70
23.55 12.09
-8.22 12.12
-5.49 14.24
7.41 9.21
44.68 15.02
44.04 9.06
49.02 13.32
61.22 5.89
6.24 12.72
408.26 13.17
0.93 10.16
115.07 12.36
86.10 10.74
-4.20 3.10
0.76 1.92
104.64 4.68
260.75 3.47
19.51 1.87
10.17 12.25
7.62 12.99
-5.99 13.22
5.56 11.06
38.44 9.92
2.74 6.48
0.87 7.57
2.65 13.43
5.37 5.70
89.05 5.63
1.08 7.54
3.31 5.31
8.69 7.21
21.63 7.87
178.77 4.23
24.17 3.15
344.06 4.60
11.33 3.55
180.92 3.53
1.15 2.98
1.59 3.53
0.88 12.57
-3.19 12.17
11.27 13.04
10.75 13.07
5.01 10.30
26.48 8.09
41.99 5.96
6.06 11.30
40.66 5.64
2.49 3.72
29.76 8.44
0.61 8.58
77.15 10.07
141.01 6.90
0.98 6.14
50.73 8.08
163.19 6.03
20.25 2.76
6.92 1.75
7.64 4.43
46.06 3.18
166.70 2.39
0.30 3.32
3.59 11.30
44.47 10.26
6.42 7.57
254.68 11.79
3.16 5.82
10.05 6.98
0.15 6.74
291.59 9.96
12.57 12.13
2.49 7.14
15.30 9.74
408.43 7.06
0.64 2.24
9.46 5.65
6.98 3.47
172.48 5.55
201.34 6.25
63.00 2.16
2.59 2.64
-0.78 13.05
13.41 11.36
6.37 12.35
-9.51 12.48
8.57 11.07
-3.25 10.57
0.49 12.21
14.86 13.06
1.27 10.63
-1.33 11.43
5.34 12.32
261.85 4.70
115.22 8.24
45.65 10.68
2.03 1.63
0.42 0.72
306.46 6.80
136.19 4.28
-0.04 1.64
6.54 3.04
15.69 4.57
-0.31 2.01
41.51 4.06
1.02 2.64
87.41 4.41
234.51 6.70
9.26 12.19
3.72 10.63
9.88 9.52
4.70 11.96
3.08 13.69
25.43 9.45
25.37 9.51
-4.87 9.20
6.66 13.09
67.73 10.21
73.40 10.94
-5.65 10.56
57.27 11.93
51.60 3.48
2.52 6.07
0.35 10.16
95.49 5.58
52.39 3.82
3.27 4.86
49.11 5.79
4.01 1.89
25.82 2.28
79.14 3.88
8.29 2.73
1.43 10.65
34.41 13.00
10.36 13.17
6.37 14.12
-1.11 9.87
-0.84 9.34
31.86 7.90
217.53 11.62
39.65 6.63
95.13 6.60
155.03 10.71
6.30 11.72
1.81 5.85
4.61 4.72
107.21 4.41
24.01 6.18
100.00 2.84
32.37 7.46
31.94 7.79
22.46 8.09
107.43 5.46
14.64 4.90
6.87 2.57
24.10 2.37
23.49 3.52
201.29 4.44
1.15 2.69
11.53 12.05
11.45 10.35
80.30 7.29
-2.03 7.70
9.82 12.59
215.40 4.39
86.74 9.40
6.13 8.87
56.36 10.27
-0.24 4.05
68.75 3.30
0.54 6.41
52.01 9.03
193.32 5.40
103.96 1.82
356.18 3.92
12.63 2.93
26.03 4.53
39.97 2.32
-0.81 2.04
11.36 11.25
0.31 11.17
10.32 9.18
25.28 8.58
103.15 8.23
104.12 10.01
-0.69 7.74
46.32 4.29
22.69 3.89
2.45 7.34
0.69 8.95
1.44 10.12
63.80 5.05
114.56 7.45
100.73 2.79
344.92 6.20
17.29 1.93
53.45 2.79
134.91 3.99
3.23 13.34
6.74 8.59
-0.04 7.37
3.54 11.60
21.33 4.69
351.77 11.17
99.87 4.52
1.55 11.75
1.57 4.66
3.03 4.66
14.51 5.75
0.15 0.64
140.03 4.90
115.07 5.93
0.89 12.71
6.07 11.18
8.38 13.71
14.71 10.18
-0.68 8.81
0.46 11.06
14.10 11.92
3.19 11.27
0.93 13.58
8.55 10.43
0.12 10.09
-2.85 12.29
2.89 7.65
40.15 7.00
24.72 10.45
6.24 10.77
21.76 11.98
17.08 5.38
13.11 6.98
273.49 5.61
27.32 8.68
1.74 7.95
0.42 1.97
3.79 2.60
10.48 2.79
35.57 2.65
50.88 3.96
70.46 4.51
11.19 11.67
20.35 12.27
-3.30 12.50
9.81 10.15
22.80 8.96
28.28 8.19
-0.31 9.73
78.32 6.04
12.67 4.78
2.07 9.42
45.59 13.22
100.81 7.76
82.04 5.65
7.59 4.63
8.14 7.31
2.67 8.70
1.99 9.67
73.56 4.30
118.05 4.73
1.22 6.83
123.85 6.20
-0.51 3.62
11.74 13.63
2.73 11.16
2.59 5.49
9.57 8.71
6.90 9.31
0.13 9.93
45.09 11.18
-3.66 6.06
6.81 3.92
5.62 6.24
12.90 6.88
52.30 6.69
1391.41 8.65
182.25 3.55
47.38 3.83
0.44 2.10
183.75 5.74
-1.91 12.41
8.93 12.84
4.62 10.84
4.79 9.31
18.18 7.57
-4.53 9.26
81.87 9.27
50.19 7.35
40.65 8.94
27.41 11.10
9.97 4.55
2.24 4.11
3.13 6.06
172.34 5.47
44.75 3.15
184.04 3.27
75.72 3.25
11.38 4.62
25.57 3.09
29.42 4.06
-3.25 11.56
4.14 12.11
47.22 10.08
33.48 10.97
8.50 7.73
4.21 7.08
-1.03 5.85
33.41 8.19
-4.42 11.37
72.36 4.05
3.69 5.98
-0.52 2.33
8.02 0.84
4.21 4.47
0.03 4.07
258.57 5.26
40.93 3.84
-2.99 10.29
1.24 13.38
9.30 11.33
1.62 11.86
-7.09 13.20
130.01 10.42
17.18 6.38
-1.13 7.79
50.61 6.11
23.42 4.99
5.41 8.19
19.85 8.89
12.72 9.33
1.60 10.28
49.98 6.07
-1.10 7.19
5.07 7.30
46.04 5.97
24.94 2.19
167.55 4.00
17.93 1.96
198.66 5.50
29.38 3.16
277.00 5.66
478.55 7.30
-0.67 10.99
11.24 11.25
4.72 12.16
47.54 8.91
-2.01 10.60
100.18 7.54
7.27 10.27
0.45 10.31
15.85 11.21
28.34 13.14
28.05 7.47
48.02 7.14
11.62 4.90
-0.88 4.12
18.13 7.86
5.83 9.81
6.40 5.32
-0.15 6.35
918.87 6.83
24.21 1.27
95.98 2.53
86.84 4.03
31.69 5.33
37.57 12.99
14.67 13.64
4.87 10.75
3.36 9.76
8.84 8.79
-0.60 9.50
0.43 10.18
24.28 11.18
36.13 12.07
31.54 7.35
0.51 6.23
281.15 5.57
83.75 4.61
49.91 4.48
190.37 4.03
23.78 11.99
47.80 12.93
6.49 10.56
5.87 7.03
201.38 9.22
22.75 9.12
102.03 7.87
11.49 5.79
11.72 8.78
52.10 5.82
7.63 3.19
0.97 6.36
427.54 6.29
77.54 4.51
2.59 2.51
68.79 5.25
0.99 3.14
-0.32 0.93
282.26 3.12
7.08 2.26
4.95 1.49
243.54 5.14
817.58 7.97
76.44 3.55
25.40 12.19
1.96 8.95
4.62 9.79
21.95 8.80
50.73 7.52
6.90 8.98
13.91 8.15
8.70 5.74
5.95 3.80
79.87 3.84
5.48 9.17
4.54 9.70
40.03 6.82
2.15 4.62
24.90 4.01
16.82 7.27
31.51 8.15
44.03 8.67
5.27 2.73
1.12 3.78
0.52 0.36
65.83 3.71
102.02 3.78
0.62 1.89
4.12 2.69
320.59 4.22
-0.04 3.91
1.94 13.11
-1.87 11.58
14.15 9.96
7.72 7.30
9.26 7.40
22.73 4.19
24.88 8.77
-0.39 10.12
8.44 4.50
38.06 3.34
5.38 6.73
25.25 4.95
33.99 5.79
60.12 2.61
28.80 1.98
12.10 2.37
65.04 1.95
-1.88 12.27
39.88 11.26
-1.72 11.56
28.67 11.88
19.21 10.98
4.05 11.42
3.03 8.09
18.28 7.21
8.48 6.18
40.13 5.09
102.12 8.73
-0.60 3.80
5.13 7.82
12.22 5.71
2.73 2.16
5.48 2.19
21.52 1.93
25.41 2.25
44.42 3.95
127.28 3.04
146.84 3.89
12.24 3.08
63.08 5.10
1.16 4.20
6.74 13.29
0.22 11.07
44.31 9.47
17.00 7.97
3.18 10.05
50.66 5.70
0.74 9.88
-3.60 10.50
10.63 10.56
23.42 12.59
78.59 8.45
63.75 5.98
62.54 7.05
2.37 6.04
56.58 4.49
3.80 4.67
1.49 2.01
56.90 2.03
3.11 2.45
92.96 3.05
120.02 4.75
-2.65 9.82
6.34 11.99
-3.37 9.79
3.87 7.85
-1.55 10.21
34.58 6.09
-2.36 8.93
118.24 6.37
45.23 5.56
5.67 3.42
25.56 7.81
31.42 8.45
-3.88 8.45
-0.09 8.87
0.76 2.49
0.21 5.93
30.96 3.37
105.50 4.42
1.53 1.24
19.97 4.09
399.46 7.85
530.89 5.94
179.58 5.23
15.42 13.47
21.51 11.62
6.61 8.49
9.34 6.28
6.39 8.35
13.04 7.25
5.74 9.00
4.76 9.59
1.65 9.38
4.41 10.90
55.40 7.34
2.20 4.16
65.54 7.48
64.24 7.94
1.27 3.92
-1.33 5.43
20.00 4.34
23.46 3.27
-0.73 0.85
12.37 4.72
17.75 2.05
52.84 3.42
47.37 1.46
42.98 3.54
18.78 3.81
110.53 5.02
3.05 9.40
0.59 7.87
3.41 6.34
4.92 5.95
10.55 8.45
0.74 6.47
-0.58 8.27
-0.14 4.78
12.07 5.06
79.46 2.34
36.12 6.85
2.69 2.77
38.59 5.59
79.75 4.52
681.67 6.31
34.11 2.06
15.97 1.87
87.34 2.33
15.75 1.93
-0.91 3.16
-0.72 6.31
7.41 12.07
5.59 11.08
3.61 10.41
13.23 8.99
0.11 12.06
-9.63 11.98
5.48 7.55
2.50 4.66
2.50 9.86
-0.43 10.18
0.04 3.76
9.52 6.75
4.20 6.28
241.45 3.32
6.32 3.58
47.80 11.81
8.83 9.31
-5.46 12.62
18.22 7.76
4.36 10.23
4.14 10.28
-5.66 9.94
13.26 7.70
10.40 7.65
51.18 6.56
17.06 4.87
-0.45 8.48
97.76 7.18
2.78 2.63
26.16 5.28
168.39 3.93
0.04 4.89
117.31 3.64
48.33 2.62
0.26 2.44
469.68 2.63
33.01 3.53
68.96 4.16
6.95 11.15
1.89 9.77
69.37 12.43
4.80 9.43
-1.54 7.41
9.12 10.49
3.33 8.31
28.81 7.59
126.78 9.41
-4.41 6.19
4.25 10.21
3.64 10.72
0.63 3.93
2.47 7.12
-1.97 5.69
27.29 7.56
1.03 7.30
83.87 7.02
54.07 3.75
-0.74 1.02
6.22 4.10
50.44 3.39
30.80 4.05
121.20 5.49
128.43 2.76
139.43 6.13
369.25 6.53
-1.11 12.96
-1.34 10.60
19.46 9.88
7.13 8.77
-0.20 4.99
20.55 4.84
4.07 9.63
42.47 6.29
34.15 4.47
-0.25 3.50
-3.40 6.87
3.32 3.17
309.57 5.68
42.82 7.99
231.84 4.44
778.56 5.04
102.03 2.57
6.44 2.47
9.96 12.02
15.53 11.71
3.00 10.32
-2.15 8.91
0.59 8.74
22.68 6.53
-3.81 9.62
-5.69 10.26
1.07 2.46
52.63 5.88
4.03 4.12
1.50 2.46
1.19 3.83
26.31 6.77
61.69 4.33
9.46 3.16
646.55 4.69
147.87 4.30
47.17 4.15
6.16 9.28
1.67 9.81
25.28 8.67
8.18 8.83
4.28 7.54
3.91 5.87
11.71 5.52
1.66 6.69
157.33 7.05
45.36 4.64
0.24 4.46
3.29 3.17
1.69 9.13
4.61 5.12
118.18 4.76
30.37 6.76
-0.19 2.61
5.25 2.13
12.02 8.04
8.55 8.11
9.88 3.17
12.71 4.54
6.28 5.07
56.80 2.32
0.55 2.71
89.54 3.85
108.80 6.43
11.63 11.00
1.19 10.66
4.53 12.35
0.88 10.59
6.87 10.95
3.70 11.82
10.20 8.01
14.28 8.12
2.71 8.68
25.98 6.58
-0.89 7.15
32.56 5.23
39.56 6.54
212.68 4.84
20.96 1.85
2.57 2.34
146.28 4.94
48.14 3.22
-4.40 2.42
118.64 4.34
3.57 9.47
4.55 11.03
46.90 7.16
-1.50 6.19
4.66 10.71
19.05 5.18
190.46 8.56
8.63 8.15
16.69 4.21
32.44 6.67
22.52 7.05
244.90 5.87
36.25 2.04
54.16 2.60
164.04 4.43
133.95 3.59
347.80 6.21
20.52 12.28
48.10 12.27
-2.39 9.07
-1.27 6.95
13.26 9.27
33.97 8.54
0.31 9.91
2.54 10.61
23.39 7.67
2.24 4.45
18.53 2.59
7.59 8.89
3.20 9.23
5.85 2.95
-4.25 5.22
35.58 5.16
-0.89 1.15
13.30 3.01
154.21 5.35
1.90 10.08
1.82 11.20
12.95 10.21
22.88 10.60
7.89 7.56
3.85 9.31
-2.55 5.98
2.56 9.37
0.42 7.12
16.87 6.21
8.57 10.09
30.66 7.75
15.55 8.53
7.36 4.60
13.84 6.40
34.10 5.14
31.68 4.19
2.33 2.08
31.43 1.92
125.49 5.39
324.19 7.61
6.74 8.95
2.05 7.92
0.11 9.21
25.41 5.39
-2.52 4.42
7.63 7.73
-0.93 5.52
9.62 3.95
36.40 2.80
119.38 3.91
6.02 3.53
1.21 10.76
17.26 10.88
0.86 11.61
11.57 7.38
120.68 6.93
14.23 8.71
5.83 4.53
-4.85 8.43
23.60 6.94
17.47 5.60
10.16 3.61
1.23 10.17
31.52 7.07
2.47 7.50
10.67 3.41
67.96 3.79
11.16 5.93
0.81 4.90
195.44 4.50
-0.13 2.10
6.24 1.99
21.65 1.37
12.87 4.38
-0.87 9.08
-0.35 10.54
24.76 8.20
6.55 5.64
94.37 6.11
10.16 6.60
-2.45 4.76
21.73 4.13
87.25 4.94
41.13 3.62
6.21 9.13
39.27 6.47
5.72 6.76
6.57 4.85
3.90 3.12
160.29 3.55
35.60 2.19
29.50 2.68
0.69 1.62
217.15 5.30
18.03 2.21
9.79 11.72
-2.11 12.40
29.83 11.23
1.72 7.12
1.78 6.25
4.60 6.19
6.86 6.03
9.64 11.10
4.16 7.85
-2.09 7.62
106.95 5.66
-2.43 8.53
1.56 3.07
3.46 2.51
11.21 6.96
31.36 8.54
104.34 3.89
20.56 6.91
11.33 4.03
15.61 2.88
6.13 1.80
131.74 5.14
120.74 3.46
18.75 2.48
18.91 10.26
-3.05 9.70
-0.41 8.60
26.00 10.19
-1.49 7.64
-3.66 9.83
5.19 5.27
1.38 3.12
59.55 6.85
65.72 5.82
1.90 3.49
5.28 4.64
14.20 4.27
12.42 4.37
43.90 3.58
62.56 4.08
23.89 1.14
-1.11 2.05
23.62 3.62
11.12 4.12
348.30 7.15
1.87 10.32
7.46 7.71
15.29 9.58
0.76 7.20
25.69 6.90
0.48 10.81
0.21 5.36
6.89 7.92
1.83 2.46
43.28 7.86
1.86 5.11
20.38 2.15
69.53 4.32
185.88 4.06
0.23 7.08
0.45 8.14
7.18 8.42
-4.84 8.34
37.20 7.81
7.00 5.83
3.79 9.73
2.03 6.40
32.69 4.83
34.40 9.48
-2.27 8.65
32.90 3.23
4.10 3.34
5.44 4.34
145.07 5.17
-0.22 1.84
0.27 1.55
25.54 5.29
5.84 2.08
18.54 4.03
96.23 5.25
770.24 10.82
-0.62 6.96
11.43 9.89
3.38 10.33
-2.45 8.67
9.59 12.13
23.65 9.66
14.74 8.18
0.99 11.77
-2.60 9.31
30.24 7.72
6.29 2.28
-1.04 0.65
102.06 2.97
8.81 2.82
18.61 12.51
6.23 10.90
1.06 8.57
13.82 7.08
4.83 5.82
9.87 7.92
5.85 4.69
171.79 6.17
2.52 5.58
11.32 7.99
3.34 4.55
59.12 4.06
15.17 3.61
52.23 0.48
565.96 8.69
360.04 7.06
155.66 5.60
6.20 9.95
-2.33 6.92
19.23 6.25
132.61 7.61
7.13 4.55
125.77 6.34
-3.11 7.74
48.96 6.75
24.38 5.67
-0.43 9.51
0.30 6.54
5.39 4.55
2.51 2.43
0.17 5.57
1.93 6.32
23.56 4.98
2.17 5.50
12.79 1.55
364.94 4.49
124.52 3.75
139.58 5.16
77.80 4.00
-3.39 10.44
-0.91 11.03
5.30 8.70
-3.30 7.26
1.16 7.30
4.37 10.17
-3.00 5.76
0.77 10.94
1.96 7.81
16.58 6.10
2.22 3.85
37.03 4.41
-0.61 3.43
9.17 3.53
15.13 3.98
63.98 3.41
36.27 4.96
10.91 2.68
337.93 4.86
-0.44 3.57
70.32 2.38
23.03 2.30
130.52 4.90
-2.92 7.90
7.01 9.20
20.48 7.99
-4.50 9.93
158.02 7.38
25.16 7.58
3.47 8.69
6.45 3.40
7.35 2.16
5.09 5.84
25.29 3.41
4.94 2.02
21.47 4.80
-0.43 1.78
171.31 5.22
478.52 8.37
3.79 3.90
3.24 11.64
13.20 9.88
6.18 8.63
54.34 11.00
4.07 9.32
7.42 6.38
-3.44 9.26
106.06 7.44
6.33 3.23
30.91 7.36
0.17 2.58
6.16 2.14
18.25 5.11
0.07 3.41
57.80 2.93
12.57 1.23
1.11 2.73
1.21 1.78
13.29 1.62
145.11 5.70
43.08 4.76
7.10 9.77
2.63 12.22
1.23 8.64
7.34 9.32
4.76 7.94
4.01 7.28
26.43 4.02
10.35 10.31
41.62 7.93
6.08 3.19
17.33 8.22
3.18 5.63
3.36 4.62
18.02 3.11
48.43 5.88
2.71 7.85
2.21 2.00
5.96 1.45
0.12 1.39
87.16 5.11
13.46 6.10
13.88 11.12
-1.29 7.00
18.10 5.62
-5.66 9.49
22.46 5.21
4.56 9.20
-2.10 6.33
19.20 4.43
8.41 4.41
33.90 3.61
-0.33 2.81
36.86 5.99
21.24 2.89
1.85 11.14
-0.49 10.36
11.06 11.64
0.75 9.69
-0.95 5.96
3.32 5.54
-0.87 11.54
1.14 7.77
8.63 5.49
242.76 7.80
107.24 6.19
-3.08 7.95
24.74 7.87
18.73 4.40
1.05 2.68
45.97 8.11
22.72 5.81
12.81 4.21
37.56 3.66
-0.12 3.18
8.14 6.67
24.04 9.76
3.62 7.21
7.46 8.78
2.05 6.52
7.30 5.68
14.99 10.28
8.92 11.41
6.14 4.49
-0.50 4.01
6.21 8.92
4.29 6.82
9.32 10.01
14.71 8.60
31.47 6.50
446.32 5.23
1.50 4.91
2.65 3.78
34.38 4.08
621.35 8.28
1.53 4.51
5.70 6.73
8.53 11.84
4.00 8.41
4.12 8.02
5.40 9.29
5.00 7.22
48.93 6.12
12.22 4.60
36.02 8.69
30.71 6.48
26.41 5.21
3.72 5.08
1.33 9.57
10.85 5.34
74.78 4.12
3.51 2.66
23.50 3.85
26.54 4.85
1.95 5.42
1.71 2.68
56.26 6.20
0.89 10.30
-0.65 8.65
3.11 7.21
3.22 9.58
5.87 8.56
36.85 4.57
17.19 3.91
3.31 6.49
5.36 4.72
14.24 8.02
16.83 6.19
26.67 7.02
36.70 3.79
3.59 1.90
2.38 2.94
141.09 3.03
352.16 7.73
7.82 11.86
-2.54 10.16
-4.30 9.78
9.78 9.61
17.05 8.22
4.27 8.91
38.10 6.47
25.60 10.16
22.31 5.26
9.87 3.45
51.69 9.81
1.66 2.37
47.24 5.62
-3.00 5.59
2.91 3.47
235.16 5.28
77.81 3.33
0.77 10.47
-2.57 11.48
3.76 7.47
4.74 10.97
29.21 6.85
17.37 8.78
1.96 7.35
4.28 3.99
135.41 3.71
25.75 2.83
160.81 5.36
11.16 4.28
17.01 20.16
17.23 16.09
27.00 23.91
38.78 6.55
45.40 6.10
-0.99 11.50
8.55 21.56
57.15 19.14
-3.17 29.70
15.48 12.22
84.69 24.65
-1.59 5.48
6.98 20.52
44.05 20.01
43.33 15.19
6.73 18.51
0.19 7.56
84.33 15.10
80.80 5.70
6.53 19.54
42.38 20.88
-3.15 13.05
-2.06 19.48
2.94 13.39
57.65 23.72
105.43 4.51
61.17 13.93
10.85 19.70
1.16 18.69
111.06 13.96
0.22 3.61
94.62 4.00
12.49 9.54
19.39 16.16
32.96 17.51
11.54 14.23
33.72 24.70
16.83 20.03
19.54 16.83
20.13 8.67
72.63 8.99
-1.03 9.64
5.94 11.85
3.32 16.50
123.25 8.57
18.51 12.68
4.70 14.72
377.35 9.09
2.76 9.87
197.56 13.56
89.42 5.95
31.41 6.32
43.74 11.99
12.66 26.12
30.64 28.14
10.18 23.76
647.02 7.18
1.36 4.44
13.66 20.71
665.65 12.94
3.79 15.29
56.97 21.94
-3.16 18.08
0.30 2.50
-2.24 3.96
103.61 8.90
98.11 4.52
194.25 4.80
29.67 21.41
4.08 5.10
107.69 18.46
29.46 12.96
36.82 6.76
35.94 5.02
43.06 14.69
372.54 6.10
271.83 10.78
8.20 9.63
15.13 15.90
60.81 5.22
118.33 5.93
11.21 12.92
6.33 5.52
7.64 5.48
6.96 20.75
114.81 22.91
469.12 8.47
-4.82 22.45
2.56 4.62
27.84 21.87
259.17 8.21
13.67 14.78
107.59 8.39
208.54 11.06
0.13 11.35
8.91 17.69
7.99 16.21
9.70 17.09
18.82 5.69
5.34 1.85
243.07 3.94
115.94 7.75
61.71 10.46
10.39 18.50
19.67 9.79
108.48 22.14
5.44 5.75
157.63 7.93
200.84 7.88
1.69 3.96
38.38 22.49
164.83 8.64
66.79 7.39
236.34 11.73
-7.73 11.46
4.77 13.27
-3.94 10.53
119.22 8.75
90.11 9.71
-1.75 11.94
9.13 18.87
27.98 3.86
-0.93 18.59
12.30 20.38
188.94 7.47
-3.69 14.37
129.25 13.19
-3.19 17.67
-0.49 1.00
14.27 13.51
-3.05 16.74
29.26 7.00
21.68 5.24
3.61 10.12
10.68 14.88
98.69 5.98
27.15 10.39
-3.02 13.55
12.71 3.22
2.04 11.65
34.47 12.99
19.62 14.12
64.01 10.75
39.07 17.09
159.00 10.31
44.02 18.27
-2.70 16.34
385.31 9.82
0.34 15.66
216.67 15.94
-0.28 18.24
158.83 8.71
5.94 8.05
257.30 12.95
4.16 10.03
28.54 3.16
75.08 5.20
138.46 10.58
99.82 16.11
193.42 7.82
11.74 5.18
24.90 14.30
44.47 16.08
241.37 10.09
8.12 6.53
5.84 14.93
-0.11 5.64
0.06 2.81
27.37 18.96
294.50 7.57
59.75 4.27
8.49 6.53
-1.77 17.04
7.45 4.97
35.82 5.66
189.73 9.00
41.68 8.09
96.66 6.04
42.21 11.49
2.55 4.79
60.02 8.11
85.90 9.25
6.92 10.26
-0.30 11.45
14.21 12.82
-1.54 9.35
162.55 15.64
-3.90 18.56
84.54 15.11
14.76 18.37
4.65 12.33
39.99 6.05
18.82 7.59
122.31 11.49
0.36 10.07
163.95 16.34
53.82 13.54
87.87 15.73
5.10 12.43
24.09 5.86
0.85 3.51
6.91 3.16
34.01 6.39
142.41 13.38
9.56 18.84
137.59 12.04
8.24 11.34
0.13 7.47
110.54 14.69
1.23 6.31
73.00 8.07
21.25 12.47
151.13 7.98
186.50 12.74
24.91 10.67
92.11 3.52
116.28 9.42
20.13 15.62
-3.80 17.11
10.13 5.56
14.76 2.98
0.20 3.82
2.05 9.65
8.78 13.73
-2.86 9.42
2.57 12.07
211.42 11.18
114.94 5.21
55.80 17.50
127.76 10.32
-2.87 9.76
23.81 11.73
71.62 18.91
7.66 7.94
3.25 9.41
11.88 10.71
63.46 17.93
24.28 6.25
112.52 8.39
66.21 9.51
25.39 16.30
14.11 18.04
5.99 4.14
-8.52 12.87
217.41 14.06
66.54 15.03
231.22 11.33
28.27 10.93
3.13 9.78
20.50 3.46
0.41 1.68
19.62 15.41
4.75 16.23
-2.10 18.75
-10.18 17.79
14.81 6.02
0.27 13.50
175.25 6.84
54.22 3.85
55.52 5.15
5.97 7.23
22.68 12.37
2.29 0.84
2.92 8.05
2.87 2.04
82.29 8.14
143.62 5.79
68.01 4.50
26.96 3.65
-5.58 15.65
0.95 15.09
37.45 2.96
22.58 14.63
92.74 3.22
232.22 5.25
56.89 3.28
139.60 13.27
2.80 14.34
60.83 9.46
46.82 5.46
184.16 8.38
6.16 14.18
-9.78 11.70
3.24 3.20
25.67 7.43
85.45 11.58
65.88 4.51
81.23 7.48
2.45 2.61
10.91 3.56
5.70 3.08
331.02 3.45
16.75 13.82
52.71 5.77
12.36 14.34
356.61 6.42
48.90 3.47
22.36 14.04
93.18 16.07
9.82 5.63
1.74 12.04
72.92 11.32
47.54 5.88
5.05 4.11
2.03 8.87
9.61 11.70
43.53 8.80
41.75 4.96
13.70 4.17
1578.44 7.13
39.77 6.03
18.29 15.61
36.90 14.53
1.51 16.47
8.06 15.85
31.04 12.48
3.14 10.61
5.50 9.96
0.88 3.57
14.99 14.00
54.79 3.76
316.14 4.69
17.04 3.82
4.63 5.22
8.51 3.10
9.27 3.01
173.30 8.95
44.78 8.15
14.32 12.56
4.44 15.75
37.94 13.61
110.79 14.24
7.91 12.65
646.02 10.03
314.60 6.89
9.42 6.42
9.63 11.54
112.72 9.11
31.87 4.65
7.60 9.03
140.09 5.91
-0.09 1.68
45.28 7.81
-1.59 9.95
-4.99 10.18
30.04 12.07
13.05 4.55
4.89 12.20
18.84 2.87
23.11 9.46
14.50 13.17
69.94 3.92
40.19 8.21
89.90 15.18
22.82 5.06
3.46 3.85
9.71 5.25
245.56 8.78
104.12 11.85
20.34 9.02
1.13 11.24
8.94 10.12
259.56 6.28
8.23 9.05
0.16 7.87
117.70 7.23
23.36 13.84
7.88 9.02
22.04 5.85
15.50 13.76
20.76 11.64
0.20 14.41
1.41 10.65
4.21 14.30
6.09 9.77
18.34 13.68
33.43 9.20
3.38 7.39
5.41 12.36
1.90 6.32
21.36 6.62
26.65 5.50
59.31 10.69
8.66 13.76
30.24 11.25
3.03 3.83
0.06 4.09
18.67 15.57
3.08 9.29
1.51 13.27
0.48 6.13
157.39 4.30
-4.03 10.35
2.28 12.08
53.43 8.27
0.54 3.42
111.99 5.57
0.40 2.30
11.63 13.05
8.80 6.51
-0.32 7.35
-6.33 8.61
58.02 5.76
2.07 13.14
8.70 9.33
92.82 5.49
22.79 3.53
8.24 9.61
3.34 4.04
73.95 4.15
57.95 8.41
36.06 12.02
341.03 4.50
-1.33 4.20
136.00 7.12
-9.09 12.30
1.48 8.10
2.11 3.70
64.22 3.09
132.59 6.94
0.45 7.75
183.58 6.72
45.32 4.30
58.65 10.94
2.89 5.65
24.23 8.18
-1.69 9.63
208.64 4.28
-0.25 6.77
16.57 9.07
20.43 9.41
6.48 13.04
-1.47 8.41
24.97 12.73
0.04 8.27
133.61 13.62
110.29 5.60
3.43 6.62
0.38 12.60
264.30 6.08
-2.15 4.70
14.46 6.69
-0.59 8.42
11.25 2.56
8.03 2.13
-7.69 14.05
24.63 11.59
6.05 11.92
-2.89 5.82
1.46 7.65
58.47 4.15
626.15 9.82
28.47 14.39
13.07 3.30
538.95 3.85
6.44 13.45
8.41 2.96
26.46 3.75
47.52 7.66
-2.62 12.57
12.35 3.68
19.61 4.14
-2.37 4.74
156.34 7.78
8.45 8.56
-3.35 7.84
9.87 9.61
-4.48 10.80
34.89 6.44
49.60 4.98
0.14 0.96
32.22 4.14
8.46 3.41
-2.30 13.26
34.63 6.77
6.12 11.62
156.69 2.56
-1.41 7.07
173.27 9.94
366.02 7.44
-1.41 5.85
9.88 9.85
84.86 11.76
7.79 12.52
8.31 7.95
-3.56 6.66
18.12 10.32
120.73 4.13
2.08 3.12
2.16 3.41
3.73 6.79
58.46 6.28
0.15 3.51
5.49 2.82
4.47 10.66
2.00 13.15
37.80 11.10
3.75 13.18
5.45 4.97
166.50 7.92
6.12 10.98
2.98 4.38
142.65 7.31
1.98 10.82
0.15 4.07
17.37 5.37
4.52 10.35
-5.13 13.07
369.18 6.85
11.13 8.51
103.27 6.65
10.46 8.88
-0.77 5.64
27.60 8.05
0.27 8.89
9.47 8.02
259.34 3.97
1.55 11.98
61.32 13.47
20.77 12.20
-2.60 11.46
7.52 11.93
129.87 12.28
27.15 6.61
8.56 9.09
21.40 10.92
222.92 3.74
1.92 4.91
128.86 5.10
3.92 6.53
40.85 5.50
-1.33 9.44
6.24 10.19
19.94 11.84
-0.04 9.96
-3.75 9.88
38.09 1.69
5.05 7.90
155.21 5.79
72.03 3.03
-1.14 10.35
63.95 5.74
77.07 4.94
6.53 5.99
44.84 12.54
17.25 9.65
-0.95 8.19
69.74 7.70
1.72 10.87
1.91 5.40
12.16 9.14
0.61 8.94
0.40 7.16
3.05 9.12
24.73 9.12
29.13 3.41
19.60 6.52
61.57 3.34
-1.82 10.92
43.82 9.16
-0.93 9.30
3.23 11.48
31.05 11.40
-5.54 12.45
3.98 2.60
22.38 11.74
1.60 7.73
9.96 9.92
2.10 11.01
272.48 3.79
-3.90 8.04
6.13 10.76
17.12 5.90
-1.22 6.90
53.39 4.68
9.35 13.06
-0.13 8.53
7.86 10.80
52.02 3.24
0.29 9.20
178.08 10.97
4.18 10.86
49.12 11.70
62.60 9.17
-4.42 9.15
4.86 6.53
3.80 11.67
1.71 5.18
-3.99 9.44
3.55 6.67
4.09 5.22
16.10 10.52
77.51 8.14
-1.37 9.93
1.73 11.92
15.06 2.25
14.05 12.26
62.09 9.51
31.24 4.34
-1.83 9.31
-2.56 9.41
3.81 6.01
5.49 4.77
1.82 5.29
4.59 5.99
9.41 11.53
60.49 11.22
137.75 9.82
104.97 5.32
15.38 10.98
35.46 7.28
43.95 9.48
8.05 8.92
-3.18 4.08
-1.86 7.08
29.68 5.45
2.82 6.97
10.61 6.14
-4.68 7.69
2.47 2.98
109.11 3.63
7.71 11.24
-0.73 3.53
4.73 9.43
0.09 7.99
33.15 10.51
-1.98 11.13
134.89 9.51
44.35 10.29
19.08 11.15
48.03 7.36
7.14 9.60
-0.59 10.49
6.70 9.43
32.68 2.80
-0.90 1.79
24.34 10.21
-2.62 5.89
-1.27 9.97
5.04 1.46
0.06 6.96
12.09 1.88
1.01 6.11
12.27 2.11
13.56 9.50
2.11 10.83
15.50 3.65
19.65 6.46
13.25 7.82
46.65 10.83
2.98 3.11
21.48 8.70
-1.13 9.03
-2.15 2.37
5.99 2.38
87.95 5.18
101.76 7.37
61.34 7.87
0.52 9.47
-0.30 7.14
18.86 12.10
35.32 7.39
69.23 7.51
7.18 10.47
2.52 4.53
30.61 9.32
0.11 10.59
4.24 8.78
38.07 4.90
8.68 8.86
8.11 2.93
63.80 6.47
8.17 5.04
18.81 3.37
53.04 11.90
4.92 10.53
23.35 5.12
2.65 10.53
0.03 9.24
10.36 8.95
1.31 11.02
0.27 3.42
203.78 11.34
-5.43 10.50
14.18 1.40
8.88 5.47
50.74 8.21
13.29 9.44
6.64 4.15
0.19 11.38
17.07 5.59
-5.65 6.07
0.99 10.21
5.31 8.02
16.14 4.51
-0.34 6.35
5.96 8.46
11.83 11.99
235.38 5.37
25.50 6.24
71.47 2.90
97.68 7.62
34.01 9.96
136.64 7.83
117.07 7.26
37.94 10.47
0.31 11.30
-0.64 1.13
2.64 11.37
-2.98 9.10
10.18 9.47
230.78 3.01
5.80 3.88
44.41 7.86
93.33 7.72
23.51 5.89
38.74 7.22
136.46 4.66
25.23 10.47
35.47 5.90
156.57 10.94
2.15 10.97
28.49 4.91
0.51 2.05
306.64 6.46
0.48 6.35
-2.42 6.90
-0.85 8.90
39.28 1.94
34.35 3.47
51.31 2.80
0.43 1.94
5.70 10.27
-2.28 8.07
38.86 10.50
25.73 8.55
50.94 4.28
40.47 5.00
34.31 10.39
17.98 5.76
7.71 8.75
7.41 10.76
3.29 5.27
133.59 2.79
0.46 5.02
28.25 10.25
11.76 2.61
3.76 8.24
0.71 8.60
33.03 6.38
8.77 9.88
159.75 4.07
320.56 4.03
2.13 4.86
9.40 7.95
8.66 10.22
2.77 2.83
3.69 7.83
630.31 4.13
0.31 4.62
1.89 3.43
1.94 4.35
7.36 11.65
3.75 9.61
50.75 8.90
23.71 10.79
77.71 8.40
49.71 10.84
100.83 5.12
-4.65 8.69
13.69 11.03
20.72 5.75
-2.84 9.10
3.27 7.37
-1.13 9.37
1.06 10.58
8.24 8.28
27.97 3.75
38.52 4.62
12.12 11.84
30.14 9.74
22.52 3.45
2.13 10.35
73.24 7.46
1.30 9.27
30.65 8.86
0.66 0.57
1.13 6.34
52.29 7.65
19.58 5.35
0.17 6.53
5.82 5.51
25.39 7.37
12.14 9.24
22.00 7.85
-1.63 10.38
5.25 7.78
0.19 3.96
1.68 10.18
0.45 2.20
15.50 3.59
15.84 9.69
4.97 11.58
12.31 10.47
41.58 5.98
95.53 7.92
20.83 8.99
-2.42 2.55
1.54 9.83
-0.52 2.50
32.73 3.16
-0.90 11.67
34.87 9.75
15.40 10.38
226.86 5.40
70.77 8.68
2.08 4.08
84.84 8.64
5.53 6.30
1.73 7.65
32.65 9.30
35.54 6.67
28.70 4.50
3.47 7.69
0.47 2.90
0.98 4.78
2.49 3.42
13.39 6.95
-2.47 7.47
-2.90 10.86
112.88 10.75
-0.27 9.88
4.76 9.83
17.14 8.45
7.12 8.46
312.00 4.43
12.62 9.22
4.90 8.71
7.96 10.64
2.14 4.61
11.17 7.71
-0.99 3.07
113.24 3.88
114.70 10.77
31.75 9.27
59.65 11.15
3.09 10.74
64.22 8.99
85.27 9.74
43.77 6.01
0.17 9.81
10.28 10.04
0.54 3.66
56.84 3.22
45.20 7.09
11.75 8.63
103.43 3.00
81.59 3.39
11.95 5.63
29.55 1.26
10.17 13.28
13.04 10.39
55.67 10.78
10.89 6.61
1.42 11.69
109.89 8.48
3.42 10.40
7.89 10.37
61.58 7.17
29.97 10.24
8.33 10.43
11.21 4.56
-2.19 7.72
8.44 11.25
24.81 8.79
4.03 3.54
3.85 6.56
6.98 8.17
-1.10 3.48
19.37 1.75
-5.19 10.39
5.66 5.75
0.38 11.04
10.24 7.09
2.31 8.66
22.16 3.30
0.60 11.72
7.05 3.80
38.26 6.73
3.66 10.58
14.98 10.97
22.04 7.54
11.11 8.67
4.39 11.76
101.45 7.11
-5.96 7.13
2.91 4.59
-6.53 8.29
1.28 8.65
4.03 8.69
46.50 10.11
98.24 10.75
-0.09 1.09
103.13 6.78
1.55 2.90
-0.88 6.82
40.34 9.57
-1.96 4.19
16.08 7.45
20.43 8.40
0.42 11.51
1.56 9.55
42.87 10.55
0.66 7.52
141.16 10.08
5.14 5.93
85.67 8.40
20.81 8.17
14.19 10.07
3.33 7.20
163.12 5.01
275.20 4.29
-7.30 12.71
81.78 11.02
8.12 6.21
376.80 10.47
192.78 10.91
24.34 9.83
8.03 11.88
60.19 11.13
3.84 6.24
6.00 2.31
13.56 9.27
143.76 8.19
7.13 7.43
12.27 9.78
70.08 2.42
10.81 3.27
-1.60 5.29
70.17 7.68
11.51 8.58
2.04 9.03
5.72 6.59
527.55 5.36
8.05 10.15
-2.10 12.93
-5.28 10.53
33.49 11.54
10.61 9.33
17.47 10.07
4.77 8.61
-7.68 9.87
4.45 10.60
308.00 4.53
-1.88 2.51
7.80 5.34
15.73 8.20
9.45 1.69
-4.00 5.43
13.54 3.13
21.22 14.15
138.83 10.09
3.04 5.54
56.51 8.79
135.66 7.82
254.94 11.41
4.76 9.17
24.16 11.02
10.45 11.85
-1.13 10.36
-0.29 10.11
22.79 4.52
363.95 10.87
27.18 8.40
-0.43 10.72
23.41 3.51
-0.38 3.63
4.44 4.30
31.27 9.49
67.80 3.55
15.95 7.67
1.73 4.02
7.11 11.40
156.04 11.38
5.95 11.59
36.96 6.55
-5.37 10.26
-0.53 2.22
27.66 6.30
190.09 10.45
-1.71 8.04
47.67 2.43
0.46 7.89
21.12 9.09
10.31 10.54
3.12 5.35
48.67 7.45
10.75 7.89
23.83 10.84
97.51 9.71
211.34 9.27
4.03 3.08
105.49 2.54
0.36 7.62
-1.65 12.40
-0.66 9.33
27.37 5.25
-2.41 7.94
-5.07 9.83
80.96 6.37
24.18 2.68
0.11 5.85
3.80 7.75
23.87 7.30
310.91 5.91
0.28 0.62
104.67 3.30
57.09 9.82
7.06 10.35
3.87 12.72
111.58 7.25
10.34 9.80
-0.31 4.55
106.40 4.71
87.52 5.32
42.62 8.69
3.64 9.24
-2.66 9.54
6.69 10.71
8.12 5.65
6.10 4.67
2.51 2.76
125.69 8.74
7.25 4.19
192.96 10.06
2.12 10.26
263.19 8.01
6.79 7.75
28.79 9.28
4.12 10.76
21.40 12.09
1.19 3.81
26.31 8.94
23.67 4.45
92.11 4.33
7.48 2.02
4.37 6.65
4.47 10.31
3.30 11.06
-0.95 6.08
0.61 9.84
3.71 3.80
0.79 2.73
7.34 13.50
2.45 11.48
3.18 8.95
41.25 12.34
8.55 5.10
0.79 7.62
155.41 10.90
46.57 11.17
1.35 11.14
24.80 5.31
12.18 10.68
56.16 5.30
43.39 7.66
17.58 8.44
14.12 10.32
1.34 7.14
-2.02 10.56
-2.77 12.08
-0.67 1.22
21.95 8.01
0.29 7.74
35.47 2.77
37.22 12.71
36.26 9.57
46.16 13.61
40.26 8.17
71.01 7.71
167.37 10.23
3.81 10.92
1.69 11.07
9.42 10.81
2.20 11.23
0.26 3.06
10.89 6.38
3.32 2.25
48.77 10.60
1.78 3.50
4.15 1.43
11.08 8.72
247.00 3.22
55.04 4.22
70.41 7.96
7.78 4.52
30.89 9.34
16.84 11.03
33.09 5.01
602.61 8.85
30.77 6.13
30.69 7.77
266.24 4.92
5.41 6.60
10.48 2.64
4.66 7.05
-0.59 6.35
0.83 12.28
0.23 10.00
264.57 10.55
2.12 4.84
58.18 10.33
110.73 10.13
28.42 4.20
38.60 7.59
-1.10 0.71
21.24 9.70
15.72 10.79
83.37 13.13
1.95 3.58
257.96 8.42
1.02 3.22
19.09 2.15
2.99 14.80
133.12 11.03
98.16 5.10
46.34 9.23
54.21 11.21
26.53 13.56
19.47 4.57
0.95 8.39
15.15 4.24
61.85 9.14
449.27 5.01
43.97 6.89
649.40 8.13
49.30 9.56
14.47 13.17
197.20 6.78
5.85 3.43
148.77 6.14
23.23 8.11
1.33 11.02
-2.64 11.46
23.88 2.60
-1.59 5.55
144.19 5.18
252.53 7.48
97.73 4.37
13.25 17.43
85.52 7.86
132.62 11.14
-3.51 10.44
8.88 11.66
27.97 7.98
3.10 9.69
592.85 9.63
-2.04 10.61
157.04 9.17
34.12 8.87
73.30 11.18
10.39 12.35
10.46 7.05
51.80 10.71
8.41 6.84
22.52 10.04
42.83 14.07
2.77 6.77
1.40 9.19
22.95 13.46
3.54 9.85
1.65 7.39
4.66 7.72
25.12 9.13
-3.25 12.15
2.46 7.18
24.33 13.13
10.66 3.68
22.67 10.55
282.88 8.23
162.62 5.95
15.94 7.71
48.93 11.70
-0.05 11.57
20.16 7.47
10.01 12.05
68.80 11.68
53.91 4.36
191.37 8.49
-1.12 12.42
38.80 7.96
65.99 3.75
2.14 2.17
35.87 13.49
94.05 9.84
22.36 10.76
1.52 9.50
62.40 5.17
653.53 9.87
431.98 5.95
101.70 5.03
8.75 2.74
327.07 8.67
169.47 10.21
-3.16 13.17
26.13 8.85
-1.57 9.36
9.13 9.90
0.18 11.91
-6.92 13.06
47.37 7.45
752.44 7.75
78.29 10.21
-0.95 2.62
17.76 3.95
77.97 9.51
32.16 8.49
70.46 3.43
3.84 3.87
2.30 2.09
6.11 6.85
21.18 3.81
163.35 2.95
3.63 9.17
26.64 7.10
5.66 3.07
27.21 13.90
54.02 6.79
-1.06 16.92
98.36 9.75
35.42 4.07
2.39 8.21
7.55 10.55
65.54 7.59
420.20 7.85
7.84 8.99
1.33 3.02
23.28 9.09
20.91 5.82
201.60 8.87
0.87 8.58
6.54 14.01
0.50 9.32
14.97 10.68
-0.87 11.74
9.84 4.37
11.03 5.19
0.21 2.56
21.64 3.37
4.38 4.23
26.62 4.18
-2.51 17.10
60.83 9.63
9.37 10.40
40.27 11.60
5.38 7.11
24.03 9.61
31.78 11.63
7.96 12.44
84.38 9.32
87.07 11.10
25.38 14.25
188.99 8.88
130.10 8.05
246.92 10.44
7.13 9.17
588.09 6.05
32.76 10.03
0.38 12.40
519.88 8.71
75.90 3.92
0.42 3.82
5.70 5.84
122.46 9.41
26.79 11.46
11.04 6.00
2.69 7.22
196.51 4.31
3.39 4.81
20.16 19.50
373.92 10.31
19.06 13.09
5.91 10.76
3.59 11.96
332.31 12.04
131.44 11.56
32.36 13.13
507.96 13.45
32.99 9.83
32.79 13.07
11.13 2.70
22.46 10.41
-1.79 11.16
5.08 12.67
8.59 9.71
-0.54 7.02
115.53 8.87
9.10 8.92
-5.56 9.84
27.69 3.81
65.88 2.71
121.84 5.09
195.52 7.67
5.43 12.78
21.40 14.69
143.06 4.76
22.38 9.32
0.69 3.50
33.19 10.08
-10.34 10.34
9.32 10.48
2.36 10.30
65.96 6.73
0.16 2.12
8.79 4.56
36.43 10.11
7.37 10.48
-1.28 15.74
178.21 8.53
7.28 5.45
5.77 5.15
0.04 1.20
887.73 12.08
2.42 3.54
-1.96 9.13
40.29 11.40
2.12 4.10
23.31 7.18
0.73 10.28
59.98 5.86
129.82 6.01
83.74 2.01
19.47 13.51
6.57 14.31
208.84 10.58
38.17 12.21
52.86 14.20
32.06 8.22
11.18 9.99
-0.58 8.65
17.30 3.97
38.26 4.95
539.58 14.29
21.99 8.16
0.46 11.90
176.55 8.34
13.93 3.26
9.28 7.04
3.89 13.59
65.59 8.78
9.15 9.14
50.59 3.54
37.84 17.46
5.29 9.98
0.29 6.04
9.65 11.74
120.82 7.48
-0.09 10.91
72.88 13.37
19.36 13.00
-0.96 5.69
33.91 8.36
7.71 14.67
12.49 3.41
195.35 10.48
6.83 14.16
3.43 5.01
55.73 14.58
43.10 6.97
22.21 13.67
8.47 9.19
19.77 10.05
54.01 12.08
3.57 4.60
117.60 3.67
2.90 3.97
-3.71 5.97
43.73 19.63
-6.58 16.69
85.31 10.34
4.24 4.03
295.16 11.27
135.96 11.42
15.31 13.18
162.46 7.84
138.48 7.30
119.10 8.50
34.11 4.80
54.52 3.27
92.83 9.09
3.82 12.12
339.41 6.96
8.94 13.57
381.60 4.26
-2.91 11.28
180.49 9.70
155.50 4.16
15.74 5.88
23.74 12.57
20.40 14.74
1.09 7.69
569.99 7.26
4.57 9.34
24.55 10.97
3.22 6.81
132.17 10.54
32.38 10.80
10.05 11.36
37.32 12.12
29.92 7.60
51.75 9.97
53.20 12.93
685.69 8.43
-2.57 7.93
103.92 11.28
32.06 11.17
10.75 11.29
91.11 9.89
152.25 12.01
59.42 7.55
133.00 5.17
163.17 7.42
18.76 7.70
59.41 9.35
30.10 10.06
91.16 3.77
24.98 3.58
81.78 13.02
17.21 10.45
35.43 6.28
5.01 8.63
20.93 9.33
10.40 10.04
6.35 2.45
-0.73 14.34
1.01 2.50
105.31 8.48
1.85 11.94
11.79 3.03
4.11 5.02
78.67 5.27
46.01 8.89
93.93 15.55
9.66 8.02
35.54 13.32
-3.44 13.61
17.92 16.27
73.68 7.17
33.17 6.05
-4.14 15.98
3.87 15.71
14.29 7.39
8.61 15.56
14.61 10.34
0.46 4.27
18.49 4.71
347.91 6.69
2.33 9.54
18.51 16.46
103.19 6.42
53.14 6.08
3.76 7.32
5.67 9.64
-7.90 13.34
52.27 8.43
26.21 14.77
32.37 5.06
44.02 3.00
66.57 4.86
34.68 4.47
38.04 8.14
-0.46 12.42
4.88 8.09
28.06 9.66
-0.53 15.22
216.77 9.27
8.05 10.23
482.25 8.33
-3.20 15.64
-4.42 20.20
-2.74 21.77
25.11 10.94
25.00 11.05
3.30 12.12
10.06 5.14
975.38 13.74
125.49 9.33
-9.79 13.36
31.98 8.39
13.71 13.75
107.02 5.47
38.03 7.59
28.05 13.66
2.58 12.90
275.47 5.53
6.57 11.04
-1.36 12.49
31.51 3.96
54.31 8.35
12.33 8.94
7.97 4.61
78.96 16.44
8.22 16.44
92.01 8.39
60.92 9.97
13.54 11.05
9.06 11.79
397.21 9.38
12.20 4.59
23.67 5.50
13.51 11.53
26.56 8.83
112.11 11.39
-0.46 16.12
3.14 4.67
99.09 7.04
10.56 4.37
25.51 6.38
18.81 6.30
-3.95 11.45
27.36 17.15
-1.68 8.98
9.20 7.13
43.90 8.81
-2.29 10.78
-0.11 11.06
403.91 9.10
-7.27 8.65
11.84 11.99
521.67 11.83
19.96 8.64
22.24 11.90
193.41 11.58
36.34 10.54
5.30 4.14
35.06 11.20
37.48 1.90
4.54 4.58
84.24 6.10
4.11 22.33
52.77 9.56
29.01 10.25
2.75 14.32
10.15 8.25
29.61 17.25
16.94 9.07
44.58 10.24
-1.41 10.32
33.12 9.66
-5.21 10.13
-0.30 4.00
0.94 3.41
57.49 14.71
298.04 10.75
21.00 9.09
12.02 9.52
123.78 5.47
9.54 7.39
4.80 8.48
170.00 7.10
193.25 9.30
19.99 9.95
4.34 13.72
17.29 16.61
14.30 11.30
68.97 13.68
33.91 15.36
94.85 6.34
24.99 15.66
3.21 4.64
26.85 5.33
106.07 15.90
468.01 6.93
96.10 7.11
20.97 11.78
165.42 6.81
22.14 14.01
105.15 6.53
24.55 12.28
10.04 26.73
2.68 4.70
3.90 18.98
156.19 6.62
49.59 7.30
3.44 9.03
18.53 13.24
25.99 5.95
113.94 9.47
18.82 14.17
-10.99 13.53
37.20 15.21
1.25 12.12
4.78 9.97
2.98 4.78
91.17 4.17
150.52 6.72
1.79 3.17
126.69 6.94
36.42 19.42
12.66 10.42
247.92 11.71
-5.96 19.65
4.50 10.23
51.77 12.24
-0.49 7.64
34.03 13.68
473.97 9.00
-4.28 12.30
70.30 4.94
-1.23 4.58
61.51 3.92
135.76 9.45
19.16 9.08
5.11 14.52
28.00 4.82
23.35 2.63
23.56 10.05
0.84 2.93
144.21 6.05
468.72 7.56
5.26 16.31
4.67 4.59
211.43 9.33
58.77 9.43
30.74 12.46
129.64 9.13
86.96 14.01
41.12 13.37
299.31 10.36
76.50 11.69
10.07 15.53
-1.75 1.80
-8.89 12.02
177.98 5.72
-0.12 8.77
94.06 4.40
245.11 4.61
31.42 2.64
107.63 4.88
4.94 4.32
105.89 4.24
14.48 11.24
15.62 7.13
0.11 16.30
4.91 17.26
4.90 9.48
0.34 10.35
152.73 10.37
48.17 12.06
7.99 15.64
9.41 5.52
26.12 11.38
3.75 16.77
10.53 16.61
295.79 6.23
341.65 11.69
61.41 11.80
29.43 15.93
100.85 9.47
10.35 9.19
533.28 8.21
2.62 15.72
3.10 7.29
23.35 4.19
789.39 10.96
228.33 17.24
37.49 9.85
6.89 14.09
33.93 15.80
26.87 4.60
3.03 5.85
47.07 9.82
4.65 10.17
112.20 9.64
-0.53 1.02
-3.71 7.78
16.36 10.04
35.26 5.09
3.28 8.46
10.53 9.56
-3.22 4.47
646.27 11.21
75.80 13.79
95.55 1.81
575.83 11.34
2.67 10.20
2.43 12.78
230.61 5.15
6.83 27.61
7.43 15.96
87.64 7.59
80.10 11.64
9.21 12.15
36.06 7.80
31.39 15.04
23.02 14.66
190.50 11.40
51.44 9.72
135.31 10.45
29.70 9.15
11.66 5.04
23.14 13.36
0.49 4.16
-0.45 16.34
1.37 9.48
259.35 7.08
1.41 5.64
-1.24 8.97
12.80 5.20
11.83 3.03
13.67 23.62
36.49 4.64
0.22 19.69
11.30 14.10
-1.65 13.77
2.06 13.65
0.30 17.53
89.70 4.64
-0.80 10.74
23.75 6.76
17.42 7.90
6.85 13.21
22.25 2.39
104.20 7.92
11.12 7.98
30.08 18.77
0.09 9.62
32.91 18.68
82.22 6.59
295.13 12.02
9.77 11.25
170.73 9.27
51.26 12.91
51.01 7.53
85.36 7.21
54.99 6.57
17.20 18.43
3.82 16.16
153.19 6.79
434.29 8.77
142.69 7.89
21.83 11.09
6.49 4.79
184.36 6.69
7.69 12.11
109.61 15.55
11.78 15.55
40.32 8.37
84.16 10.35
43.44 10.42
31.23 11.67
13.64 17.68
-1.28 11.31
17.29 12.23
-0.40 9.16
41.77 14.54
9.40 3.42
-3.71 4.48
52.54 31.72
-1.21 11.18
66.52 16.84
50.74 16.77
62.44 8.67
2.72 9.69
433.21 11.22
89.76 16.97
7.38 10.39
49.73 10.18
18.67 14.51
45.78 7.40
5.23 7.80
1.67 3.75
-4.37 10.74
5.07 9.04
6.09 19.11
10.78 20.80
63.42 4.64
25.81 8.82
8.09 9.65
26.97 6.26
-1.88 10.08
66.45 16.16
43.66 6.34
0.65 15.08
229.96 12.84
15.10 14.85
-2.66 6.18
14.30 4.65
6.25 14.21
-0.88 8.12
3.93 26.59
29.43 13.01
7.62 15.17
221.52 10.43
37.74 14.03
148.13 15.77
1.94 6.64
5.55 8.38
17.25 9.35
92.35 10.55
103.43 8.08
270.44 6.52
50.13 7.82
1.80 7.30
6.76 11.73
26.41 4.92
218.33 9.17
-0.84 12.02
5.85 4.48
296.39 6.56
42.65 6.34
7.29 9.88
65.82 12.10
19.37 6.71
5.48 5.05
7.22 13.36
9.08 17.73
43.17 7.03
5.71 7.96
5.38 8.16
57.81 7.08
27.58 7.98
114.74 10.20
20.67 7.61
59.41 8.51
8.45 12.17
72.01 3.24
-2.38 9.18
48.19 4.11
242.42 7.19
15.76 23.69
2.23 17.42
-3.84 17.73
39.81 12.37
4.17 16.47
12.10 12.24
2.05 3.53
9.75 11.68
14.17 17.35
17.48 16.29
33.95 12.71
4.83 15.65
8.02 15.36
1.01 4.19
106.92 6.30
133.46 6.27
45.99 8.55
-2.38 8.27
0.58 4.80
136.67 4.56
1.58 5.66
70.29 5.67
7.94 4.67
5.18 8.84
53.30 15.50
77.15 24.41
6.14 7.26
13.85 9.86
-6.17 15.79
724.95 11.13
77.83 5.32
2.68 9.60
17.41 2.57
10.25 11.98
1.43 15.29
33.68 10.65
114.88 4.14
5.35 29.26
59.43 15.46
94.10 4.45
408.37 8.90
63.23 9.14
9.10 14.99
1.68 5.86
46.99 10.94
195.13 13.31
-4.24 9.84
2.89 12.44
2.70 16.28
121.19 7.12
5.98 6.59
58.80 4.98
11.26 3.95
25.40 13.60
171.38 6.39
15.87 7.12
176.13 3.75
122.95 5.03
14.09 6.46
26.24 18.94
36.53 9.10
4.41 13.46
28.83 9.78
4.15 18.26
-0.54 8.99
12.97 17.67
166.08 6.46
34.09 13.20
12.18 17.05
35.36 8.56
0.08 4.52
-1.10 5.21
166.49 14.54
61.53 17.90
11.57 19.52
23.84 19.45
96.31 7.81
35.45 8.02
12.51 13.37
26.08 17.79
4.25 5.57
6.65 8.57
37.67 5.74
177.82 6.27
35.34 4.31
0.07 12.37
7.89 5.49
536.92 9.29
-2.51 13.29
12.67 13.03
9.04 8.41
58.38 5.17
28.14 6.09
11.56 6.98
14.71 10.06
116.82 2.68
8.52 8.10
150.00 4.08
3.57 2.01
13.95 14.17
123.01 8.70
99.50 8.58
0.92 12.56
339.95 7.85
24.52 4.19
12.72 8.23
13.23 5.18
23.50 8.40
75.84 9.68
4.29 4.47
241.26 7.42
41.69 8.93
149.24 14.79
132.70 3.46
-19.99 29.51
29.73 23.67
79.18 5.33
42.22 9.18
36.93 10.46
-5.32 16.14
-4.33 4.37
7.13 5.37
351.76 9.81
37.67 7.38
17.57 12.12
2.28 15.58
9.20 5.56
29.42 8.07
2.00 3.12
474.68 9.39
362.74 8.23
44.75 5.87
2.65 5.94
156.04 8.54
45.24 10.67
49.31 14.08
7.06 2.76
137.41 5.04
-2.07 6.57
4.13 9.90
6.65 13.60
243.40 6.07
16.86 6.05
60.59 5.64
624.06 7.21
-10.02 20.80
68.30 16.59
8.93 20.95
7.27 5.36
26.10 10.69
-1.72 10.60
137.34 7.56
258.70 9.80
6.40 11.02
31.52 13.72
143.29 7.32
107.58 8.20
7.06 10.81
81.58 15.34
-0.95 4.91
195.67 7.82
4.36 6.04
6.62 10.38
59.61 14.65
230.59 7.15
609.54 9.57
39.92 10.74
3.12 13.44
5.92 3.15
6.99 8.30
369.39 8.23
16.45 8.21
5.59 4.74
41.26 4.60
12.48 4.64
69.38 9.02
24.70 13.65
-0.05 5.22
313.56 7.26
9.95 2.88
57.92 14.99
1.89 17.16
27.74 6.22
34.55 6.34
53.87 6.46
7.86 3.20
75.59 5.81
399.94 7.54
20.68 11.27
15.08 13.89
74.45 5.40
29.78 4.46
35.02 4.32
31.77 25.29
60.17 19.23
52.32 10.44
-5.19 10.88
220.40 16.31
2.86 6.01
160.06 9.01
9.54 8.22
295.36 17.16
-2.67 17.56
5.54 3.94
-1.37 8.65
84.45 7.26
4.33 3.66
54.22 9.58
121.69 14.31
2.15 16.14
-3.80 8.03
11.11 13.91
7.60 6.63
12.07 3.80
1.58 6.93
76.81 10.20
51.71 17.96
15.76 21.99
-5.09 17.17
163.33 6.61
7.91 8.14
31.73 9.12
1.49 14.66
23.78 8.59
23.07 14.80
85.02 3.67
29.31 8.55
-0.73 13.93
312.16 7.72
847.41 10.71
115.83 12.21
90.47 9.28
19.98 11.22
48.93 15.52
7.63 5.24
1.93 10.29
4.12 7.30
7.87 15.21
21.40 8.20
49.75 11.40
2.34 11.57
54.21 11.51
517.78 7.35
154.82 12.85
35.35 4.76
1.65 6.61
302.20 6.61
10.49 5.35
5.11 13.39
376.79 6.46
26.56 10.93
106.97 13.74
430.86 7.43
121.47 12.43
16.56 17.64
11.41 5.18
1.02 6.07
162.54 3.86
49.60 3.53
6.73 7.43
15.61 16.42
170.77 4.62
-1.04 14.97
33.57 3.62
107.61 4.28
0.69 14.09
14.94 4.45
131.23 9.85
65.91 11.19
148.51 4.01
131.14 6.99
14.36 8.44
305.98 5.67
74.55 20.35
-1.43 23.84
14.82 14.06
214.66 8.66
-1.43 8.37
12.46 14.00
46.41 18.00
-2.27 13.43
346.24 5.34
25.21 2.35
140.49 5.66
6.56 6.59
36.12 10.64
20.09 12.38
205.82 4.94
10.60 7.14
133.01 3.76
36.86 7.32
-3.35 15.64
-1.13 5.81
19.75 5.46
20.08 2.44
7.79 6.53
40.38 4.72
158.89 7.15
100.38 19.28
15.24 7.21
3.06 8.81
5.76 14.69
23.47 5.66
27.24 9.81
-0.31 11.97
60.18 12.33
2.67 10.81
126.58 4.94
2.62 8.20
9.12 10.60
31.90 4.50
20.76 4.00
3.26 3.82
3.50 1.57
4.45 11.17
41.26 3.59
20.30 4.28
6.40 3.77
36.39 4.89
169.73 13.62
51.45 8.33
7.33 11.91
1.11 4.18
14.40 13.53
216.10 5.95
1.75 5.22
27.15 5.92
127.48 10.32
19.94 5.71
140.58 10.35
15.45 11.15
260.25 5.61
5.43 5.24
71.49 9.19
483.69 6.98
34.54 4.35
0.42 8.02
42.66 2.94
114.15 2.67
26.23 15.66
207.95 5.20
49.81 11.14
50.56 3.55
12.31 4.05
27.10 7.09
10.26 11.08
32.70 14.52
119.82 9.43
12.74 5.08
11.86 12.39
7.28 3.26
227.70 7.01
97.64 7.52
4.17 10.63
2.20 1.81
4.22 4.99
2.45 6.23
7.87 3.30
41.19 4.12
21.60 19.26
153.23 8.16
4.34 7.90
15.20 9.12
5.22 13.89
5.70 17.89
113.72 15.87
13.29 2.81
152.49 9.05
10.42 9.83
8.58 14.48
12.42 4.64
15.89 12.05
23.36 4.71
528.23 6.25
-0.81 0.77
3.88 3.29
113.59 12.46
31.59 6.38
70.74 11.85
29.20 8.38
59.06 11.56
8.34 12.72
0.42 3.49
-0.66 4.34
2.38 5.25
-6.59 14.91
20.98 12.59
23.23 6.58
5.60 9.35
5.77 6.41
74.29 9.19
17.06 10.59
82.99 4.46
343.40 10.05
20.06 10.81
22.87 18.39
66.15 9.36
52.00 5.92
48.25 9.38
37.92 6.56
17.50 12.67
1.86 5.71
3.77 8.74
2.21 12.62
-2.80 5.98
0.39 8.13
2.74 8.02
-2.52 10.75
26.06 4.97
2.29 5.53
25.83 8.35
16.99 5.08
48.21 15.83
51.82 11.92
9.94 14.52
26.08 7.79
-9.22 10.67
7.79 15.47
-4.35 10.07
6.05 11.87
5.40 10.53
326.81 5.48
8.66 11.03
0.76 2.73
-11.40 13.66
30.29 6.92
3.06 10.43
12.94 4.38
2.57 11.29
33.48 7.16
-1.69 4.84
5.47 9.39
75.32 5.46
-0.51 11.02
17.94 3.79
14.13 6.07
61.29 8.24
6.05 18.89
2.17 13.64
79.82 4.37
24.11 6.96
129.25 10.15
9.33 13.32
6.39 1.95
9.26 4.47
3.10 9.93
5.22 6.62
5.21 4.32
20.47 4.96
35.50 9.01
12.36 3.92
36.14 8.19
7.36 11.72
6.08 4.46
6.92 7.77
1.90 11.27
335.23 4.67
17.68 7.80
-1.14 5.24
131.05 6.85
50.45 8.69
10.77 11.11
63.94 5.51
41.40 7.19
303.77 7.48
13.68 6.69
1.75 12.80
13.25 17.21
136.69 10.30
-1.57 9.43
47.79 11.97
235.79 7.95
0.97 6.76
-0.13 15.32
286.65 7.71
327.33 10.12
3.96 16.53
2.11 4.43
31.10 17.58
1.83 15.75
284.27 6.02
36.58 4.67
37.16 4.57
38.15 5.60
225.77 9.06
14.57 8.47
11.06 10.50
26.18 14.04
166.54 8.88
14.52 13.10
95.09 3.77
71.34 6.60
15.93 7.25
4.08 13.12
46.40 17.48
14.81 12.10
85.69 3.88
33.33 6.32
40.67 11.42
2.10 13.10
4.64 3.86
1.03 4.66
88.82 7.12
7.32 7.36
1.31 8.34
314.26 9.10
420.09 5.43
95.71 4.24
7.17 15.15
59.21 4.42
80.33 6.49
8.59 7.59
74.40 10.72
4.91 13.13
20.88 9.40
106.03 3.97
28.22 10.29
47.03 12.11
4.79 4.26
-5.06 9.83
9.26 12.35
1.91 8.40
35.21 10.57
8.82 11.54
0.03 15.46
194.69 5.95
1.93 9.04
13.10 10.63
88.04 13.38
21.17 15.07
2.30 8.95
74.52 10.47
3.42 11.73
1764.67 11.80
-0.40 0.71
116.25 5.22
71.23 4.54
267.16 11.33
0.56 14.12
21.54 5.17
35.40 8.81
32.45 13.93
3.31 3.75
2.01 5.66
4.15 10.58
23.59 13.69
25.64 6.58
23.95 5.04
110.50 8.00
25.44 4.87
198.84 7.01
1.25 9.19
5.83 15.58
25.73 6.87
-4.40 13.54
5.88 15.03
16.33 17.87
-1.29 15.44
27.76 3.79
39.46 4.63
103.29 10.31
1.86 4.29
8.98 4.08
312.65 6.33
-0.11 7.74
64.94 10.05
138.26 5.60
1.66 5.07
2.75 8.20
27.38 11.73
0.05 6.14
3.60 7.54
73.16 15.09
42.69 4.95
52.01 8.05
10.20 13.87
6.22 9.37
27.74 3.74
192.82 8.47
156.19 9.81
2.21 15.91
26.85 7.43
154.99 6.63
0.02 4.22
13.19 4.60
108.15 4.33
1.61 5.97
42.96 7.47
-3.77 11.17
0.06 5.60
1.23 7.21
13.66 13.88
80.63 7.21
-0.58 8.24
-3.25 14.49
342.34 8.88
-1.73 1.39
21.97 7.14
46.78 7.95
1.42 6.42
45.22 9.80
565.12 9.01
22.90 9.68
16.79 11.21
2.19 12.81
10.68 5.09
61.76 10.88
2.51 11.52
34.94 17.36
1.23 11.59
40.27 3.73
15.03 11.39
13.67 12.51
-2.39 15.30
128.76 7.96
293.91 14.10
-1.82 11.95
21.88 14.21
313.34 7.27
457.81 4.92
244.32 5.87
165.01 4.12
53.83 7.79
91.50 8.85
0.52 10.47
-0.57 6.25
9.81 9.33
13.25 10.73
6.07 12.70
2.80 3.74
199.61 6.64
45.31 6.93
90.83 9.73
13.88 6.70
44.86 9.38
4.98 13.16
92.99 6.17
0.04 17.23
297.48 7.70
22.06 10.29
-6.38 13.15
134.10 11.38
-2.09 4.59
-2.12 15.31
-2.88 3.20
36.07 11.64
-2.21 12.88
64.47 16.60
18.45 4.93
76.99 4.59
16.46 4.84
8.33 13.40
41.37 7.77
-0.39 8.15
31.12 17.14
2.73 15.82
7.05 15.64
91.63 11.98
5.58 12.29
-1.39 13.80
2.11 15.32
-2.35 17.20
86.90 5.20
25.73 9.04
100.39 4.39
115.84 10.72
172.06 6.14
38.54 7.58
0.04 9.88
1.13 3.28
38.84 8.10
6.37 10.52
74.62 13.21
4.69 5.94
21.24 9.05
74.58 7.06
152.21 9.89
173.32 5.75
19.08 6.12
0.63 3.31
5.27 6.30
9.79 4.92
95.34 5.32
22.20 10.21
25.25 12.00
95.18 6.99
9.50 9.31
44.99 14.86
42.62 8.53
32.17 11.69
33.01 13.31
235.32 8.77
3.54 16.15
103.85 5.03
9.56 8.24
277.75 7.30
4.16 4.14
723.46 9.70
466.88 8.71
0.43 5.92
133.57 7.81
36.26 8.18
8.22 7.50
15.95 9.18
4.90 13.99
65.46 7.23
57.74 10.66
44.79 14.96
2.64 5.08
32.16 13.43
-1.75 14.95
16.67 12.19
6.00 14.22
1.05 7.14
15.63 13.12
37.24 16.77
18.38 8.82
147.88 5.65
-1.17 3.97
66.17 7.20
1.84 9.33
15.39 11.10
39.84 13.78
242.59 8.13
26.06 8.69
52.42 8.85
11.46 13.60
12.70 7.59
6.79 11.12
9.22 16.19
10.18 5.26
107.65 4.31
332.95 7.38
49.90 11.80
14.19 12.72
2.57 15.19
6.30 2.51
236.00 5.50
86.81 5.54
65.57 9.36
9.20 4.91
187.26 8.18
-2.69 8.00
-0.65 11.23
-1.24 13.13
22.86 11.96
-3.73 13.31
12.53 8.84
19.70 10.68
-7.01 15.04
-0.03 15.85
7.98 4.41
5.48 9.57
90.97 4.96
44.50 11.25
2382.42 14.31
28.86 3.55
0.96 1.26
3.95 3.97
0.61 7.77
80.28 5.56
45.14 6.93
53.73 10.46
2.07 16.06
3.08 6.33
46.01 9.98
12.21 16.00
60.78 13.30
7.70 13.85
5.86 9.30
7.81 6.04
8.68 3.39
22.76 6.87
7.01 8.99
92.88 5.27
80.35 5.79
39.92 9.64
6.59 9.96
1.25 9.02
3.47 10.47
-0.30 12.30
88.70 8.15
4.84 9.12
1.75 1.09
6.88 10.83
1.46 16.58
24.69 3.25
113.65 4.56
8.23 6.60
278.69 6.52
21.71 6.99
8.36 3.41
10.23 7.46
33.70 8.38
39.62 8.57
85.49 15.46
11.90 7.93
7.76 12.72
5.36 9.11
19.12 8.38
22.21 12.52
20.11 14.34
19.21 16.42
12.66 13.50
4.10 15.29
53.98 9.18
3.86 15.11
10.33 8.35
8.19 4.88
154.31 4.53
-1.77 4.17
107.56 5.49
37.17 8.41
6.33 10.42
-1.43 8.45
39.05 12.01
130.61 5.57
4.05 7.60
49.53 11.54
110.87 13.10
10.84 14.38
5.64 3.71
10.45 4.41
82.35 9.09
117.63 11.22
6.47 6.62
8.62 13.06
-0.50 14.97
4.76 17.29
44.65 11.87
1.39 5.67
-0.80 12.32
15.85 16.95
40.57 3.30
9999.99 28.80
105.05 4.81
-5.25 10.15
72.23 10.48
53.40 3.91
371.28 9.04
112.15 15.10
15.09 15.35
-1.33 2.39
11.14 4.43
10.43 11.14
26.48 6.74
13.80 10.67
17.16 7.53
-6.03 10.59
-0.80 4.36
326.91 5.61
104.21 5.79
0.10 3.62
1383.68 13.14
436.14 7.96
28.28 4.66
13.45 4.65
164.65 9.66
7.09 8.86
-2.66 6.42
53.64 7.73
-2.51 9.03
72.30 9.09
-7.20 13.04
39.89 5.17
63.97 5.80
1.74 7.60
95.64 10.55
-1.33 5.56
7.99 10.55
19.59 9.99
-3.14 3.35
144.76 5.03
7.96 4.11
13.52 11.02
41.79 3.73
14.21 3.86
134.39 9.42
20.02 10.31
15.36 12.81
50.69 6.38
16.68 7.90
8.34 11.16
-4.25 12.71
35.24 12.41
-3.90 15.86
256.30 9.52
15.40 14.03
11.74 15.82
44.29 9.19
0.56 10.38
12.24 4.67
1981.38 13.71
5.90 8.88
29.83 15.63
3.99 7.18
619.53 8.96
-0.58 8.26
107.92 9.66
39.34 9.46
24.60 10.97
36.00 4.04
4.47 9.05
0.78 2.68
4.00 6.47
-2.32 14.15
35.44 16.46
33.60 7.51
17.03 13.53
181.04 7.77
48.59 3.92
3.53 11.99
-2.71 14.07
10.27 16.73
116.29 8.19
22.76 8.75
13.11 16.41
7.58 9.49
158.15 5.98
7.42 5.38
470.73 4.19
10.99 3.55
-1.79 4.28
113.45 10.12
0.81 11.19
45.57 12.60
31.10 6.04
17.87 8.84
7.43 5.88
-1.57 6.33
16.27 7.23
34.67 10.45
-1.97 12.77
-5.98 14.40
17.23 5.23
30.65 12.75
48.93 4.82
6.06 11.58
378.44 7.20
13.53 13.26
114.47 6.50
3.37 3.31
343.48 7.49
37.66 3.33
628.37 6.78
141.80 5.93
118.42 4.43
461.55 8.34
16.84 12.66
41.75 15.14
177.49 7.12
80.35 8.10
-3.29 9.39
33.38 13.22
6.35 14.54
-1.29 6.94
8.07 9.36
-1.01 1.70
9.82 8.53
-0.28 1.58
53.47 11.12
3.36 10.97
217.69 3.41
23.36 8.32
2.52 9.35
72.19 14.26
-6.71 9.25
89.55 12.19
23.43 7.97
64.81 12.14
345.66 6.54
27.37 7.31
34.43 13.70
68.04 15.96
459.69 10.96
4.95 9.55
34.09 10.22
2.10 6.06
1.77 2.53
166.54 3.71
1.37 3.51
294.19 6.95
-0.18 3.91
12.04 8.16
-4.63 8.96
13.92 11.32
985.70 12.27
29.84 8.53
8.25 11.82
14.13 15.73
-3.35 7.38
13.50 14.79
8.73 17.01
45.37 15.91
277.33 10.72
5.20 3.73
31.79 4.76
6.01 3.88
0.97 9.37
-2.65 10.28
26.05 7.47
81.33 11.03
5.70 13.42
2.33 10.27
3.83 13.88
43.47 8.08
14.35 1.93
8.02 9.97
39.96 14.67
9.69 16.35
17.89 7.13
11.74 13.60
41.95 6.20
2.99 12.55
2.14 9.34
6.77 13.51
2.25 4.24
4.19 7.01
54.35 9.84
7.71 2.54
71.94 3.77
248.32 6.18
8.27 4.13
-2.27 4.17
8.55 9.06
7.92 12.50
169.03 8.63
8.32 8.32
34.74 12.23
3.39 8.85
15.77 12.47
58.71 11.54
22.85 14.75
6.26 9.18
1.47 11.42
868.82 8.11
4.73 3.00
-0.80 5.44
78.20 4.67
151.11 5.68
5447.41 21.85
377.99 6.83
154.45 4.55
5.50 8.97
-2.37 10.22
91.48 10.84
2.58 11.25
20.25 8.93
2.24 10.80
60.12 4.85
7.82 8.96
23.80 13.12
44.89 8.10
18.39 8.33
507.57 8.04
39.72 7.18
36.06 11.66
32.39 12.23
188.79 5.06
5.24 2.99
16.02 2.38
43.78 10.11
3.86 12.35
14.36 12.80
28.36 15.18
75.54 10.55
90.60 11.41
14.40 15.16
36.13 7.82
14.06 17.26
377.77 10.15
38.51 17.17
0.66 3.84
2174.65 12.25
6.29 4.23
-0.95 3.76
49.73 9.40
-0.16 10.10
41.56 12.65
-2.72 13.75
3.14 5.61
28.34 9.60
5.09 13.21
690.83 7.28
75.32 10.59
35.63 12.13
1.51 8.67
-1.94 9.60
-6.36 15.34
15.04 14.73
4.68 13.41
-0.75 1.57
48.68 7.98
5.32 10.37
2.45 3.46
51.72 3.19
11.22 3.66
6.82 8.62
40.97 10.30
24.44 10.46
13.17 7.78
179.37 10.04
22.49 8.99
0.63 9.67
21.24 7.01
17.42 10.32
57.02 12.86
126.94 6.33
24.57 7.26
32.95 16.89
2.72 4.68
8.47 13.71
6.86 12.82
256.06 7.29
13.43 7.79
24.03 9.42
389.24 5.18
22.76 14.06
47.35 3.94
26.52 6.52
3.02 4.33
19.29 3.83
361.73 6.94
109.78 10.58
3.37 11.00
28.87 13.98
37.30 6.76
25.62 7.84
44.49 8.10
45.79 13.68
307.01 7.28
0.47 7.09
2.15 9.08
52.56 11.84
13.29 12.14
12.03 2.92
79.37 4.71
83.25 5.17
4.13 3.36
1.06 3.88
5.68 9.89
64.35 8.20
5.21 9.82
17.99 13.59
39.97 10.93
17.77 12.69
287.66 8.62
43.94 8.61
11.03 14.52
1.77 10.27
-3.27 12.38
0.87 11.69
1.26 4.90
-2.73 5.50
62.36 4.63
52.17 4.36
1.65 4.16
15.05 4.60
14.97 10.81
4.91 12.36
7.66 12.00
32.37 7.79
-1.78 7.34
79.67 9.16
64.18 5.65
38.80 4.11
24.56 11.30
44.70 13.68
403.89 8.01
12.52 7.32
5.17 7.21
12.95 16.89
419.80 8.12
284.06 7.59
1685.62 17.14
22.74 8.65
51.25 11.33
0.63 15.49
0.27 6.88
1.70 8.31
147.26 5.59
61.92 1.89
359.05 4.22
98.03 3.63
-2.92 3.54
25.18 9.40
62.13 10.36
44.82 7.36
88.51 9.78
82.44 12.40
12.00 15.54
39.09 5.03
9.93 8.53
-3.51 15.23
312.35 6.50
-11.89 14.50
254.94 6.03
615.04 12.05
20.46 14.01
86.05 2.92
50.67 2.86
-0.20 14.06
10.10 7.84
6.43 9.97
209.30 5.16
64.77 4.24
252.20 5.60
106.02 5.09
1.35 2.68
89.80 4.97
11.08 8.99
-0.56 9.43
-0.32 11.08
2.52 11.12
0.41 12.81
5.17 9.11
26.75 13.80
4.79 9.17
3.72 11.65
14.04 15.85
23.77 11.30
9.85 13.45
33.22 10.58
106.98 14.17
17.89 9.70
29.22 12.43
9.72 5.49
5.65 13.55
52.26 3.35
143.58 8.23
0.91 2.44
343.37 6.19
8.14 3.06
56.78 10.58
21.49 12.23
21.63 8.48
14.02 8.92
13.84 9.23
75.36 10.94
9.07 13.81
68.89 4.23
28.41 9.46
21.80 6.11
0.58 9.06
69.91 12.59
12.97 7.70
0.42 0.90
9.10 3.29
4.23 10.66
50.83 8.23
141.51 11.77
16.61 11.95
5.08 14.01
106.07 6.92
5.28 12.05
7.26 4.48
13.39 9.01
7.01 8.24
6.57 16.06
5.34 6.76
29.16 3.00
111.47 4.63
176.07 4.18
202.68 5.50
241.46 1.77
2.41 2.91
-1.57 2.34
9.43 3.23
9.51 10.35
17.28 11.35
23.10 13.39
5.97 7.49
-10.80 9.91
10.94 10.38
-1.57 14.74
22.39 12.88
39.31 11.31
760.51 8.11
28.07 11.50
21.58 14.65
3.22 3.80
4.55 4.39
10.32 10.05
404.43 5.41
-1.23 5.94
4.85 8.10
20.11 10.78
67.62 3.01
5.93 3.79
1.37 3.78
1.90 3.55
3.36 4.01
0.17 11.21
77.62 13.64
51.98 4.85
44.40 13.41
87.97 10.78
1.67 15.17
5.22 8.81
12.96 13.58
36.41 14.17
-3.29 3.15
3.53 4.32
25.98 8.37
9.77 12.70
1.74 6.43
5.61 4.96
1733.03 11.18
23.20 2.42
84.59 4.18
-0.21 9.60
-0.68 10.53
169.35 11.39
17.84 9.39
2.53 9.47
-3.62 9.65
6.24 12.01
32.57 11.34
88.41 6.10
-0.10 9.66
9.32 7.13
15.94 7.95
12.09 6.51
-1.01 7.81
4.32 6.52
13.69 9.88
110.70 13.88
7.72 5.47
151.78 8.58
9.15 3.93
689.71 6.24
13.23 2.12
7.20 3.02
413.58 6.82
1.21 3.23
1.35 10.45
68.83 9.58
73.10 11.42
19.66 6.90
31.75 11.96
8.33 13.35
3.48 7.63
9.16 8.34
-2.29 8.73
7.62 5.75
74.97 9.33
37.83 11.56
12.09 13.44
129.79 7.07
2.63 6.32
34.74 7.95
27.12 10.59
64.96 12.62
60.98 12.77
3.86 9.01
33.05 2.26
7.13 2.90
20.23 11.23
18.18 11.28
4.33 12.76
9.85 6.94
53.37 10.21
21.10 11.00
2.95 13.37
52.65 9.63
43.70 5.48
23.49 16.08
34.34 14.98
0.43 7.75
9285.25 26.88
6.42 8.31
12.90 11.07
-0.94 4.47
-1.37 5.17
11.49 3.92
158.02 5.25
61.00 4.92
49.72 9.07
193.16 11.06
19.37 9.33
-6.88 9.61
3.68 12.32
50.37 10.11
38.68 3.96
136.83 9.30
141.74 4.13
6.77 4.93
384.32 9.61
992.33 14.75
0.64 6.78
-7.38 10.07
-8.07 14.78
1.07 7.27
164.04 8.81
131.17 4.64
28.15 2.87
124.46 3.63
82.11 4.09
105.86 11.23
7.07 10.79
5.26 12.04
-1.15 11.82
6.23 10.11
19.17 13.67
31.47 9.65
25.86 12.75
54.85 5.48
19.96 13.60
11.90 4.21
9.64 8.62
-0.70 9.89
29.03 13.05
4.67 7.01
17.09 12.67
-0.58 1.71
12.39 8.40
106.69 6.59
926.86 7.01
3.00 2.18
3.37 2.84
110.11 4.45
31.01 3.89
0.73 3.67
-1.97 10.77
31.04 9.84
102.38 8.57
46.28 11.50
15.42 6.13
8.90 12.92
310.96 9.15
58.67 11.55
2.24 13.77
20.25 10.15
523.12 8.95
16.02 10.02
108.83 4.63
1034.89 9.02
306.56 5.93
17.03 9.34
150.21 11.08
105.37 11.38
-1.17 10.62
37.62 12.12
18.63 11.66
62.90 5.00
7.43 13.04
-11.04 12.56
34.43 8.71
9.06 11.78
3.10 7.57
18.83 11.32
0.17 6.70
41.60 9.25
-4.95 11.00
3.16 3.43
39.45 4.37
157.48 6.57
21.72 2.53
19.08 2.75
198.67 4.55
-0.30 3.27
-0.82 2.54
88.44 4.68
-1.99 3.73
24.81 12.26
0.93 11.39
14.13 13.79
140.86 5.86
1.17 15.02
205.34 3.75
4.21 4.25
557.79 10.59
12.49 6.02
2.94 8.77
-5.41 14.21
-0.73 1.73
97.59 4.16
105.19 8.48
3.28 5.62
27.52 1.87
-2.17 2.97
2.01 3.32
102.14 9.67
-4.77 11.51
15.89 12.32
2.64 12.90
11.64 5.13
-1.13 9.44
9.93 3.53
5.25 8.05
36.75 10.21
7.20 13.27
15.73 6.41
-0.97 7.11
-0.50 4.79
21.59 2.90
0.37 2.98
278.65 6.58
0.78 9.82
33.22 10.38
4.82 10.40
25.24 11.06
10.39 7.47
124.27 9.63
82.60 10.24
0.91 12.14
-1.62 14.42
66.18 8.20
27.25 8.23
39.28 11.94
1.90 12.38
78.18 4.37
-1.44 12.89
-6.33 6.35
7.61 12.50
4.27 9.58
30.74 6.06
47.77 3.48
35.80 3.67
135.81 2.46
0.45 11.37
17.59 9.58
-2.80 11.36
0.58 12.45
28.32 8.35
10.48 7.86
98.66 9.83
44.07 10.34
7.87 6.04
-1.23 12.39
26.10 6.86
10.43 9.86
-3.09 5.85
13.83 7.77
91.66 11.65
23.01 8.94
99.07 12.75
-3.80 3.29
127.90 11.00
-1.35 7.40
40.92 6.06
3.20 3.17
5.96 2.88
-6.65 11.83
37.53 9.80
-1.14 9.78
-0.44 12.98
7.91 7.38
41.06 10.07
8.40 10.29
4.24 12.56
-1.58 5.82
6.49 8.17
12.19 12.19
3.59 14.85
3.53 5.90
119.12 7.60
91.04 7.63
2.79 7.55
60.77 7.91
39.23 7.93
11.27 6.20
31.58 3.11
24.21 3.72
9.61 2.94
384.52 4.14
11.68 4.41
3.20 12.83
169.22 11.07
42.27 11.50
4.83 10.82
9.00 13.15
12.07 5.88
99.45 10.76
172.82 10.40
19.19 11.26
13.35 13.60
-3.55 9.14
102.57 2.64
31.15 4.62
27.57 4.21
24.06 2.04
5.46 2.98
3.21 10.57
-0.79 10.69
57.28 9.40
-2.10 11.54
48.97 7.62
17.89 11.67
39.23 11.37
14.68 4.43
9.41 5.21
-7.29 9.80
459.53 7.34
116.52 6.69
44.58 3.26
8.82 12.03
1.24 7.48
9.52 9.97
4.95 12.68
47.05 4.78
331.25 8.44
7.11 5.55
9.09 1.98
72.86 3.96
64.97 4.26
2.64 3.03
8.59 3.07
22.45 3.90
32.51 10.19
4.25 10.27
12.07 11.01
5.55 11.36
1.02 12.02
32.56 7.05
1.72 12.49
15.37 12.92
534.94 6.07
176.27 10.26
2105.30 19.77
-5.52 6.12
5.03 6.46
28.95 9.90
752.08 10.08
4.75 7.97
1.62 6.04
172.09 4.11
19.22 4.58
347.10 4.72
1410.01 9.34
4.32 3.01
66.49 3.46
89.05 10.44
33.36 12.30
-2.77 11.90
2.30 10.49
274.27 5.48
57.60 11.43
105.33 5.64
16.01 9.13
200.56 4.73
55.54 12.49
-2.84 5.13
0.21 6.93
5079.22 20.67
8.82 8.05
2.48 5.71
1769.64 10.13
33.80 2.40
39.90 3.79
19.40 2.19
111.64 3.48
547.79 7.30
0.45 12.32
-5.64 12.35
76.18 7.11
21.71 5.05
65.09 5.82
182.48 6.28
4.13 13.92
21.56 7.55
38.68 10.87
38.46 3.83
5.44 6.09
4.82 6.65
257.18 5.93
28.86 2.68
4.33 2.95
196.49 4.17
25.79 3.15
0.88 2.66
8.54 3.38
13.18 11.26
4.60 10.99
57.03 9.33
76.44 10.54
5.77 9.88
44.74 8.80
35.00 8.46
1.53 8.37
27.17 10.32
-2.75 12.43
15.13 7.66
2.93 7.28
56.40 8.60
18.35 11.54
-7.22 11.03
3.34 9.49
477.83 8.91
-0.08 10.19
6.64 12.83
19.99 8.45
102.49 5.55
65.53 3.42
-1.32 3.94
67.21 4.28
34.06 10.53
12.46 12.66
9.48 13.49
176.27 11.34
1.23 10.50
9.19 13.72
111.84 8.94
11.35 10.54
-0.22 6.73
307.02 11.05
-4.11 7.85
409.39 13.27
0.89 12.18
0.88 7.91
-3.82 8.04
23.56 6.62
55.89 3.54
0.11 4.68
115.80 2.86
-2.26 9.81
47.37 11.35
7.55 11.19
15.49 8.53
8.33 8.40
0.85 11.73
18.30 7.11
9.07 11.16
6.33 14.07
2.16 10.29
2.23 12.72
6.40 6.04
255.54 12.22
9.11 3.55
13.24 10.42
14.34 5.43
7.11 5.64
-4.43 10.94
39.78 5.45
-0.15 3.52
95.70 10.78
-4.68 11.81
11.78 6.77
0.72 11.50
2.88 6.01
40.76 4.67
4.18 5.90
8.24 11.21
3.06 3.63
8.86 8.28
3.77 10.78
540.56 9.98
-4.85 5.89
10.84 9.22
4.45 2.47
5.37 6.67
66.93 3.85
209.11 4.07
13.94 3.58
1706.91 10.06
20.68 9.70
-0.61 12.23
1.63 7.52
1.61 12.36
72.30 6.09
0.54 9.73
58.57 3.79
24.46 8.71
1.02 5.70
1.70 7.38
1.11 10.56
38.67 2.38
1469.94 14.18
0.42 6.40
-3.53 1.90
69.35 5.11
21.67 5.01
91.91 3.43
1.23 1.27
40.83 3.53
-0.55 3.52
5.52 10.68
4.73 11.11
21.98 11.89
17.54 12.02
5.36 13.57
1.25 13.27
8.05 12.30
53.47 12.27
6.97 5.36
2.56 9.89
2.69 3.30
5.26 13.14
304.28 5.05
1303.70 16.14
36.96 8.16
-3.80 8.55
30.20 1.52
13.06 6.85
25.64 7.62
132.84 2.01
302.38 6.74
15.69 5.30
1.65 2.32
236.17 5.22
29.87 2.55
261.78 5.21
9.13 9.95
18.48 13.52
18.52 8.91
-0.38 5.76
33.55 6.29
24.01 4.25
24.42 5.44
0.05 5.50
10.45 8.45
3.21 11.65
0.25 9.15
196.64 3.46
53.50 6.22
58.73 4.35
266.95 4.93
142.30 4.00
2.20 9.71
28.34 9.52
34.46 10.00
25.30 10.62
1.73 10.95
128.85 8.30
70.57 9.29
134.89 10.00
15.61 9.60
5.83 10.19
3.04 13.32
53.23 12.82
121.16 12.09
69.01 9.62
5.42 11.10
67.37 10.16
241.86 6.19
3.71 7.02
249.04 5.73
159.12 2.70
0.73 2.62
67.45 3.05
1.93 2.90
68.01 4.12
10.26 11.09
-0.90 11.75
-4.00 9.39
1.02 10.38
11.09 11.18
2.16 11.70
1.94 8.44
6.01 11.46
78.05 8.72
394.49 12.21
-2.12 7.26
158.66 10.18
61.46 10.16
29.27 4.65
112.07 3.10
5.52 5.59
2.71 5.95
7.52 6.45
467.61 6.96
1516.54 6.92
3.32 5.25
135.37 4.15
19.23 3.24
119.41 4.29
6.45 12.10
3.85 7.83
-0.35 11.89
0.66 11.17
3.52 6.85
71.89 10.72
-1.83 13.07
-1.91 10.94
154.32 6.11
0.34 9.26
324.73 5.82
4.88 6.81
100.61 8.70
27.53 5.04
-1.81 5.29
1537.87 9.99
11.88 2.30
2.56 3.29
7.17 2.77
4.28 3.34
2.93 10.85
0.90 10.88
3.22 11.45
16.12 12.01
-5.04 12.66
8.34 12.72
38.56 8.23
-2.41 12.36
6.76 6.73
50.64 5.69
54.97 4.91
-0.07 10.25
89.59 5.55
110.71 4.46
-0.95 6.40
46.41 7.79
1.36 7.55
75.16 9.33
901.36 12.58
26.25 7.44
-3.37 9.26
22.83 4.63
10.07 5.64
-0.21 1.85
111.43 2.81
29.74 3.47
3.83 1.62
234.27 5.16
60.66 3.82
1.41 2.16
3.42 2.14
2.50 3.57
5.75 10.17
9.81 8.45
34.03 6.05
32.43 11.45
16.33 6.26
-3.40 8.51
7.48 11.94
18.13 9.91
0.86 7.48
-0.07 8.07
3.34 3.76
5.69 6.14
64.50 3.50
0.12 0.49
-4.17 11.66
17.14 11.97
1.93 12.22
11.31 4.99
1.76 5.96
52.23 10.81
166.93 7.75
1.59 9.05
74.82 3.51
312.64 7.68
12.48 10.91
321.26 5.89
4.13 3.80
30.24 1.47
17.92 2.87
297.94 6.71
0.90 1.53
0.30 1.78
3.47 11.24
6.32 9.51
22.51 9.18
17.15 9.91
-0.80 10.07
16.02 11.55
2.14 3.48
154.32 8.73
4.20 3.32
23.55 8.14
15.20 6.18
6.73 2.63
22.68 3.62
6.46 2.74
55.64 1.59
101.54 2.53
0.64 2.89
561.84 7.66
4.03 9.90
16.83 9.69
4.09 10.12
7.93 11.89
33.29 8.82
3.71 10.68
1.38 8.34
1.30 8.75
9.71 9.39
29.73 10.37
12.19 4.87
4.47 4.92
0.18 8.72
80.15 6.83
2.26 5.70
158.66 8.76
27.74 7.86
0.54 0.72
24.32 5.42
0.83 5.43
8.96 6.03
4.29 3.35
273.55 3.75
74.27 5.60
6.57 10.56
12.43 11.27
6.96 11.83
4.41 12.54
51.34 9.88
-4.63 11.88
-1.24 10.30
80.60 7.38
43.50 8.23
-3.58 10.31
22.04 4.63
6.61 12.35
2.07 10.05
0.38 7.76
2.88 3.32
2.17 8.22
6.66 4.79
-0.37 6.11
184.97 6.27
107.26 3.91
76.39 1.95
14.17 9.80
6.71 13.16
8.68 8.13
24.74 8.97
1.58 13.16
237.77 10.67
10.27 10.77
81.19 6.00
6.76 6.90
25.43 11.36
94.50 6.34
43.13 8.10
2.09 7.24
316.37 12.04
-0.51 8.76
102.87 4.73
5.07 2.44
100.74 6.61
1.15 2.16
11.78 6.47
25.11 4.24
0.24 2.26
223.25 3.88
72.50 3.88
7.89 2.57
90.06 4.19
10.66 10.99
4.93 12.37
13.15 9.75
0.80 6.62
31.17 13.59
1.17 6.79
24.06 9.89
0.21 4.38
37.64 4.71
-2.88 10.54
10.24 8.32
-0.15 8.50
360.83 7.96
1.58 3.41
376.05 4.14
21.31 1.71
10.19 2.76
29.31 3.14
14.32 10.58
35.18 7.29
18.03 12.16
-2.87 10.13
214.54 10.39
23.01 1.95
7.20 4.76
-3.78 8.54
56.18 3.64
4.10 1.98
1.27 5.74
8.93 6.35
-3.99 6.46
178.69 4.17
239.23 5.29
111.11 5.96
62.32 2.45
3.66 3.56
161.67 5.02
42.48 3.98
0.31 1.97
-0.63 8.97
-0.80 10.60
49.68 6.31
90.56 4.11
0.99 5.45
8.86 10.76
-3.47 6.64
375.01 11.18
10.55 8.14
79.05 6.53
2.81 6.61
28.18 4.69
6.40 4.69
4.52 5.38
61.54 2.81
75.96 3.81
160.97 3.87
23.89 2.79
1.01 2.65
0.04 3.57
8.59 9.61
20.07 11.17
26.76 11.90
10.62 12.19
-1.44 12.74
7.50 9.46
3.27 8.95
8.14 10.49
-1.02 11.72
17.56 9.19
3.28 8.72
5.05 10.30
2.98 10.71
75.15 5.40
235.09 4.59
271.77 9.38
0.26 8.39
287.71 5.58
12.27 9.12
5.58 5.01
10.50 6.98
405.53 6.72
12.80 3.39
-0.01 0.60
269.99 6.72
12.12 2.95
25.53 4.51
3.58 1.50
38.15 2.08
0.49 3.23
35.70 3.28
17.08 12.15
-2.35 9.94
3.23 8.48
0.07 12.52
15.55 6.30
6.23 7.75
14.96 11.53
42.76 6.58
-0.65 8.37
46.28 9.62
-0.74 5.36
-2.47 11.54
99.60 10.23
1.36 3.83
23.47 7.52
3.12 1.59
306.13 4.11
45.86 2.56
9.84 2.80
13.20 3.06
56.19 3.07
70.02 3.58
7.15 11.30
45.61 9.78
11.66 9.59
50.68 8.56
96.95 8.51
16.36 12.59
225.46 10.61
8.02 10.02
13.13 5.45
9.91 5.56
2.36 9.37
90.26 5.16
9.57 4.86
20.50 4.99
-0.17 5.00
15.38 5.91
186.62 3.94
7.04 2.59
200.36 3.93
423.71 7.89
24.61 8.30
2.15 6.90
23.35 4.36
-4.35 7.05
-2.66 9.49
10.69 3.28
62.82 8.81
10.62 3.68
77.09 2.81
-1.57 6.07
18.96 6.92
-0.93 7.05
60.28 8.20
42.57 6.50
11.40 3.11
109.28 3.63
24.57 2.01
39.53 2.59
296.74 5.79
-0.14 12.17
4.11 9.94
-1.68 8.44
55.12 6.28
1.08 11.13
141.56 8.84
59.51 8.43
-0.65 8.94
4.34 4.75
465.50 6.46
13.12 9.53
115.76 6.90
53.09 7.45
9.55 2.83
109.45 5.31
18.08 2.48
22.12 3.20
4.15 2.14
5.49 10.95
-2.13 9.87
1.60 11.13
-1.47 11.46
4.03 10.15
15.43 10.73
9.59 7.16
98.60 7.72
-1.25 6.15
38.78 9.95
4.68 4.35
26.54 5.64
12.45 7.77
108.85 5.41
4.77 5.18
10.28 5.63
21.49 5.99
8.25 1.70
7.18 1.59
-6.74 10.19
7.50 11.65
42.75 8.31
44.80 7.60
7.27 9.59
3.17 10.16
1.70 11.77
16.06 9.32
-3.05 9.73
46.00 6.94
16.31 4.50
18.85 4.79
314.88 10.02
13.02 10.13
44.72 8.68
-1.01 2.25
6.51 2.46
7.83 4.73
40.35 6.55
71.60 3.00
15.50 1.99
125.03 4.74
179.19 5.49
129.98 2.87
521.20 7.62
4.73 11.00
25.12 9.91
1.07 8.79
50.94 5.57
-1.44 8.52
-1.13 9.38
-5.62 10.68
11.14 3.60
14.52 10.63
0.25 6.54
-3.73 7.42
39.76 8.32
73.78 3.97
-1.20 4.66
-2.32 8.74
76.40 3.93
589.25 5.45
45.56 6.88
142.21 5.03
123.21 3.22
-0.25 2.53
5.95 1.56
29.07 3.58
7.45 10.40
-1.68 8.36
0.75 8.98
131.56 10.00
77.73 9.04
8.17 8.31
22.22 9.27
0.00 9.45
1.48 5.41
2.63 5.66
0.10 8.31
26.02 6.20
35.33 6.56
0.94 4.27
958.37 7.11
868.33 7.97
73.58 5.02
18.72 11.86
9.58 9.89
2.60 7.51
203.04 8.83
56.96 6.11
6.61 7.25
6.89 5.41
1.28 7.63
16.54 10.31
-0.77 3.82
41.51 3.46
11.57 5.67
6.48 8.59
5.33 3.82
7.83 2.12
3.11 5.59
17.65 6.65
116.08 4.69
193.86 5.20
27.51 3.03
177.68 5.16
1.64 2.86
1.20 8.09
8.31 7.37
36.11 4.85
2.40 7.10
31.18 10.93
11.51 5.75
31.55 5.48
43.30 7.35
9.80 2.32
198.23 2.65
41.88 3.71
74.16 3.60
88.03 4.11
0.53 10.19
35.84 11.91
4.13 12.95
11.27 8.98
6.14 7.66
4.61 10.74
2.57 10.96
1.23 11.93
1.14 9.93
50.64 5.45
0.70 3.70
41.83 7.96
7.49 8.13
5.19 8.44
15.65 5.17
2.34 9.03
2.88 3.82
81.24 2.35
6.72 7.04
60.31 4.57
174.95 4.85
80.39 5.71
4.76 0.31
18.70 2.98
120.89 4.30
39.48 3.53
1.51 4.53
2.33 12.31
22.33 11.18
9.60 9.97
-7.28 8.69
-2.64 8.63
-2.46 9.53
3.46 11.54
93.57 7.35
35.82 6.41
20.33 2.42
26.00 7.43
44.81 9.47
2.71 6.35
16.14 6.79
1.02 6.81
18.85 4.87
7.96 3.75
0.56 1.72
159.03 5.27
17.49 1.76
97.93 2.95
3.00 11.47
-8.40 9.50
26.86 10.34
11.53 9.30
18.22 7.48
2.36 6.46
11.75 6.74
35.45 5.83
8.87 8.88
0.80 9.25
5.72 9.91
9.88 10.35
0.44 2.55
38.99 6.93
23.75 9.51
56.57 5.33
19.30 6.01
-2.75 7.10
4.59 5.42
175.04 3.34
3.43 2.09
23.46 3.96
1.55 11.38
2.47 8.06
1.23 7.30
18.99 8.54
24.87 11.97
4.24 5.77
108.52 6.05
0.65 3.33
9.50 5.90
-1.61 9.66
20.21 3.45
6.26 5.47
3.70 7.40
6.81 2.40
14.73 5.00
13.55 3.89
51.94 3.12
249.24 5.60
5.11 0.67
33.23 2.90
153.59 3.76
78.06 4.35
2.85 9.16
-3.93 7.28
6.18 7.51
6.95 8.45
3.25 8.82
331.09 5.75
1.71 5.93
7.01 4.32
1.65 3.23
1.18 6.92
19.04 7.49
1.51 2.14
9.77 7.89
83.87 4.70
2.09 4.06
0.79 2.67
-0.77 5.73
156.95 4.87
0.23 0.78
45.35 2.43
762.96 4.66
233.43 4.75
-1.64 9.89
7.11 12.27
30.07 12.19
63.15 7.56
15.82 4.54
9.98 7.94
22.51 9.85
30.11 10.49
3.48 4.12
7.61 2.03
20.72 6.98
11.69 8.00
-3.65 4.26
9.77 5.05
25.05 2.01
46.11 5.85
0.94 5.70
42.42 2.93
68.59 2.97
16.65 1.75
0.04 2.33
6.43 3.71
119.95 5.21
1.64 10.95
12.12 8.29
-2.47 7.33
2.22 10.33
0.89 9.85
11.60 7.73
12.09 5.77
79.90 8.01
7.56 6.75
43.67 5.80
27.71 6.04
5.46 8.09
1.07 4.89
207.65 2.83
511.46 5.62
-2.96 10.84
5.00 9.51
29.15 10.83
13.48 5.55
-2.40 9.05
12.70 9.04
0.78 9.34
2.18 11.26
17.68 6.94
5.11 4.86
0.97 4.95
102.91 8.26
2.66 3.27
9.56 4.83
40.18 6.38
-5.19 8.29
-1.19 6.05
1.12 5.81
-0.45 6.16
67.09 7.61
45.50 5.37
11.12 1.29
52.71 2.37
289.97 5.35
88.47 1.58
311.28 3.58
9.10 2.99
113.51 3.63
62.98 1.56
12.27 2.15
47.65 3.81
5.88 9.72
-1.53 8.63
5.80 8.55
33.12 4.66
25.44 8.04
3.93 8.02
14.03 8.69
-0.40 2.11
31.47 4.82
2.14 3.27
14.17 1.59
20.76 4.25
97.39 3.14
25.11 3.88
2.75 7.47
27.28 7.19
2.39 8.31
0.81 8.80
3.54 8.72
5.30 10.06
18.26 11.03
2.23 5.48
51.50 6.97
2.13 6.38
5.62 8.61
0.63 3.63
0.15 3.76
-0.29 2.72
6.04 5.28
58.74 3.50
68.15 3.76
17.03 1.70
40.04 3.43
-0.41 1.78
182.87 4.98
113.60 4.50
12.10 11.54
6.25 8.64
2.68 8.74
-0.02 7.67
-0.51 5.55
1.79 6.99
3.30 6.05
143.98 6.70
5.64 7.81
16.85 4.68
7.22 6.05
2.74 4.64
1.90 5.98
7.19 6.51
23.92 6.92
50.58 7.74
27.73 2.99
31.78 5.24
21.91 1.89
120.87 2.42
13.64 1.69
121.26 3.87
389.01 6.83
-0.17 5.47
4.34 9.53
68.88 11.85
3.75 11.95
43.00 6.77
-4.55 11.13
119.18 4.87
59.08 7.00
-0.31 2.47
8.26 7.14
-0.29 1.07
-0.50 3.14
96.64 4.13
4.64 10.36
-4.64 11.77
3.81 9.80
5.30 9.66
122.38 8.78
9.76 7.35
37.77 5.95
-2.50 4.20
10.49 8.24
-0.87 7.85
4.24 9.16
8.10 9.94
63.26 6.43
8.55 4.83
47.61 6.33
15.05 4.08
227.65 4.18
168.50 3.98
-1.17 1.12
31.52 1.88
3.48 0.81
157.45 4.61
26.83 3.44
5.86 10.97
0.85 8.72
0.17 10.15
22.32 8.02
4.72 6.59
25.27 9.45
3.00 7.16
1.25 5.92
1.80 9.37
1.54 9.90
-2.35 10.96
23.83 3.81
1.26 2.72
-1.10 6.66
22.15 7.18
21.71 7.36
-0.90 7.38
1.79 7.64
4.04 5.15
59.69 5.16
-0.08 2.96
56.99 4.51
2.06 1.91
154.66 3.77
254.22 2.87
-0.45 1.83
-0.02 9.88
3.55 9.29
3.13 8.95
10.54 6.44
14.97 5.52
21.58 4.25
27.94 6.96
7.01 7.06
92.14 6.46
58.42 6.79
4.37 8.34
3.37 1.91
16.91 5.18
96.26 3.52
97.64 2.96
29.81 2.26
13.10 1.34
635.67 4.38
42.85 3.33
13.32 4.86
10.30 10.92
12.67 8.53
124.69 6.51
4.72 8.37
-1.48 9.10
-0.31 9.76
14.96 3.67
2.32 4.84
20.58 4.11
0.70 2.29
5.15 3.69
13.61 6.15
4.89 3.35
2.23 5.38
26.09 3.20
372.77 7.13
49.76 3.46
11.58 9.33
3.28 8.14
17.28 11.62
-2.79 8.15
-7.01 6.30
8.09 4.24
6.10 8.84
7.25 4.84
-3.70 5.73
0.74 2.58
6.17 2.11
0.74 7.58
-4.46 7.71
-0.00 8.21
2.43 8.37
5.22 2.83
6.30 4.27
22.26 5.07
27.74 6.74
0.99 5.09
115.81 3.56
3.89 4.38
26.71 2.93
18.87 2.07
48.24 3.17
17.53 3.71
144.06 4.32
13.01 4.84
371.27 8.25
1.65 10.54
-2.77 10.22
-2.93 6.09
6.02 10.87
36.75 8.12
12.96 5.73
8.26 7.51
181.27 8.23
39.55 7.73
55.68 5.39
-2.89 5.47
57.67 4.16
7.38 2.53
31.66 6.23
48.24 5.72
8.79 3.82
5.76 2.17
256.51 5.46
4.08 2.47
37.30 3.88
19.61 2.31
126.12 3.82
1.55 9.89
12.82 5.79
9.76 7.78
87.72 4.75
22.49 6.27
32.81 6.86
223.17 4.57
0.81 6.96
-0.94 7.26
-3.12 5.44
31.81 1.71
56.41 3.83
14.19 4.41
-0.24 8.44
18.75 10.17
-1.54 7.52
0.71 8.71
0.71 9.73
-1.98 6.88
-2.02 4.58
6.79 8.00
-1.54 8.58
-1.00 8.76
3.10 9.78
-1.48 2.82
24.91 5.40
26.84 6.69
11.17 4.34
11.20 1.31
20.05 1.65
37.71 2.34
40.32 3.67
-1.83 6.86
10.51 7.37
18.73 9.53
11.68 10.00
2.58 7.50
4.01 8.94
1.63 6.28
-3.36 8.87
6.85 7.07
-1.20 9.13
28.09 7.26
3.12 7.57
0.42 4.23
8.49 4.52
9.08 3.65
6.60 1.84
41.59 6.61
3.08 1.50
195.41 4.53
-2.19 4.34
-1.78 2.39
34.84 2.95
166.50 5.50
2.70 3.59
-2.66 8.63
20.47 5.01
97.85 5.35
35.52 5.86
-2.78 7.16
8.28 7.34
3.47 7.55
10.00 7.76
27.87 4.09
68.78 4.22
-0.52 11.40
-0.22 8.91
2.69 7.90
3.96 11.10
1.09 7.15
14.09 8.46
10.03 4.42
17.73 6.50
4.94 5.08
3.19 3.54
1.19 9.09
3.71 10.03
14.00 6.46
27.69 7.30
0.03 3.29
113.71 4.07
38.77 6.11
8.19 4.82
16.29 1.90
113.91 5.18
143.14 4.78
374.59 7.48
34.39 10.57
8.11 8.20
124.56 7.00
2.49 10.91
1.25 4.86
-3.81 8.71
8.10 9.14
5.71 5.49
19.72 6.70
56.41 3.64
2.65 1.72
153.66 3.40
2.46 3.94
-0.23 3.66
32.30 4.23
130.47 3.50
3.58 10.60
24.93 6.22
-0.35 9.84
-3.32 7.24
26.12 6.43
0.87 7.31
8.26 8.21
8.68 3.06
6.12 2.76
39.95 7.02
10.87 7.68
9.16 7.95
33.73 2.96
13.31 6.31
3.35 5.16
9.48 3.89
13.42 2.71
36.29 1.89
30.55 1.89
331.44 6.12
-0.14 1.58
192.80 3.90
2.99 3.54
168.38 5.68
8.39 9.51
0.40 8.09
18.66 9.80
35.39 9.85
-0.37 5.37
5.98 4.08
0.95 5.62
28.57 5.02
2.24 3.47
56.96 5.61
-0.10 6.81
17.13 4.24
24.82 2.20
224.12 5.36
31.16 3.87
20.48 11.07
-2.00 9.67
28.62 7.58
4.89 5.56
0.28 6.65
3.60 8.60
6.75 8.96
4.80 5.06
40.45 6.04
-1.73 6.13
33.07 2.12
10.13 2.71
51.22 2.42
128.65 3.31
29.79 9.22
-0.04 5.94
11.78 8.76
7.83 6.71
4.81 9.27
39.16 7.38
133.98 6.19
2.91 8.14
58.16 6.26
2.14 6.63
60.75 3.89
12.49 4.34
6.50 3.34
28.12 7.44
4.48 4.73
3.50 5.91
2.98 2.77
50.65 5.83
158.91 4.43
5.73 3.84
876.62 11.73
8.06 11.49
16.72 10.90
14.48 9.42
17.36 8.66
25.66 11.40
-2.01 8.54
83.93 8.89
15.96 7.69
9.65 7.08
5.90 5.40
7.53 5.94
62.50 6.53
0.30 5.30
18.16 6.05
5.29 3.83
2.64 3.46
141.79 7.75
23.89 5.29
1.34 4.34
4.24 14.87
6.11 13.67
14.62 11.58
3.38 9.38
2.12 7.64
10.82 8.53
65.74 9.35
9.62 6.29
4.34 6.79
177.17 7.71
12.51 5.17
2.42 3.79
3.81 2.78
107.75 5.13
224.34 4.79
121.22 6.06
8.24 3.54
16.80 4.26
45.22 18.67
29.98 12.93
14.51 10.25
38.41 10.29
15.22 12.33
-3.05 8.89
-1.06 8.58
-1.83 9.13
5.61 6.78
1.89 7.57
1.52 9.55
4.42 7.94
43.94 6.24
133.20 8.00
19.92 5.72
257.24 6.68
80.01 4.65
81.85 3.60
290.72 6.87
1.49 3.36
35.45 14.10
7.09 13.19
-2.63 12.03
13.18 11.45
40.16 11.59
6.63 10.73
-2.10 9.41
165.73 11.90
-0.71 7.49
118.80 8.58
4.83 7.10
43.12 7.40
27.51 4.45
100.03 7.57
28.26 6.31
459.56 7.59
15.24 3.03
22.87 3.59
2.72 4.22
-2.49 17.82
2.39 14.92
19.28 13.05
-1.83 12.28
18.55 11.65
-1.88 10.49
19.71 9.76
-0.58 8.64
30.59 10.30
6.33 9.67
13.70 7.95
177.71 9.09
262.39 9.29
3.11 7.59
95.96 8.07
0.62 6.88
4.71 5.46
22.79 5.21
4.96 4.75
-0.84 1.78
364.61 8.23
35.60 18.77
41.08 17.79
15.36 15.53
26.08 13.74
2.30 12.89
2.76 11.79
-0.72 11.11
41.16 11.66
9.63 11.15
63.94 11.77
14.93 10.24
17.17 9.36
6.83 8.46
14.84 10.66
1.65 6.80
18.78 6.71
13.78 6.98
98.32 7.76
39.66 6.63
533.48 9.22
505.09 7.70
12.52 5.96
68.09 5.58
-2.69 15.68
34.64 17.28
41.64 16.56
5.28 16.03
33.35 15.41
-0.53 14.63
-0.95 14.29
8.54 14.33
11.47 13.16
-8.91 12.83
-5.29 12.77
26.17 13.06
9.81 12.32
32.40 11.12
-0.26 7.68
-1.30 7.76
6.28 7.01
231.46 7.22
13.21 6.18
83.17 3.64
14.24 5.02
38.29 3.03
1.19 5.32
164.83 4.71
132.60 3.82
57.54 6.50
59.73 7.63
311.94 5.11
-1.83 2.76
2.70 14.85
-0.05 13.73
6.94 12.46
19.87 9.11
-4.05 10.81
9.52 8.69
69.35 9.60
-0.59 6.85
32.80 7.46
53.28 9.71
7.05 6.10
2.46 5.62
102.44 5.96
0.98 4.73
1.72 3.97
25.53 5.18
8.39 2.72
0.57 3.64
-0.61 1.79
441.20 10.29
248.37 8.84
24.12 3.24
165.47 7.32
364.54 7.40
-3.01 15.29
45.26 13.88
72.75 11.77
4.21 13.63
10.27 9.12
54.28 8.38
62.72 8.53
-0.77 6.57
-0.22 4.38
47.19 7.12
1.74 5.30
-2.31 4.24
13.01 2.51
160.72 8.84
159.35 7.10
-0.30 2.72
50.54 4.39
2.15 4.30
3.30 19.24
1.06 10.34
114.26 10.63
63.11 9.81
39.85 10.35
1.60 8.56
52.49 8.39
163.53 9.86
38.80 8.12
354.60 11.70
1.07 7.08
25.22 7.09
45.16 7.91
8.20 6.40
4.92 4.45
109.42 4.30
187.93 4.01
14.99 2.98
257.67 7.46
-2.86 17.48
32.34 16.00
13.82 14.38
4.02 13.37
36.54 12.71
10.71 10.43
36.14 11.90
42.50 9.21
48.23 10.32
14.84 5.67
229.53 7.17
12.27 3.40
41.44 6.43
14.68 21.53
13.83 18.52
7.35 15.75
-3.28 14.84
11.83 12.45
13.20 11.38
46.50 10.54
10.74 9.19
5.18 9.91
180.56 11.18
56.04 9.46
-1.23 8.17
-3.80 7.52
1.79 5.44
18.86 6.12
38.68 5.15
1.25 2.80
261.70 6.32
28.27 5.23
-3.73 18.29
27.26 12.80
65.68 11.02
17.51 10.13
3.13 10.80
4.58 9.43
38.80 9.31
77.88 9.77
4.29 8.57
0.20 6.81
128.87 9.83
53.62 7.96
24.43 8.61
13.37 6.40
26.97 5.59
60.48 5.06
12.36 5.14
314.56 8.25
2.55 20.06
-1.42 18.75
5.29 17.89
-1.69 15.53
15.05 15.85
7.18 14.08
21.69 13.92
18.36 12.97
12.31 14.75
63.13 12.90
2.43 11.44
43.21 11.09
13.10 11.27
58.57 10.86
20.87 9.87
58.70 6.62
56.25 8.14
12.97 5.48
528.51 10.39
81.11 2.67
339.06 7.40
278.54 6.29
112.57 5.37
3.95 6.89
461.11 11.26
126.99 7.19
-1.82 19.88
102.50 19.26
2.58 16.45
-2.99 16.15
10.40 15.52
-1.03 15.73
10.06 13.62
10.58 13.36
1.82 11.42
-1.34 9.69
6.86 10.22
58.45 10.71
29.02 12.19
2.45 7.86
34.90 9.98
67.42 9.16
0.55 7.52
100.44 7.57
353.98 9.39
67.60 5.87
180.64 8.96
0.88 5.87
30.16 5.74
290.68 5.94
5.55 5.59
181.16 6.01
43.18 3.82
1.79 1.25
43.08 3.40
147.32 7.13
-11.20 16.22
-4.27 14.88
26.90 15.38
7.51 14.93
3.86 14.06
11.03 13.69
22.93 13.40
11.75 12.82
113.22 14.11
11.13 12.10
11.94 11.51
17.15 11.54
49.52 13.90
5.25 9.25
28.54 7.19
11.86 5.71
235.45 8.89
5.31 3.54
1.85 3.57
41.24 3.97
344.13 7.51
17.72 19.79
1.03 10.39
4.70 9.39
92.51 10.00
24.85 6.42
63.89 4.42
3.98 3.92
-2.86 2.77
359.52 9.81
-0.25 0.93
52.82 6.29
140.28 5.87
30.15 17.13
-8.06 17.03
20.95 15.82
6.97 14.49
9.37 13.05
-1.73 11.99
16.55 11.09
48.52 10.56
44.53 7.83
-0.77 10.30
33.18 7.32
64.19 7.53
32.60 8.05
3.98 6.68
60.82 6.33
140.56 6.59
11.83 4.82
-1.14 1.62
7.47 6.13
23.50 2.70
-1.66 5.31
8.60 19.40
85.56 14.06
10.26 10.69
9.60 8.69
0.92 7.66
133.87 9.30
90.09 7.77
42.24 6.88
5.97 6.17
182.46 9.69
64.36 7.44
213.73 8.07
2.24 6.34
11.14 5.29
28.30 4.27
3.79 3.21
98.58 6.38
28.53 4.32
9.23 21.54
-0.44 17.64
8.47 16.72
-1.12 12.83
16.05 10.08
7.30 11.18
2.03 8.83
4.22 8.57
57.61 7.92
19.75 6.87
158.53 7.48
11.11 6.33
3.09 4.76
51.42 4.12
330.06 6.72
124.53 4.69
73.32 7.64
258.97 6.20
14.95 4.45
61.17 5.51
153.70 6.60
0.60 5.72
11.59 17.64
4.62 15.22
6.91 12.69
2.94 13.95
16.68 12.68
78.72 12.85
44.62 11.19
3.91 10.08
60.93 9.54
85.61 9.13
93.63 8.83
39.66 9.17
52.42 2.70
9.06 5.96
21.39 4.99
28.35 5.89
26.32 20.57
46.12 19.46
-1.10 20.51
10.43 18.71
51.44 16.72
84.01 16.50
33.73 14.21
71.96 14.91
1.03 13.49
9.78 11.79
25.28 10.13
30.34 8.03
72.33 8.41
113.86 8.31
20.28 7.55
11.76 4.69
0.39 7.97
146.59 6.43
468.95 8.91
-0.06 0.43
184.66 8.59
179.70 3.95
215.47 5.59
24.13 18.52
6.51 17.11
34.52 16.68
140.86 12.63
67.69 10.30
0.83 8.67
43.23 9.02
25.86 8.82
28.40 9.35
-1.98 7.03
27.08 7.41
0.65 6.38
35.98 6.53
24.57 5.49
2.47 5.07
124.05 5.34
2.59 3.05
3.81 4.56
4.78 5.77
130.27 6.05
15.51 5.54
362.95 8.96
-7.04 19.58
-0.78 17.25
26.32 17.35
-2.62 16.27
0.75 15.44
5.26 14.63
-5.80 17.79
124.93 16.48
-2.74 13.21
60.84 13.44
42.79 12.10
26.76 10.90
-2.68 9.63
119.50 12.18
149.94 10.56
2.18 8.58
20.09 8.38
77.15 10.43
15.68 7.07
1.90 7.06
23.10 4.26
-0.84 3.90
159.53 5.55
-0.03 1.86
18.74 3.64
417.32 6.40
71.97 5.19
20.25 2.80
54.01 21.88
11.50 16.93
21.02 15.07
18.76 16.35
12.22 13.41
3.88 12.79
26.73 14.93
-4.71 13.36
8.38 11.59
5.62 11.30
71.08 13.48
3.25 11.16
2.55 9.74
9.64 9.59
46.24 8.88
46.78 8.79
36.94 7.99
57.18 6.33
118.98 5.56
16.27 6.14
56.20 4.51
147.71 4.44
8.19 3.76
1.59 22.26
36.38 22.47
-11.34 19.14
4.19 14.44
2.22 12.90
15.99 12.85
10.74 12.57
27.99 11.75
6.76 10.84
-5.29 9.32
63.15 10.57
1.19 9.37
50.94 9.25
64.94 10.97
38.67 8.11
7.15 6.80
103.16 7.23
47.19 5.91
1.45 4.55
2.39 3.67
3.76 4.71
81.55 3.94
218.97 7.65
51.77 3.84
13.84 5.18
50.59 24.98
12.13 18.60
2.95 15.57
46.64 12.55
2.77 13.34
6.72 9.97
6.98 11.54
29.45 6.11
55.80 5.43
-0.71 7.87
87.54 6.77
24.90 5.79
27.57 5.13
6.63 3.08
337.24 10.49
-0.99 22.45
6.55 19.44
-2.63 17.18
0.10 15.55
1.36 8.74
9.11 7.69
39.98 7.68
28.34 6.52
425.45 8.44
0.14 5.10
173.17 4.45
145.58 4.34
-0.25 4.85
240.83 7.47
0.11 20.61
3.65 19.03
4.92 12.51
4.52 14.29
62.41 14.02
29.11 12.09
2.69 12.28
12.42 10.83
-2.49 9.99
-2.89 8.75
-0.27 8.47
4.55 6.26
421.68 9.49
19.34 3.94
35.83 3.35
113.58 7.69
130.92 6.03
6.05 3.29
8.87 5.26
10.19 20.69
136.62 20.38
17.04 17.95
-4.11 14.67
1.32 18.38
199.28 11.92
46.90 7.70
-3.17 7.95
56.77 7.23
25.19 5.13
334.20 7.99
1.12 6.36
53.55 6.95
0.26 3.16
2.10 5.67
5.00 23.09
34.85 18.91
9.21 20.26
75.79 19.41
63.67 19.20
19.23 16.19
-6.12 14.96
-1.23 13.43
4.50 15.01
304.50 12.12
-2.11 9.09
22.85 7.43
49.82 6.24
31.44 5.23
13.42 5.57
32.27 5.00
8.13 4.99
38.31 5.12
6.24 4.24
0.66 2.92
14.20 2.54
112.42 4.76
10.96 22.01
22.38 18.10
59.90 17.38
9.73 12.67
38.65 11.05
-4.60 12.62
280.01 13.45
-2.94 10.59
18.44 8.90
162.15 9.04
40.70 6.28
8.81 9.57
70.46 6.86
-3.85 5.09
102.50 4.69
222.28 4.09
3.40 4.90
65.07 4.61
875.82 12.98
-1.29 5.61
5.45 21.29
-0.56 19.22
30.19 16.61
31.16 17.28
42.74 15.79
26.51 12.52
-5.84 16.20
17.05 13.99
-4.22 11.09
7.49 11.59
42.89 10.06
10.98 9.84
-1.55 10.40
2.84 7.38
143.95 8.34
133.24 6.85
74.32 8.00
33.91 4.24
1.57 2.79
0.49 1.89
3.03 2.38
282.26 7.09
118.77 6.74
19.66 4.23
100.41 4.62
438.56 8.04
44.35 23.61
10.61 18.59
58.97 15.60
6.01 14.05
41.36 13.73
-1.43 13.14
125.94 11.29
7.22 11.59
204.69 10.31
0.90 7.01
46.96 7.42
27.61 6.18
84.07 7.18
131.68 7.05
100.24 6.70
308.46 8.86
10.64 5.75
183.66 8.91
107.45 3.22
2.93 3.70
85.40 4.28
27.52 4.78
9.99 20.82
4.89 20.85
-5.93 16.38
47.67 14.62
106.98 17.59
7.27 16.07
12.25 13.12
53.58 12.51
23.99 12.62
115.80 12.81
21.03 9.57
70.02 9.06
63.03 8.97
119.41 8.92
112.16 9.07
14.27 5.29
5.33 4.11
153.90 4.96
216.75 5.27
140.53 7.75
19.52 3.65
3.70 6.52
26.60 5.77
5.67 20.96
-5.87 20.56
73.07 21.01
3.73 17.39
86.48 13.82
166.82 14.23
4.07 11.69
62.17 15.54
11.63 13.69
21.89 11.37
126.50 11.79
23.35 12.51
-2.58 8.97
19.56 9.03
106.52 9.31
29.73 7.85
30.35 9.23
105.42 7.96
6.17 6.41
6.69 6.67
32.89 6.97
3.01 5.62
25.61 3.91
609.10 6.63
36.06 3.53
50.31 6.38
169.97 4.69
180.39 7.02
8.38 18.14
5.08 19.87
25.23 17.83
1.95 18.29
39.63 14.57
7.56 10.79
26.96 10.53
0.90 11.11
25.80 9.31
-9.56 9.43
-0.05 10.10
38.36 7.59
74.06 8.44
-2.73 7.91
2.30 7.67
1.00 6.16
-0.43 5.73
181.12 9.41
3.90 5.50
28.08 3.24
39.18 3.95
109.58 3.61
54.23 2.60
-1.63 22.81
23.95 20.26
-2.70 21.56
-2.83 19.13
-1.80 17.19
12.77 15.22
26.10 12.11
40.50 9.39
-4.77 7.30
43.09 8.67
88.07 5.01
38.53 3.10
190.14 4.45
20.18 3.48
-0.57 4.44
3.38 4.61
1.54 18.20
9.91 17.61
2.43 15.56
54.17 14.58
14.13 16.19
49.85 13.54
17.75 9.11
129.68 12.82
99.89 9.61
28.41 9.78
192.83 8.97
-3.31 5.96
358.08 9.18
5.52 4.50
0.82 4.61
477.55 8.26
853.15 12.18
8.73 20.12
21.53 18.74
4.60 17.12
5.21 18.39
-0.39 16.96
3.23 14.10
79.67 13.78
61.79 12.33
4.44 13.51
66.84 6.97
3.22 3.04
6.66 2.66
25.50 5.48
34.38 4.65
110.46 5.55
15.43 5.65
2.95 21.06
54.24 17.40
8.50 17.41
57.19 13.79
-0.88 11.50
-4.64 10.33
-0.12 9.37
3.61 11.28
2.66 9.94
0.24 8.63
49.72 10.65
-0.79 8.25
6.32 7.42
2.29 6.85
201.11 7.76
11.24 5.73
141.78 5.96
59.04 4.41
2.16 2.91
42.32 6.23
35.21 3.24
201.25 7.62
182.55 5.68
19.44 21.14
20.73 21.46
56.78 20.34
2.78 18.34
2.72 15.80
12.38 15.21
-3.32 18.03
130.15 17.86
29.78 15.00
13.56 14.99
175.78 10.34
335.62 10.29
272.82 7.46
242.30 5.77
29.85 4.75
12.97 18.01
75.59 20.82
10.32 14.86
80.90 14.11
10.37 12.98
7.01 12.09
111.17 12.54
0.84 12.21
20.31 6.71
-2.40 4.83
10.06 3.45
65.25 3.54
263.46 5.04
10.23 4.75
60.22 5.87
102.09 6.43
-4.28 18.93
16.78 18.71
4.65 21.22
-4.75 17.19
11.10 13.68
37.22 14.18
256.76 17.03
29.97 13.90
1.57 10.12
137.62 11.15
0.28 10.42
0.59 7.74
0.14 9.32
-0.23 6.41
39.40 8.02
6.72 4.99
190.32 6.58
-6.16 6.39
29.42 3.93
688.79 11.69
9.16 4.76
-11.33 18.57
-9.57 17.64
5.94 16.97
95.59 18.65
9.96 15.83
59.78 17.81
36.01 12.98
50.86 12.79
7.11 15.81
147.16 12.69
5.44 12.89
20.40 11.87
76.05 9.58
14.10 5.88
439.55 7.24
181.05 4.78
0.89 3.41
2.81 4.40
55.12 2.98
121.66 4.58
27.22 5.59
123.43 4.59
5.50 15.23
60.09 12.92
40.94 12.81
22.34 11.77
26.79 11.93
16.71 10.61
2.96 13.89
260.49 12.49
9.47 11.28
44.04 9.78
5.10 7.65
146.93 10.41
1.41 6.35
215.63 7.92
14.95 4.43
55.09 7.62
230.82 6.21
123.03 4.36
-0.26 0.91
8.74 18.91
31.80 17.53
3.90 17.80
-5.57 16.22
0.77 17.77
90.74 18.50
11.55 13.34
19.05 14.36
46.02 8.06
47.35 9.96
16.84 6.49
72.43 5.01
45.21 3.23
1.16 1.92
519.63 5.51
8.30 4.35
677.37 10.59
-1.75 20.54
12.96 19.53
37.31 16.24
30.73 13.75
2.38 17.76
-4.81 11.13
35.52 10.70
6.66 9.79
20.49 12.29
181.02 12.26
0.06 8.71
59.62 7.09
95.39 6.12
181.63 6.85
11.13 5.10
-0.17 4.09
178.69 4.66
369.17 9.43
-11.98 18.57
-7.87 17.83
6.97 16.18
-10.02 19.26
4.42 14.03
1.47 15.90
70.49 15.33
73.96 15.91
40.05 11.82
14.97 9.59
-6.55 10.64
44.20 8.93
2.22 7.70
7.24 9.94
105.97 9.58
-1.29 7.07
19.04 6.92
-0.53 5.93
2.34 5.54
7.31 4.60
86.69 5.24
2.94 5.78
117.58 5.28
-0.88 3.26
27.46 5.36
-2.15 3.90
46.30 3.53
1.00 3.26
8.19 17.85
37.97 17.34
7.70 15.69
9.05 17.11
-4.23 15.70
16.86 12.61
6.61 15.20
5.66 12.39
90.45 9.43
0.66 8.45
25.71 8.47
-0.60 8.73
158.95 9.13
-2.53 8.23
31.03 7.42
8.21 4.62
3.70 5.04
95.28 4.75
80.09 4.55
102.66 4.80
-0.09 1.89
10.56 2.42
585.47 8.82
2.42 4.19
1.61 4.42
-2.84 17.38
-1.50 18.27
104.74 18.65
3.98 17.46
14.37 14.45
41.93 14.24
21.86 16.79
8.90 13.80
45.45 12.95
51.04 10.14
7.37 6.67
5.89 6.70
-0.16 7.11
91.50 6.97
72.16 5.95
4.41 6.07
8.04 4.74
97.03 5.36
-0.54 5.87
-0.25 2.75
2.15 2.24
-1.33 1.04
38.90 1.97
-0.63 1.38
29.74 5.50
492.62 6.52
168.95 4.81
206.27 6.43
261.90 6.16
4.38 16.21
-5.49 12.11
2.29 10.91
29.59 13.42
-5.59 10.01
77.59 9.09
62.49 7.36
0.71 5.43
463.29 10.23
10.52 5.38
547.32 9.34
52.80 7.40
-3.62 4.28
3.12 4.02
330.11 6.39
125.26 5.96
30.37 4.67
24.76 5.03
7.95 17.01
2.15 16.24
-1.80 17.24
16.36 14.87
11.88 12.98
3.82 16.74
32.64 15.19
-1.30 12.09
3.28 11.33
97.89 11.73
46.12 11.53
4.55 8.57
-1.10 6.41
36.36 7.84
0.63 5.34
1.23 3.57
25.08 4.51
160.27 2.43
4.98 2.90
60.51 5.10
24.98 5.31
38.87 4.62
0.86 16.89
24.28 16.69
20.40 15.36
0.25 15.65
-7.76 12.19
23.29 13.57
-3.89 11.69
-7.97 13.70
18.86 10.47
88.02 10.28
2.38 9.65
78.00 10.26
18.45 7.48
6.67 4.67
128.39 5.41
1.78 3.56
-0.92 2.19
25.74 4.43
4.92 3.02
-0.32 1.99
37.98 2.72
29.65 3.38
4.16 15.95
74.41 19.38
-5.26 14.13
9.34 12.30
14.68 14.29
86.71 13.92
-7.16 11.23
0.48 11.54
5.97 7.67
317.59 11.39
-3.79 7.82
12.75 7.97
9.36 5.68
4.32 3.23
382.76 7.04
640.11 8.77
9.65 15.48
65.09 16.46
-2.79 15.46
0.70 14.62
-0.61 15.20
0.07 14.51
1.87 9.76
85.72 7.56
93.32 7.37
40.12 6.79
0.59 5.64
-0.05 1.53
714.24 5.80
5.82 4.86
269.89 7.05
38.10 5.17
7.04 16.24
15.27 15.78
11.64 15.41
15.94 16.08
10.46 14.87
28.59 13.09
35.79 11.47
9.39 11.42
-0.14 12.08
2.29 10.56
4.96 9.64
5.70 7.81
19.29 10.28
14.12 5.16
83.21 4.70
2.66 4.39
1.08 1.05
0.75 14.98
8.83 14.90
36.52 14.31
113.51 14.85
8.08 15.83
7.99 12.10
-0.45 10.04
57.27 14.28
41.29 11.67
-5.20 9.64
-6.23 12.49
2.85 7.20
28.49 8.77
1.39 2.78
1.71 2.65
5.27 2.19
73.80 4.52
30.24 4.80
26.39 3.18
-1.36 4.35
93.19 15.57
4.68 13.85
1.06 16.42
11.87 16.05
16.61 8.47
7.95 10.29
-2.17 8.96
1.49 7.33
31.69 7.43
71.36 7.03
5.68 4.86
13.25 3.11
1.52 2.49
179.10 5.08
3.83 3.96
462.76 4.96
129.12 3.73
39.70 14.11
-10.72 13.33
5.29 13.86
10.24 15.30
14.20 14.52
0.98 13.35
-3.26 16.94
-2.69 13.88
1.16 12.76
-4.19 14.03
41.19 13.59
15.67 13.90
21.16 9.65
-3.58 9.47
10.92 11.30
11.44 9.37
0.36 10.67
1.96 9.16
6.95 7.32
2.86 6.71
-3.82 5.22
9.53 4.98
2.33 3.43
4.30 4.81
5.03 3.11
14.07 1.84
7.34 2.11
7.49 13.73
36.60 13.77
11.23 12.16
-1.42 10.48
171.98 10.89
-2.08 8.59
-3.04 7.99
3.02 6.81
24.45 9.79
78.57 8.77
56.22 6.75
-1.67 5.32
3.50 4.43
3.89 3.31
32.99 6.05
60.22 2.85
64.57 3.28
381.33 7.38
8.11 13.21
10.72 13.28
9.59 13.24
-1.07 14.74
1.74 13.75
25.83 11.69
5.77 9.35
36.71 8.74
-3.42 9.43
69.18 9.21
105.41 7.67
1.43 2.03
1.73 1.34
22.49 4.82
299.33 7.31
20.12 13.16
33.35 13.67
-6.10 14.32
4.74 14.16
1.10 13.55
-0.64 14.67
28.10 13.22
-7.98 11.51
30.41 15.36
15.50 12.27
-3.44 11.28
24.68 11.24
32.36 11.56
18.41 8.22
162.61 9.38
31.68 7.07
172.48 7.43
85.96 3.87
-0.50 0.58
45.21 3.80
21.27 3.85
146.06 5.49
55.17 4.24
13.93 4.65
0.92 12.22
46.61 13.16
20.10 12.87
-0.32 13.39
89.38 12.82
5.07 12.09
11.80 15.77
-0.85 9.68
14.59 12.33
52.05 12.49
3.09 8.81
9.41 7.57
82.22 8.99
18.27 8.34
327.87 10.38
128.14 6.03
-3.08 3.38
20.40 3.40
3.84 1.33
99.49 5.31
494.84 6.76
1.07 4.03
41.43 2.81
456.25 7.59
202.96 6.52
0.21 12.45
1.32 15.57
-0.67 14.11
9.71 10.64
17.59 13.05
42.88 11.20
-0.99 9.65
81.53 7.37
62.77 6.31
-3.44 6.54
28.19 4.22
1.37 2.42
41.12 4.04
1.92 2.86
0.50 3.64
-3.31 11.59
5.20 12.56
2.65 11.94
-0.46 10.72
125.29 15.21
6.21 11.28
35.59 13.52
-2.20 9.24
192.12 11.59
21.70 10.43
19.18 10.44
-0.36 7.56
12.40 6.73
126.65 7.26
59.50 9.78
58.42 7.30
354.50 8.87
41.14 6.09
206.55 6.63
199.89 7.01
3.57 3.22
0.87 1.00
152.88 4.49
114.07 4.50
141.55 6.00
29.71 3.47
38.76 4.21
4.01 11.57
4.64 11.77
6.15 12.21
4.26 13.22
16.41 12.71
47.92 12.99
7.23 13.91
18.13 11.56
31.17 9.98
3.62 8.35
17.97 9.08
16.90 6.37
43.69 6.55
-2.16 5.10
16.90 6.04
63.08 5.02
98.38 4.55
17.98 2.76
25.72 3.44
3.95 2.83
13.24 3.58
28.69 11.21
22.34 11.52
17.96 12.25
3.70 14.07
1.29 9.89
-4.71 10.47
42.93 10.49
107.12 9.84
27.55 9.94
9.11 8.71
-1.67 6.16
54.20 7.92
9.29 3.64
0.69 4.74
136.66 5.49
23.40 3.84
0.88 4.35
2.54 13.15
12.21 11.54
22.87 12.12
-1.21 13.35
11.65 14.24
8.18 10.50
128.58 11.81
58.90 12.77
15.94 9.20
13.27 12.61
11.48 11.49
2.94 4.48
7.07 4.85
18.89 4.78
107.04 9.20
299.14 7.22
4.46 5.98
91.82 6.34
-1.20 3.53
2.19 3.03
52.79 3.98
3.03 9.72
9.65 11.86
15.48 14.95
40.67 12.66
9.59 11.62
19.06 11.16
1.26 12.26
6.79 9.98
5.81 9.56
16.71 11.92
-1.12 9.04
53.59 9.24
-2.90 7.84
0.91 9.71
6.69 6.46
183.39 9.92
15.28 6.99
1.62 4.44
2.95 5.15
863.24 9.60
90.57 3.54
0.13 1.55
14.75 2.37
-0.37 1.04
704.29 4.46
7.17 1.74
3.07 10.58
5.50 9.92
23.20 11.56
14.10 10.94
39.11 11.80
95.64 13.62
27.33 11.13
59.72 7.05
1.43 3.64
-0.03 3.70
68.94 7.19
-0.57 4.67
128.60 4.94
304.34 6.04
464.84 8.00
10.82 9.65
6.22 11.11
-5.46 10.11
-1.30 12.54
4.77 10.23
13.21 12.75
19.72 12.87
4.39 8.60
-1.83 7.64
18.67 10.88
8.85 9.73
128.77 10.41
0.60 8.06
76.14 7.04
5.48 5.66
45.09 4.24
6.93 3.80
0.84 3.39
5.94 3.14
0.89 3.01
28.22 1.88
22.81 1.53
2.83 4.49
39.00 2.63
-3.23 9.96
11.43 9.49
79.56 11.62
39.74 10.89
21.43 10.99
23.52 10.78
14.20 9.68
37.28 10.03
70.12 9.76
91.67 8.51
-2.43 6.73
88.06 6.33
24.14 2.90
1.24 2.27
26.49 1.84
-0.31 2.56
-0.52 2.72
57.76 3.04
-0.46 9.34
12.12 12.19
7.39 12.51
3.94 10.90
80.83 11.50
28.96 14.00
19.74 13.39
4.35 11.11
50.45 11.04
9.43 9.94
55.26 11.81
83.29 12.00
24.31 9.92
-5.76 7.13
-0.34 8.56
180.27 6.82
282.99 5.53
-0.05 2.75
3.21 4.19
263.69 4.46
9.62 3.18
0.07 2.06
10.21 2.70
152.83 3.22
11.89 4.07
18.90 2.79
21.14 4.07
31.92 3.80
-0.22 8.82
47.45 10.28
8.23 10.03
12.01 14.12
61.49 10.08
8.50 12.23
3.47 11.14
47.87 9.34
144.96 9.48
-1.27 6.64
24.52 7.08
180.65 6.76
250.09 6.27
3.10 3.54
235.69 5.24
1.97 3.39
11.05 8.68
-0.48 8.99
3.58 10.01
54.32 10.42
10.43 11.65
0.45 8.87
18.57 7.46
-3.77 8.02
255.24 9.60
2.63 5.74
18.66 7.96
21.72 6.31
16.48 2.78
2.68 1.52
190.46 3.49
17.25 7.94
13.11 8.94
1.17 10.80
-0.74 9.84
24.86 10.35
93.19 12.57
8.07 9.58
22.76 12.52
2.91 11.75
6.41 9.94
6.72 8.28
102.28 9.77
369.99 11.54
28.33 7.82
77.94 4.43
-2.28 2.11
44.52 2.35
1.25 3.19
30.14 4.64
83.79 4.19
5.63 3.40
22.18 3.10
3.05 7.06
3.26 8.85
5.91 9.58
24.53 9.18
24.44 11.34
10.84 9.54
42.67 12.36
-1.30 10.20
1.58 9.09
54.81 12.84
16.55 10.74
88.15 10.66
-3.19 8.96
5.26 7.43
-0.41 6.98
25.87 10.74
4.14 10.27
224.11 11.72
-0.80 6.16
44.63 8.34
96.02 6.95
5.06 5.49
3.30 6.56
133.98 4.45
2.07 4.08
5.09 3.16
36.74 4.11
3.67 7.64
2.84 7.44
-0.14 10.00
24.58 11.02
7.32 8.67
12.40 11.98
18.49 13.31
6.51 12.20
6.31 9.13
5.91 7.66
569.05 11.19
-2.23 4.43
-0.15 1.90
1.78 1.47
65.60 4.46
16.34 8.55
35.53 10.12
16.96 9.37
22.42 9.51
26.89 9.57
-0.07 8.78
-4.55 9.15
10.42 8.05
17.24 6.63
79.20 9.30
103.19 7.80
0.58 4.58
45.73 5.72
14.63 3.32
99.90 3.45
165.91 5.16
10.06 2.45
27.24 4.16
15.49 6.72
-4.63 8.23
189.72 11.97
11.17 10.33
1.81 9.27
22.08 8.63
12.76 11.00
-2.72 10.92
19.21 10.76
62.93 9.52
1.54 6.52
-6.46 9.11
10.85 9.20
19.50 6.94
-0.59 3.56
31.35 5.89
26.38 4.73
-0.42 4.59
-0.58 3.94
459.71 4.56
142.15 3.64
13.44 3.22
-0.79 6.09
16.53 7.37
15.51 8.31
4.70 9.60
17.92 8.49
91.14 12.31
40.16 9.89
129.39 10.56
205.47 12.18
152.73 10.63
200.73 10.75
1.47 5.83
3.27 5.30
98.39 4.73
266.48 3.60
10.12 8.95
40.20 8.84
43.29 9.64
8.57 9.87
50.21 9.20
1.29 11.66
28.98 11.68
1.04 7.45
0.71 9.35
118.96 7.46
-1.19 5.72
14.88 7.36
16.03 5.70
28.53 4.66
422.24 7.11
42.96 3.21
38.32 1.87
2.21 2.87
26.20 3.93
343.40 5.14
2.39 7.06
0.98 6.84
2.59 8.00
17.89 11.42
37.84 9.69
19.14 7.91
26.88 9.71
41.37 12.58
29.42 10.78
167.13 10.59
5.04 10.02
-4.76 9.37
-3.39 6.89
41.54 8.34
2.91 6.21
8.60 8.24
11.05 7.49
2.52 5.48
-2.99 2.74
8.59 2.09
50.53 3.48
3.19 5.22
-0.34 6.29
2.25 8.41
20.10 8.55
35.31 8.82
27.34 8.79
11.62 8.28
-3.85 8.55
12.08 9.17
4.57 11.73
56.48 9.59
-2.10 9.47
16.13 5.13
273.49 4.81
3.77 7.13
2.10 8.26
9.62 8.92
13.77 11.63
25.47 10.41
250.13 11.38
32.80 7.55
8.57 8.46
406.98 11.34
2.44 4.16
174.08 8.38
18.56 5.34
92.92 5.56
208.46 5.85
5.68 4.66
2.36 1.82
0.35 0.70
12.43 4.31
25.21 3.32
248.20 5.88
9.38 3.76
3.41 2.88
1.32 4.65
-0.13 4.69
7.79 8.10
10.51 6.44
6.85 8.64
5.13 7.55
179.68 10.57
3.79 11.51
15.64 10.10
64.81 11.16
291.47 12.02
-2.42 6.88
31.28 9.66
0.70 7.93
-1.63 4.51
14.10 6.64
72.88 3.94
145.03 4.65
34.33 7.75
6.25 12.24
16.94 11.03
31.38 10.49
2.06 8.16
7.99 7.98
4.39 8.96
21.99 11.45
30.06 10.94
37.42 8.31
18.35 7.40
26.54 6.94
1.09 8.67
13.52 8.85
172.96 6.83
8.61 5.14
61.26 5.56
-7.28 5.87
16.62 5.67
25.07 4.04
165.40 3.61
2.44 2.25
68.28 4.11
7.86 6.16
7.59 7.16
137.80 10.66
15.58 9.25
14.26 10.29
105.10 9.53
205.43 8.24
660.94 10.05
25.27 6.39
39.67 4.63
-2.41 3.44
127.95 4.25
253.19 5.64
193.37 4.43
18.13 1.13
1.54 1.75
35.80 3.12
207.72 2.76
59.77 2.70
60.81 2.41
57.88 3.46
-1.02 5.38
0.63 5.35
5.38 6.05
176.64 10.63
106.59 9.46
9.28 7.67
0.63 11.49
-4.07 7.45
262.44 10.19
18.94 9.93
12.83 9.48
51.98 8.28
38.23 7.74
4.02 3.69
40.34 5.17
111.70 2.31
4.00 4.05
0.99 4.54
8.00 6.36
4.94 6.14
10.37 7.32
3.17 7.71
1.70 8.27
69.30 8.25
3.90 11.89
13.95 11.09
141.35 11.32
135.31 10.07
9.97 7.68
26.32 9.78
341.24 12.33
53.56 8.01
82.75 7.55
-1.38 6.77
22.27 8.28
3.99 8.40
4.60 8.26
194.17 8.23
1.29 3.81
-0.22 3.17
4.36 5.07
10.60 6.58
10.80 9.52
17.32 8.21
63.71 9.44
10.16 8.71
-2.87 7.04
3.35 8.10
6.56 10.67
16.30 10.35
205.11 9.84
-3.79 4.08
9.06 4.41
167.84 7.03
0.10 3.34
173.58 4.66
0.73 1.01
170.64 2.80
96.03 4.28
240.30 5.95
-0.16 4.55
10.03 7.80
1.08 6.18
-3.33 10.41
25.16 9.93
104.08 8.43
6.62 11.11
46.22 11.16
6.59 9.74
27.60 8.35
30.87 7.82
17.74 7.77
40.66 7.83
18.19 6.81
9.04 8.04
79.25 6.52
166.16 7.46
12.13 5.51
70.74 5.42
97.90 4.28
103.97 3.69
512.59 4.85
27.10 4.01
0.97 2.60
145.26 5.34
86.93 3.51
-0.57 2.87
1.87 4.96
28.59 8.89
10.54 8.64
35.23 9.42
165.43 10.83
142.28 8.71
3.25 3.92
42.86 6.80
2.50 3.54
33.89 5.36
58.07 3.33
53.91 2.76
14.40 1.89
131.79 3.10
2.35 4.38
12.92 6.18
7.03 5.78
9.65 7.17
9.11 6.72
2.31 7.43
11.97 7.61
27.02 8.12
8.03 7.19
0.89 8.95
3.66 6.31
-2.17 4.05
4.60 4.08
66.28 7.99
164.01 8.97
-0.43 2.67
21.41 2.32
81.91 2.33
0.50 2.60
11.15 2.54
2.07 3.62
7.87 6.71
13.89 5.39
6.89 8.31
6.38 6.93
-5.95 11.17
25.02 9.11
76.58 8.04
38.58 10.70
242.72 10.88
20.05 6.51
53.71 7.62
17.69 6.35
-1.21 5.68
16.14 3.85
85.21 2.41
48.89 1.47
66.47 1.64
788.20 8.78
3.45 3.42
8.03 3.82
-6.01 7.72
3.69 5.68
7.44 11.19
9.25 8.42
3.72 6.94
39.47 8.00
1.47 11.21
38.69 9.22
-3.52 7.13
3.72 8.52
38.81 11.44
14.33 9.80
2.42 9.38
50.29 7.32
118.86 8.99
11.49 5.64
8.38 4.47
21.19 4.22
1.78 3.91
4.15 3.71
71.91 3.19
1.80 3.38
2.99 4.99
4.24 6.40
4.95 8.76
13.18 6.31
6.35 6.06
20.19 10.71
51.27 10.28
10.24 10.03
13.60 8.72
39.69 9.09
143.94 9.88
81.95 6.17
21.56 6.39
4.05 4.48
2.26 3.35
45.81 7.53
0.65 6.61
0.74 2.18
81.57 3.33
5.25 2.88
8.86 4.18
5.77 4.66
1.70 4.68
6.45 7.49
91.00 8.02
2.34 7.10
32.01 7.59
63.91 9.18
172.76 9.01
6.30 6.98
46.15 8.05
10.07 6.26
5.39 8.45
-0.64 0.75
36.73 4.65
0.68 3.61
175.47 5.65
1.00 3.42
1.83 2.80
4.37 5.37
3.50 5.24
3.12 6.36
48.11 8.68
-0.48 7.36
14.99 12.01
14.88 10.85
64.19 8.32
0.63 9.84
1.29 6.61
44.80 7.62
369.46 9.58
92.75 4.61
212.82 5.05
191.14 7.41
-0.55 1.98
551.98 8.28
75.20 4.23
1.05 1.80
1.66 2.90
2.56 7.23
2.71 5.66
2.73 4.11
10.88 4.45
2.93 5.68
21.19 6.85
32.76 8.70
29.72 7.38
11.43 8.72
30.54 9.84
6.63 9.24
3.70 7.75
174.64 9.67
270.45 9.52
5.67 6.81
5.20 6.06
14.79 3.83
240.82 5.37
-0.92 1.18
851.95 7.13
-4.74 4.47
12.10 1.74
32.94 2.73
8.30 3.02
1.51 3.26
23.94 9.31
36.90 8.58
-0.75 6.33
11.75 5.56
-2.37 10.79
12.13 7.77
25.17 6.96
3.87 6.66
21.74 10.59
6.58 6.58
1.67 6.06
364.54 9.07
4.41 7.99
171.26 7.59
30.78 5.72
412.16 7.35
-0.12 4.30
3.28 3.07
-0.13 2.08
-0.39 2.13
4.77 2.87
6.47 4.10
3.69 5.54
5.64 9.67
12.04 8.71
46.94 11.08
17.84 9.97
3.87 7.94
0.57 7.28
0.08 7.44
28.04 9.31
148.25 9.71
39.89 7.98
134.53 5.48
395.53 6.31
14.03 2.10
-1.40 3.27
1.08 4.76
2.49 3.43
0.54 5.33
5.24 6.53
73.25 6.96
4.41 11.35
42.25 8.48
14.83 9.51
146.01 9.09
135.43 6.01
0.58 2.61
605.62 9.75
48.86 2.45
63.89 2.91
6.91 3.50
10.86 6.06
1.17 4.53
7.98 10.48
4.44 4.77
14.11 11.99
39.56 7.57
64.03 7.73
39.28 10.94
165.57 9.75
111.07 8.05
-0.13 5.72
23.47 10.09
-1.06 8.14
79.50 7.68
119.15 6.32
2.58 2.78
351.79 6.45
2.13 2.28
18.19 2.56
3.87 1.33
3.04 1.43
66.25 2.68
-0.02 2.84
5.55 3.12
0.71 1.74
-0.60 3.64
11.59 8.51
3.19 6.77
1.94 5.33
19.67 11.90
20.10 7.14
9.32 7.11
59.09 8.31
30.28 6.92
26.54 11.49
13.29 10.97
43.61 7.92
52.36 9.65
75.45 8.13
10.82 6.45
3.01 5.41
56.60 8.60
27.64 6.48
1.49 1.51
7.89 2.01
2.00 5.00
1.69 2.90
17.61 5.11
86.14 11.36
5.45 8.83
5.94 5.64
-1.73 8.01
8.85 11.33
4.19 6.70
49.41 8.34
138.68 11.79
0.49 7.55
24.59 6.68
190.35 10.12
10.89 7.00
317.42 8.18
26.00 3.85
3.92 3.92
157.30 5.94
-1.18 4.62
0.80 1.29
3.08 4.92
3.97 3.71
12.21 4.13
5.21 7.26
13.35 5.71
21.57 10.50
1.14 8.71
1.38 7.25
-5.29 12.69
39.53 11.01
12.15 9.78
127.97 10.85
11.69 7.24
14.95 8.55
100.35 10.82
-2.06 4.60
1.75 1.81
-0.63 2.22
2.52 3.52
8.06 3.78
57.70 4.25
0.59 1.85
-0.72 4.69
-0.22 12.87
26.58 6.78
163.82 9.63
75.46 7.86
-2.34 11.50
1.79 6.35
1.69 11.02
77.04 3.99
96.07 4.52
183.39 4.57
36.16 3.18
95.25 3.12
88.03 3.82
-0.88 1.72
-3.02 8.58
2.00 6.94
2.50 5.64
3.99 4.10
28.12 6.03
2.64 5.42
-1.40 6.67
22.97 12.48
114.09 9.57
59.78 6.09
31.60 9.42
72.91 8.99
424.27 10.38
38.58 3.70
8.36 3.28
-0.56 2.95
19.50 3.77
0.08 0.91
-0.38 2.34
0.12 2.57
3.23 3.62
4.45 9.86
8.99 4.91
147.10 14.18
49.67 6.80
21.99 7.01
79.36 12.39
115.06 8.72
48.80 10.71
6.43 8.74
4.49 6.07
25.13 7.60
158.12 5.95
-1.44 1.66
3.91 4.19
3.48 4.10
6.74 3.18
212.20 3.32
428.34 6.75
0.20 0.67
4.40 5.31
7.01 3.61
1.48 1.82
11.82 9.42
11.57 7.97
0.52 5.66
25.00 11.02
2.33 7.11
9.81 11.38
41.86 8.49
54.97 8.29
93.81 10.02
14.91 6.10
36.33 7.62
39.36 6.99
5.88 4.04
202.00 4.76
57.49 5.03
0.41 2.89
2.13 4.73
0.43 3.62
0.20 3.50
12.50 5.65
-0.84 9.40
129.87 10.26
-3.05 8.30
-3.47 6.43
6.16 11.15
68.96 10.87
41.11 9.87
15.34 5.55
12.86 9.47
199.84 4.56
2.35 3.55
400.33 7.78
0.11 2.18
144.55 4.60
234.50 6.81
0.08 0.34
1.35 1.71
0.32 7.58
6.24 5.70
3.81 4.40
3.73 4.77
34.66 12.96
2.88 4.83
4.43 12.94
-2.22 5.85
3.36 5.53
29.26 13.91
2.11 9.68
9.29 9.60
53.84 7.18
-2.38 10.03
56.69 10.08
9.22 5.51
0.75 7.16
0.57 2.56
-0.26 5.04
0.41 3.91
1.66 2.43
0.46 1.53
1.78 4.09
-0.27 10.25
25.31 4.73
12.60 5.86
105.62 9.08
-2.95 12.94
2.69 6.12
8.29 8.92
54.32 6.11
855.46 8.83
-1.68 3.62
60.58 4.27
12.99 5.73
11.43 8.33
12.57 6.60
3.97 5.38
35.91 7.32
4.03 11.96
63.74 13.93
-3.64 6.05
83.47 8.32
14.37 7.13
14.70 7.17
208.94 15.06
13.46 8.25
57.94 9.54
96.00 7.40
3.63 4.19
-0.41 1.55
1.39 2.60
18.66 6.60
-0.98 15.01
35.48 7.80
12.04 7.65
9.36 6.31
0.71 4.06
139.38 5.63
979.37 7.73
0.51 3.24
-0.01 0.02
7.14 1.45
7.57 6.41
2.11 4.42
2.04 2.95
22.28 4.14
14.04 4.21
-4.27 9.34
-1.47 8.56
0.45 7.03
36.49 5.74
40.69 5.96
4.51 11.93
48.09 7.08
34.35 12.54
206.98 11.28
-9.67 12.14
172.73 9.60
-0.21 9.82
81.70 3.85
17.15 6.41
10.47 5.99
1.07 2.60
94.83 4.75
368.81 7.30
2.66 2.46
-0.05 0.63
2.06 1.93
6.59 2.06
6.07 11.04
28.36 14.27
163.21 12.78
11.37 9.30
14.80 7.50
123.46 16.25
59.76 12.31
2.12 9.42
5.70 3.36
0.36 1.15
42.22 5.54
0.37 5.00
215.66 2.72
8.97 9.45
18.83 4.22
4.01 9.69
35.05 6.27
4.83 8.25
12.02 12.32
43.56 10.34
1.87 12.63
395.91 9.11
480.25 8.81
709.03 10.40
48.94 40.00
32.81 9.14
50.97 8.26
3.36 12.47
-7.34 25.31
0.67 1.22
17.54 28.87
3.14 3.36
25.12 16.15
8.10 20.33
6.25 19.46
-0.85 14.63
53.09 6.18
-1.50 13.14
75.11 4.04
5.49 7.90
48.82 2.77
12.62 8.71
38.16 17.46
12.95 29.46
13.98 42.39
-0.66 10.24
116.12 23.22
33.93 10.10
35.65 8.71
147.25 6.18
31.10 5.22
-2.14 12.77
29.95 10.40
12.77 9.37
25.03 20.46
12.78 6.82
81.78 3.76
6.45 6.06
96.75 17.68
-1.80 29.14
4.01 6.80
11.13 16.76
26.41 13.42
-4.81 15.65
61.52 10.57
208.33 7.04
32.44 11.67
7.18 8.77
119.08 15.20
18.29 9.75
2.00 19.47
1.93 31.48
2.98 17.11
2.21 23.18
14.03 5.28
41.60 7.45
13.36 13.22
7.86 2.80
-7.54 8.71
15.07 13.70
35.23 4.47
12.63 12.27
139.31 4.66
263.83 6.37
76.07 8.03
994.27 13.54
1.04 12.22
100.56 8.20
1.69 7.70
67.65 18.45
-9.99 23.01
1.60 1.65
500.66 10.04
3.13 7.59
233.89 8.15
97.54 12.90
135.68 10.56
9.82 13.90
89.68 4.75
24.98 9.97
174.93 13.37
45.78 5.45
25.31 25.18
4.88 5.78
7.66 36.94
427.16 8.95
24.22 31.50
93.35 10.65
0.21 17.40
8.46 10.74
3.50 14.24
76.43 7.27
237.86 9.97
6.12 12.03
386.65 8.71
1.99 1.82
1.49 13.37
1.09 3.27
314.54 6.55
4.75 26.20
13.15 21.99
26.45 5.45
3.37 18.28
6.33 10.18
10.83 7.96
-0.41 14.34
47.19 3.82
6.26 9.74
7.97 4.05
236.37 4.44
10.66 10.54
12.24 13.27
5.92 1.16
129.58 4.64
41.56 17.66
13.64 19.05
31.95 14.51
18.48 4.36
4.25 5.52
119.71 13.70
11.72 4.98
286.31 12.33
19.30 12.68
5.37 12.16
10.68 4.43
55.45 15.47
24.87 10.77
75.86 25.60
30.08 35.17
3.07 4.48
-14.00 26.24
20.78 4.96
330.46 7.69
0.08 7.00
29.86 8.37
-5.94 15.05
13.31 3.10
4.09 4.30
0.29 10.55
21.58 13.23
55.59 12.61
151.95 6.26
23.46 3.57
2.32 4.31
26.97 16.71
13.54 33.66
0.19 8.76
325.44 13.11
10.96 10.66
31.01 2.76
9.14 14.21
41.11 20.92
47.76 8.64
6.45 9.79
185.14 17.89
19.46 20.36
9.76 13.99
10.22 4.26
0.98 9.44
11.72 13.63
6.54 3.91
49.51 5.45
88.11 4.83
27.94 4.22
-4.39 19.32
67.99 5.47
35.03 33.05
66.49 8.56
2.22 14.36
17.53 27.05
143.09 11.13
57.86 12.87
20.34 6.63
350.90 10.90
12.59 8.03
4.63 11.63
75.47 4.31
98.49 11.83
104.52 14.70
48.36 11.95
231.59 6.79
3.69 5.30
112.47 7.44
24.87 7.56
173.16 6.39
127.87 5.77
133.24 10.09
14.77 22.75
533.49 8.43
188.56 9.16
253.17 20.00
127.95 9.73
104.64 11.93
44.59 21.73
-0.04 15.40
3.95 9.74
110.72 17.79
9.01 4.81
6.83 5.45
101.28 9.47
1.10 13.66
14.92 12.47
31.59 6.84
197.75 9.87
107.82 3.64
1.04 25.84
16.99 18.55
31.42 7.40
36.17 13.85
-3.68 22.34
159.91 6.83
9.80 12.00
4.40 16.61
6.09 3.37
66.53 10.47
61.55 14.80
0.71 1.08
259.82 6.30
18.82 11.48
48.72 5.04
189.17 4.51
12.08 1.44
137.81 6.43
22.13 8.43
375.17 7.35
128.67 5.11
473.18 8.48
-0.75 16.87
3.35 2.43
27.53 5.22
-0.08 12.09
7.13 14.12
0.34 11.89
411.20 9.60
79.63 10.03
22.80 4.59
82.21 10.78
0.46 1.90
197.93 8.89
15.38 6.11
7.33 25.64
9.44 5.74
74.50 10.19
29.51 13.04
175.94 20.30
6.58 7.35
0.20 8.12
49.14 9.59
6.49 4.21
127.21 11.50
54.71 13.92
27.37 2.40
16.27 2.41
7.68 4.43
11.40 33.88
29.49 5.46
65.44 4.29
20.79 16.93
157.04 8.82
1.08 11.37
-4.78 17.75
42.25 4.94
208.92 8.76
-1.06 9.77
7.13 14.34
52.61 12.26
-6.65 14.34
16.60 12.19
3.10 3.62
4.45 6.46
236.89 10.36
192.81 11.01
32.93 13.56
195.16 6.33
45.52 4.99
204.28 12.58
5.90 3.41
-3.23 14.07
19.44 34.83
5.22 10.89
325.12 17.02
6.24 15.10
-0.67 23.10
4.60 6.61
-4.88 12.22
15.66 14.10
177.77 13.16
12.64 4.49
61.17 4.07
88.87 3.94
357.83 9.51
32.73 9.89
47.77 10.79
-5.01 14.71
4.63 3.18
-1.47 3.01
9.26 13.45
0.48 14.98
-4.74 19.69
49.67 9.98
57.05 17.95
23.84 9.76
8.85 10.98
17.94 12.65
48.99 18.86
367.86 5.89
-0.48 15.33
228.13 15.80
1.57 7.45
3.28 13.37
151.57 12.29
20.70 12.00
86.68 5.18
10.22 3.44
-4.06 11.26
22.07 21.57
36.29 8.85
50.21 8.90
2.51 14.07
5.38 26.33
7.48 4.84
157.17 16.05
5.09 20.08
68.68 9.26
20.35 9.44
93.76 16.63
406.85 7.80
5.48 11.85
9.45 3.45
85.43 4.86
-1.01 8.33
64.72 10.33
107.31 6.22
8.66 14.17
48.31 4.18
165.24 2.91
89.20 3.95
2.51 4.56
107.46 5.06
16.08 24.99
97.01 6.52
15.03 25.77
103.91 5.96
-5.24 22.21
183.34 11.93
7.93 19.98
289.24 8.76
11.36 6.98
22.83 10.51
1.46 4.79
9.50 13.59
97.01 3.87
104.99 7.25
198.61 12.92
7.76 13.98
27.01 11.43
469.65 7.64
-5.52 12.60
5.84 28.42
72.10 5.40
152.95 9.12
41.94 9.00
23.69 12.22
30.90 14.02
200.17 9.40
1.68 10.88
147.84 6.31
154.78 14.82
19.96 4.34
148.92 4.78
46.69 4.17
182.73 6.13
125.01 5.83
20.83 4.25
8.92 7.55
0.18 29.91
10.71 7.21
77.03 25.74
219.65 5.25
176.72 9.86
5.85 13.28
33.67 22.53
47.42 3.90
181.53 18.38
12.73 3.85
-0.80 12.07
201.33 9.45
223.35 10.12
5.78 7.72
27.82 9.84
39.10 14.82
80.39 4.71
1.09 11.25
13.79 12.26
118.24 3.94
-1.70 2.24
125.15 3.89
387.70 7.12
13.45 14.84
2.88 6.21
9.64 14.03
0.01 10.52
128.53 6.47
40.73 13.32
242.98 6.54
-10.21 13.11
0.13 3.47
194.86 4.27
28.77 4.17
49.49 4.08
127.88 2.28
12.26 14.46
28.06 20.51
-5.28 12.41
72.61 15.44
-4.73 17.03
2.41 11.19
264.00 16.59
61.15 29.23
126.61 7.76
70.11 23.48
-0.72 6.66
-3.93 15.90
-0.99 8.73
2.35 9.50
1.43 10.42
27.26 13.61
17.16 11.77
10.89 13.40
117.34 5.24
41.40 3.42
42.13 12.66
75.46 11.81
45.86 20.91
5.60 9.92
699.30 10.25
21.62 4.67
52.30 8.49
37.96 12.11
-0.34 16.47
43.22 3.93
245.41 11.16
-5.12 8.55
108.62 11.11
69.13 15.62
66.90 5.04
21.05 13.32
213.04 4.32
50.76 8.35
29.62 9.23
29.48 2.83
48.19 6.96
223.30 11.94
1.71 23.08
114.87 7.01
3.86 19.69
182.81 12.40
7.46 11.06
1.56 12.24
3.25 13.78
16.80 17.72
15.08 12.79
10.12 13.11
117.52 5.24
1.38 7.17
-0.20 10.30
173.39 5.69
4.15 12.38
12.13 1.90
-0.21 13.82
24.29 7.45
-1.30 7.65
0.07 9.36
6.19 6.77
145.49 11.29
23.35 27.50
83.70 5.21
0.08 21.80
3.72 8.79
7.47 16.02
17.29 2.98
-1.82 6.33
39.85 14.38
20.19 4.81
21.71 16.07
-0.30 0.82
80.72 12.60
40.28 4.80
28.01 3.07
641.62 11.35
15.53 13.28
0.05 2.92
176.41 6.15
5.17 15.03
95.91 9.76
12.57 9.76
5.40 2.63
-5.08 9.64
99.75 6.84
129.70 6.75
27.78 4.78
407.73 7.54
334.91 11.97
267.37 9.02
12.00 20.20
46.04 3.99
209.77 12.56
47.17 4.66
175.60 8.73
-1.35 12.41
194.62 6.15
23.24 7.39
59.23 10.72
0.45 5.54
138.23 12.62
70.45 9.44
471.43 12.48
16.67 25.38
26.71 4.19
40.63 5.51
131.72 9.47
-7.31 16.14
-2.14 8.96
10.57 9.04
4.64 9.96
113.18 13.58
21.72 6.72
18.55 15.19
115.87 9.83
-2.38 8.00
-4.87 10.40
1.41 14.03
32.94 8.67
38.48 9.78
328.77 10.00
4.88 10.88
18.05 3.47
-1.39 12.46
206.85 6.94
15.05 15.54
59.40 18.95
166.34 15.30
12.01 15.18
5.71 20.40
161.22 10.31
19.24 13.69
-3.15 16.44
138.19 9.23
62.97 12.28
50.81 14.37
160.03 12.29
2.65 10.72
303.22 5.76
31.48 12.47
56.59 5.72
47.11 4.58
0.60 4.20
299.35 5.67
163.09 14.50
42.45 12.06
31.51 18.13
5.66 11.56
-6.42 13.32
-1.85 14.91
31.24 7.21
60.71 15.37
93.26 5.15
5.82 12.63
169.05 7.89
-1.48 14.46
-0.29 4.24
8.29 9.39
3.73 3.47
361.51 5.44
45.56 3.42
187.35 6.27
34.73 4.52
30.74 11.28
11.84 7.11
25.12 10.27
30.38 10.86
9.05 17.47
125.06 9.08
6.41 15.75
16.41 9.36
4.68 10.12
-5.21 10.84
108.87 5.83
37.45 14.11
108.50 3.57
130.60 10.08
37.94 10.68
9.51 11.10
-2.36 1.74
65.70 13.03
92.66 6.20
3.34 13.00
102.20 1.84
215.01 3.92
521.74 7.88
-4.16 7.12
73.09 5.96
50.10 5.32
44.10 6.95
7.57 8.91
18.74 19.71
25.25 11.85
45.84 13.33
0.06 4.89
6.74 5.47
151.75 10.46
12.16 6.26
28.36 3.32
117.75 8.52
31.34 12.49
-3.79 12.87
46.47 4.42
161.66 11.44
11.81 9.44
10.31 22.25
21.50 9.43
12.27 9.45
9.32 14.32
2.74 3.51
15.06 13.10
10.67 15.38
88.17 4.15
13.19 8.64
-4.98 9.32
16.29 10.67
7.03 3.83
89.02 7.88
296.52 6.23
2.25 5.42
16.31 13.76
69.43 3.75
120.81 5.21
115.22 4.71
35.42 3.97
98.99 4.87
616.49 10.07
77.32 7.02
71.02 16.86
191.40 8.99
78.11 8.76
28.03 14.64
-0.44 3.85
27.26 10.49
5.56 13.21
24.32 14.34
2.26 2.98
234.40 5.49
0.17 15.21
88.59 19.08
80.93 8.98
201.31 11.03
-6.91 17.61
77.00 11.64
7.57 11.60
37.17 2.78
-2.33 5.41
5.55 4.14
19.92 7.35
-1.47 11.02
10.53 14.25
15.87 2.67
186.44 6.14
64.23 4.23
82.65 4.24
946.03 8.45
33.88 5.47
6.97 15.13
-0.74 19.58
27.59 25.39
123.31 9.60
0.27 20.52
361.04 9.68
145.04 9.76
-3.71 11.95
66.39 14.54
-9.85 15.79
30.10 18.94
12.23 8.78
22.75 13.83
124.12 8.73
-7.98 14.34
5.50 2.86
62.52 10.64
10.99 10.53
107.15 12.85
3.78 3.15
26.84 7.28
11.38 13.60
135.63 7.65
90.27 9.72
34.22 9.43
259.56 5.92
135.91 14.39
6.21 11.25
-3.42 10.57
17.71 21.19
307.02 9.13
3.25 12.45
36.34 14.41
-1.18 15.38
-7.67 7.50
3.05 8.71
-0.77 14.80
33.10 3.25
33.87 3.78
78.30 9.19
14.48 12.76
-0.26 14.89
117.57 4.75
2.98 3.59
36.47 4.87
103.41 9.80
28.84 9.82
1.62 10.54
32.62 7.43
6.89 1.70
35.56 7.38
4.12 3.05
0.52 10.48
30.17 7.48
50.06 11.54
68.10 18.12
32.86 5.20
15.92 8.22
3.67 13.62
11.85 2.92
10.59 9.08
-3.60 9.83
26.61 11.15
170.39 9.69
6.35 11.60
1.73 2.22
111.92 7.69
11.49 2.77
1.05 1.44
173.34 4.63
151.34 3.17
6.64 4.34
1.92 10.81
56.30 10.19
4.83 9.54
15.87 20.27
181.88 13.28
4.84 12.04
7.88 13.13
295.81 7.37
1.60 5.93
-0.75 7.15
98.77 11.22
7.13 11.65
22.25 3.86
8.52 14.86
625.94 12.62
2.95 3.86
24.38 8.26
12.93 12.18
3.18 6.47
2.39 12.80
49.93 5.13
6.52 3.92
51.29 5.72
90.34 11.31
3.47 14.22
175.10 8.15
210.33 12.00
6.23 12.73
180.96 7.01
35.18 7.14
15.43 2.01
65.22 6.01
131.45 10.88
29.27 9.51
82.39 12.15
44.21 12.72
86.21 7.97
21.20 12.96
30.51 3.72
45.79 2.59
26.70 3.01
0.45 3.82
109.39 3.34
6.80 17.78
3.08 22.96
60.82 7.69
34.95 9.05
42.28 14.75
9.31 16.65
33.64 4.63
25.47 9.18
27.70 8.98
205.32 9.41
16.84 16.84
-1.70 7.33
1.23 3.06
0.41 8.23
2.45 12.58
6.86 4.06
83.10 3.08
2.87 7.99
10.85 14.43
-1.91 2.72
17.13 1.94
578.94 8.14
12.99 3.62
28.39 5.66
5.52 4.86
579.84 6.74
1.76 2.55
35.90 14.12
-0.93 15.25
11.61 12.14
8.24 12.88
13.63 14.49
18.92 16.73
8.90 19.29
136.94 5.28
54.92 6.95
78.83 3.76
27.16 8.53
5.92 10.94
133.73 11.25
31.57 9.64
83.53 11.40
12.76 12.50
35.82 3.41
128.72 8.99
7.35 14.30
21.80 5.76
21.62 3.27
8.50 3.28
1.37 5.26
37.29 11.84
-9.40 7.59
-3.11 10.01
44.85 11.66
27.95 13.34
122.33 7.80
136.97 7.33
21.44 8.76
10.35 13.30
52.17 3.10
1.06 3.61
51.27 6.52
35.28 2.50
13.37 3.06
11.62 2.33
39.36 4.26
92.63 4.81
21.66 8.31
10.77 10.53
25.78 11.96
87.10 14.55
10.69 15.66
2.28 7.58
111.97 10.93
-1.40 13.17
257.02 10.46
-0.46 10.51
16.56 11.59
8.84 12.55
13.27 14.96
139.30 9.23
63.55 10.00
5.64 4.77
138.13 12.36
40.74 17.06
-0.77 1.03
33.96 4.05
13.01 6.25
536.90 10.40
78.56 7.84
11.33 8.76
395.17 9.68
52.31 9.43
3.55 13.26
24.40 3.37
313.15 10.99
32.06 6.74
3.19 4.82
48.91 4.69
110.38 2.59
0.70 9.57
90.66 7.37
58.60 10.19
0.30 6.01
-0.22 11.69
73.60 13.80
37.76 14.04
83.10 5.03
30.04 8.32
163.97 5.86
17.80 3.18
95.17 3.11
3.11 5.00
156.99 11.38
4.35 10.07
75.35 4.34
-0.83 3.30
72.56 15.22
38.50 16.99
25.63 19.92
16.07 15.44
26.38 17.44
1.10 9.04
32.88 7.55
51.48 9.34
122.44 8.77
6.17 10.67
3.64 14.97
6.54 6.42
0.05 9.75
87.80 10.80
36.39 11.22
78.24 13.65
-6.81 13.53
7.16 5.48
226.01 10.91
92.13 3.20
23.29 7.21
49.24 3.20
11.39 9.59
25.70 10.89
8.69 11.83
39.53 8.32
-0.40 7.18
4.28 3.64
6.66 4.44
0.30 3.02
62.98 2.98
68.75 5.10
0.73 12.99
7.30 13.33
1.85 13.67
120.29 16.84
-0.42 17.89
48.90 6.51
41.43 4.85
25.50 10.17
490.07 6.38
364.31 12.06
-1.76 1.75
-6.13 9.52
4.21 10.88
56.25 12.78
100.79 9.82
8.46 12.54
22.97 6.96
139.46 2.98
3.63 3.69
6.98 3.20
34.12 8.83
77.29 8.02
95.01 9.70
15.91 11.46
34.80 12.51
8.81 8.72
2.38 11.72
38.94 8.81
344.37 8.10
32.42 9.42
9.13 13.01
4.81 7.41
48.71 3.22
54.40 2.88
2.75 6.84
726.92 5.42
14.27 3.50
46.91 11.51
-2.63 10.09
109.28 8.01
-2.75 8.06
26.77 11.21
21.54 12.79
7.18 13.39
7.91 14.63
11.30 8.39
131.05 5.01
10.05 6.19
7.37 11.07
15.38 12.10
1.78 14.33
-2.12 8.22
509.20 6.07
27.21 10.56
30.45 10.49
62.03 13.08
4.96 13.25
30.31 3.21
21.98 4.05
37.43 3.08
2.97 2.16
5.08 3.95
26.92 11.40
3.98 6.30
-2.09 7.30
-0.67 9.11
146.58 8.31
355.82 4.01
136.07 4.29
52.18 13.39
97.15 4.33
139.20 4.58
117.52 7.14
68.66 10.13
19.56 7.45
5.87 2.94
238.45 6.91
6.65 6.88
45.60 6.57
7.22 3.21
0.38 3.82
40.22 10.71
18.77 18.45
31.07 16.79
3.20 9.81
4.40 6.42
128.08 9.77
0.52 10.00
827.48 12.84
0.97 8.51
1.26 9.30
253.73 7.42
153.22 7.19
97.05 11.88
23.94 10.82
2.95 13.47
21.23 8.48
10.05 1.79
973.15 5.41
56.98 3.66
8.93 2.95
76.20 4.79
-5.71 15.11
-0.39 16.52
4.73 7.44
-5.28 9.22
4.13 14.27
57.89 12.05
2.60 12.07
12.16 14.82
28.05 4.56
17.97 7.99
160.57 8.67
6.73 3.39
39.13 5.38
0.89 6.84
145.00 4.49
25.00 13.02
17.83 12.92
99.28 5.24
8.75 9.32
98.57 14.35
17.14 14.49
35.13 16.95
105.57 11.05
1.74 10.65
145.39 10.78
72.04 11.82
-1.08 11.62
20.98 11.88
7.17 14.22
52.28 9.37
18.13 7.59
241.51 4.32
73.56 6.02
-0.09 1.90
18.55 3.06
65.60 4.15
10.18 12.63
51.26 5.60
21.01 11.48
28.05 5.23
62.79 12.66
99.95 5.16
92.71 8.14
-1.44 2.08
7.45 9.96
17.14 5.56
108.80 4.56
143.64 7.42
57.51 11.44
4.38 11.17
49.81 3.88
16.00 4.41
205.72 4.64
66.48 9.40
1.12 11.24
6.88 6.30
6.37 8.61
28.99 6.57
2.52 7.34
72.44 14.09
0.51 14.54
219.51 9.02
34.73 7.59
5.82 9.00
8.46 12.07
17.40 12.95
3.48 3.17
48.12 4.49
14.95 6.26
40.44 11.15
25.18 12.20
52.22 13.58
15.11 9.22
1.19 8.45
214.81 5.54
4.46 2.64
41.33 11.44
1.00 17.36
34.16 10.74
18.91 10.88
54.32 5.17
1.81 8.73
28.35 12.33
183.34 7.36
27.75 7.87
181.46 4.00
45.47 5.85
0.84 6.35
194.26 11.83
-0.34 7.08
-2.50 10.99
10.57 12.12
-7.76 13.22
12.61 9.76
252.58 5.93
14.21 2.48
61.72 9.25
40.25 8.42
127.55 4.98
41.89 4.02
24.54 16.20
0.85 14.57
6.23 6.85
5.48 15.89
6.10 8.43
18.75 11.30
210.26 11.47
12.72 10.64
42.53 3.66
424.56 10.61
5.09 6.05
23.68 10.51
-1.35 8.61
118.33 2.76
259.34 4.12
9.80 3.48
120.25 4.35
22.89 2.61
-1.56 2.43
27.28 14.13
4.01 9.60
1.88 13.21
40.76 14.35
9.06 6.93
14.01 10.31
78.58 6.73
10.13 10.47
116.11 4.06
315.06 6.82
0.65 12.19
0.66 13.25
12.82 8.65
264.92 4.96
-0.45 11.62
2.80 12.58
0.01 13.93
13.68 9.14
1.61 4.72
33.16 7.97
21.57 2.61
179.66 9.02
0.59 2.71
18.22 4.34
55.20 4.53
17.83 4.28
46.76 13.69
27.79 8.62
1.60 12.65
8.37 8.56
17.13 9.80
7.73 12.75
27.48 14.04
11.57 14.58
-0.51 4.82
5.12 7.29
-0.46 11.72
192.10 10.04
128.99 11.41
42.29 4.86
218.28 9.55
4.63 10.72
40.41 4.46
20.22 5.62
-4.51 7.67
327.43 4.43
287.17 4.52
109.18 3.12
2.24 3.76
-0.45 12.95
3.41 7.84
135.27 8.00
154.47 5.83
196.91 8.91
37.04 12.65
-1.40 12.94
17.78 14.45
4.97 9.79
7.41 8.21
18.44 2.29
2.63 3.62
8.28 3.34
87.40 2.42
58.62 12.31
56.72 8.61
8.04 9.43
135.83 8.41
138.92 11.67
23.61 14.86
-3.01 8.99
-4.03 10.87
1.56 0.97
185.19 6.90
11.69 5.48
6.27 6.27
24.71 6.24
4.51 3.62
22.77 10.97
12.08 16.18
0.30 8.76
42.28 11.29
7.76 15.70
70.70 13.00
11.36 11.83
142.03 7.51
14.90 10.37
49.15 12.84
5.91 13.19
12.70 10.00
12.27 2.32
24.58 7.21
0.68 2.28
4.81 1.98
49.24 5.93
568.75 7.33
48.83 6.16
4.57 10.62
21.11 16.16
16.76 11.12
245.89 11.25
2.85 11.40
196.12 7.17
92.03 6.42
12.19 6.65
153.95 2.92
41.41 7.88
2.59 11.42
19.97 11.98
3.05 13.39
8.64 9.91
57.85 3.92
41.84 2.54
3.41 3.72
277.19 5.72
-4.33 13.07
-3.20 6.40
10.61 13.86
108.34 6.72
49.42 9.46
5.10 7.70
18.22 11.51
-0.21 13.78
56.37 4.00
204.10 9.71
26.62 8.72
1.03 9.21
201.55 4.60
3.70 2.17
11.11 11.32
-5.42 13.46
47.13 3.10
7.61 2.58
158.24 6.01
-3.60 8.74
191.92 4.93
0.27 2.14
7.47 9.97
-4.63 12.98
1.20 7.46
14.22 9.87
51.91 8.32
8.61 12.59
7.80 4.38
28.26 6.44
43.57 11.08
18.01 14.47
180.57 8.89
68.09 9.70
41.75 13.19
109.27 3.74
35.61 4.80
82.79 11.83
1.98 7.08
0.77 7.83
28.09 13.29
37.78 10.32
4.43 5.85
16.65 9.46
1.98 5.41
30.94 5.55
8.49 3.91
13.37 4.44
0.85 3.32
10.52 8.81
23.75 12.25
22.73 10.29
62.48 13.89
1.17 9.46
55.07 12.76
-1.37 11.66
71.59 4.03
24.71 5.64
-1.50 8.40
60.14 8.64
80.15 8.55
8.66 4.81
1.75 3.49
-4.36 8.17
0.91 11.91
16.84 7.39
281.61 6.78
10.17 4.67
129.11 7.07
50.53 6.05
18.51 8.79
3.73 12.24
24.51 13.66
9.24 10.80
11.93 6.05
7.57 9.17
135.47 4.26
43.49 3.81
25.96 3.80
-1.24 11.08
9.48 10.92
-0.69 3.41
166.38 12.18
17.59 11.29
83.67 7.09
52.17 8.57
45.68 10.88
10.31 13.33
2.69 7.59
1.85 8.93
29.45 10.98
75.57 8.78
461.92 5.21
60.43 2.46
-0.81 1.78
14.38 2.67
116.93 7.52
-0.73 7.24
24.74 10.05
19.54 3.36
26.01 3.49
-3.40 7.13
58.00 3.05
-1.06 4.01
283.39 4.96
43.09 9.56
40.28 9.68
7.24 15.19
12.13 8.23
20.96 12.83
13.85 9.30
0.73 12.56
8.96 14.15
0.84 10.21
244.30 6.26
15.38 4.09
-2.10 8.08
30.79 1.99
3.77 7.49
1.01 6.14
292.77 5.45
46.48 13.89
-1.86 9.37
11.10 14.03
50.79 11.33
8.96 3.12
26.11 7.31
-0.88 9.38
11.94 1.75
313.33 10.09
21.09 8.14
0.45 10.61
2.14 4.79
1.57 2.93
5.92 4.62
180.56 4.10
76.73 11.24
-11.08 9.77
-0.94 14.37
45.63 10.23
6.87 10.81
381.53 7.38
27.25 4.92
2.05 11.04
53.28 6.75
3.64 8.86
24.19 3.82
32.76 6.40
-2.47 12.49
87.21 4.30
1.28 11.59
453.10 5.09
6.85 3.79
17.98 6.76
-0.01 3.25
-0.54 3.56
2.45 2.84
-0.42 4.05
10.86 8.09
9.14 12.68
7.80 12.18
31.14 9.71
10.75 11.31
20.94 13.46
53.71 8.69
2.35 5.91
140.05 10.41
86.48 11.09
14.93 13.26
19.66 11.29
10.50 3.24
3.85 9.40
130.73 5.74
3.13 13.36
17.82 7.62
0.63 11.02
18.11 4.42
-1.75 6.76
8.93 10.47
62.11 4.20
9.13 1.93
7.50 3.32
19.64 6.12
125.74 5.16
19.34 4.34
88.54 4.94
107.28 10.35
29.49 9.51
3.73 5.64
25.33 7.95
36.55 11.05
7.48 11.32
6.29 12.28
5.68 8.70
36.03 4.14
5.20 6.04
11.32 12.02
117.68 6.21
18.43 4.16
66.50 10.39
8.77 8.72
3.92 3.40
0.46 3.23
111.14 4.60
3.90 11.63
27.44 11.64
5.61 15.74
64.84 11.95
48.39 5.91
8.26 6.55
32.53 13.32
25.65 14.37
84.29 3.68
42.43 7.53
523.04 6.27
52.38 5.84
4.43 14.06
0.84 7.29
1.28 10.13
-0.09 4.03
2.36 1.94
43.66 10.12
33.92 14.73
29.97 9.92
70.65 5.38
66.46 9.64
-1.31 4.39
6.25 7.49
143.19 12.19
11.63 9.12
20.30 10.87
-5.60 9.02
144.73 8.81
-1.18 8.74
97.23 13.14
185.51 7.29
29.32 11.41
20.83 2.14
-0.79 8.34
5.81 7.74
17.51 2.02
10.55 13.85
12.42 11.83
39.00 15.00
-6.85 12.22
111.81 11.50
-0.55 11.84
11.09 8.65
53.95 14.20
2.42 11.95
22.45 10.38
102.02 8.08
-2.34 8.88
35.49 6.51
0.79 4.14
1.65 5.49
3.95 5.29
102.37 4.85
-3.28 10.86
14.61 10.11
150.56 10.75
7.67 5.28
34.26 6.82
60.16 13.26
50.54 7.97
16.07 11.13
269.79 6.37
49.87 4.83
24.77 8.62
30.03 10.04
14.91 6.12
308.84 4.71
10.87 7.47
20.20 5.58
0.68 4.18
15.98 3.00
7.92 3.17
10.75 3.25
26.33 3.92
-0.60 10.81
15.37 13.32
52.85 14.50
107.98 5.18
27.57 7.83
70.92 6.17
25.58 12.80
48.88 11.59
29.53 6.54
13.93 8.53
33.02 7.97
31.57 7.29
-2.15 4.86
2.73 2.51
3.21 3.74
0.45 12.81
4.60 7.29
45.80 9.26
4.57 9.72
45.08 12.24
2.81 13.02
24.00 10.63
0.94 8.13
34.87 9.67
92.35 2.99
50.03 2.72
0.20 2.90
13.55 2.75
120.36 3.72
16.72 4.05
2.46 3.42
99.25 5.37
5.58 9.01
11.68 15.58
-0.85 6.81
-0.79 8.72
2.02 13.02
76.52 4.23
11.31 13.50
10.23 8.61
44.06 11.62
-1.93 8.87
1.66 10.71
23.50 13.34
147.68 4.13
2.48 5.98
1.68 10.73
221.71 9.68
17.72 10.26
24.83 3.69
27.82 11.99
3.87 10.63
1.99 2.04
197.09 4.29
3.45 3.64
4.46 10.40
1.51 6.14
3.93 12.54
22.65 6.35
89.14 2.79
213.20 7.71
2.35 6.16
1.57 9.00
11.06 12.58
64.65 5.12
8.76 6.29
125.32 9.25
6.18 3.64
18.61 5.75
4.67 6.95
41.80 10.73
0.50 3.09
4.37 5.00
65.66 7.34
25.67 2.78
1688.12 10.70
2.27 4.16
0.44 2.98
941.56 7.65
2.88 3.00
11.29 14.06
11.05 13.88
35.43 11.03
44.32 14.35
58.67 10.25
15.69 15.74
4.27 6.81
2.19 10.96
5.67 3.09
1.21 13.62
101.88 5.09
7.50 11.48
150.51 9.69
8.65 11.02
-0.23 13.63
-0.57 3.00
41.56 3.54
12.33 3.57
-0.97 6.86
99.74 9.88
-4.60 11.17
1.05 2.46
17.65 10.61
69.43 5.72
97.23 7.26
201.56 5.31
13.53 4.11
24.56 4.16
2.26 2.89
5.06 11.59
16.28 12.18
26.01 11.76
59.14 6.55
47.56 8.71
58.72 12.61
46.98 10.34
21.36 10.66
83.85 8.43
0.12 9.82
-1.93 14.91
14.42 7.81
13.17 9.33
16.86 12.56
162.77 6.53
6.73 3.00
77.65 4.60
3.93 11.90
24.43 14.36
-1.45 4.74
22.59 10.87
15.63 14.52
40.62 9.80
-5.96 12.98
15.50 4.48
11.07 10.50
289.56 8.33
14.61 9.68
191.12 6.69
-4.58 8.52
56.92 4.72
30.14 8.29
33.15 2.82
10.99 4.78
313.75 7.73
-2.68 12.97
-1.79 13.11
10.49 4.66
7.20 15.41
30.49 7.11
12.42 8.56
49.49 9.30
7.86 10.48
60.34 14.23
8.28 3.47
49.29 5.64
3.43 11.43
-0.08 3.46
25.95 2.45
4.34 5.67
13.28 7.21
0.58 2.26
4.09 6.36
76.70 3.46
7.03 1.35
-1.83 3.60
74.46 2.51
-0.70 1.70
0.08 4.25
4.77 8.45
24.17 10.13
63.62 8.89
1.81 8.72
-0.77 12.04
31.25 14.50
-5.49 10.26
12.35 11.56
250.41 8.62
148.33 10.01
79.09 12.41
-3.64 12.67
72.14 3.90
19.29 14.32
86.45 7.46
3.60 7.97
21.03 3.24
16.86 9.32
79.53 9.31
29.26 6.16
7.35 3.82
320.62 4.87
282.21 5.62
23.65 15.62
71.37 12.34
4.38 10.18
71.85 14.53
12.36 16.43
13.26 8.34
86.08 10.71
6.33 14.32
0.08 11.54
83.84 2.74
0.33 5.11
45.95 6.75
3.99 12.54
3.47 8.78
9.60 9.63
126.59 7.47
218.00 5.73
7.37 5.88
3.61 3.72
85.16 4.90
-0.72 3.40
9.18 12.57
9.28 15.28
54.43 7.41
1.44 11.52
161.60 12.34
33.75 4.61
96.57 10.77
7.93 8.72
-10.54 13.12
78.16 4.83
191.94 4.51
48.67 11.44
97.64 7.31
33.43 14.18
94.64 5.13
2.56 3.64
18.02 12.21
27.50 3.33
45.63 3.81
1.06 4.80
253.26 6.57
78.09 4.43
30.53 13.03
-2.48 13.70
127.63 13.97
2.07 13.97
10.42 14.18
37.81 6.97
22.85 9.12
52.26 12.44
4.51 7.30
-2.94 10.75
25.63 5.25
24.79 4.69
3.22 3.94
6.46 10.73
210.16 6.01
58.61 5.11
13.86 5.06
188.17 4.63
-1.03 4.88
13.23 1.71
1.82 4.48
-4.61 13.17
-4.74 14.99
140.26 5.48
67.42 12.68
10.24 16.55
-3.38 3.69
102.35 8.90
8.34 8.99
-0.24 10.35
25.77 5.85
58.09 7.61
15.61 13.32
-5.98 8.74
6.54 11.82
17.42 6.75
25.91 8.50
14.49 6.61
70.66 8.18
21.83 4.60
573.28 6.25
1481.09 9.90
0.48 2.71
37.31 15.03
66.20 7.05
30.40 10.56
52.21 2.96
3.29 13.34
8.46 8.08
3.56 9.77
36.21 13.40
362.98 4.25
-1.11 7.38
18.31 10.39
7.79 7.33
65.36 6.77
5.25 6.70
757.15 6.62
222.29 5.14
38.73 3.61
14.07 4.48
14.37 12.97
16.89 9.74
35.20 11.41
5.19 5.61
38.99 13.76
-8.74 14.98
23.05 13.95
487.88 7.72
38.38 4.70
56.43 3.55
0.01 11.23
23.24 13.84
15.08 7.73
25.64 11.58
216.73 6.38
15.04 4.95
120.73 11.66
61.07 4.31
47.24 9.77
48.40 5.27
7.08 3.82
2.58 3.94
45.61 9.60
5.66 12.75
106.08 10.25
6.31 9.82
11.03 11.40
8.96 13.90
26.50 5.77
3.31 11.62
-1.15 7.34
3.79 12.12
19.88 14.23
3.22 8.25
0.63 16.29
3.90 9.45
3.80 11.51
-0.29 1.32
19.29 4.15
50.93 6.03
0.77 3.10
33.58 4.73
48.38 6.31
9.00 1.28
25.78 4.22
6.06 2.57
17.07 13.72
0.86 14.08
23.32 15.68
9.70 9.85
7.17 6.24
8.05 8.96
765.47 7.15
4.06 12.51
1.04 5.13
15.42 6.23
135.33 5.10
11.69 6.35
31.27 8.99
-1.50 5.54
31.78 8.15
27.57 3.18
31.45 5.46
0.51 0.76
20.91 3.45
-0.15 3.71
1590.85 11.28
336.95 6.60
78.92 2.47
313.27 7.92
27.09 2.16
8.26 2.89
13.12 17.13
53.55 8.30
0.61 16.93
47.80 9.01
19.44 11.68
57.98 15.92
-3.25 14.81
22.63 10.34
18.76 10.55
22.50 14.98
70.47 2.33
16.87 7.18
73.43 10.58
-1.01 11.29
10.31 10.40
56.27 9.97
13.28 8.72
128.49 2.96
142.57 8.57
17.67 1.99
36.20 5.37
4.25 16.15
-0.34 14.60
36.92 7.44
4.18 16.30
-9.71 12.03
43.43 5.84
-1.37 13.79
-0.76 3.42
192.59 7.99
5.93 6.66
31.97 11.21
10.19 13.01
30.11 2.23
264.96 6.59
2.32 6.91
138.57 2.60
16.74 6.63
17.71 2.82
2.36 4.80
41.74 3.77
5.25 3.94
248.33 6.86
56.97 4.29
127.76 3.57
131.03 3.41
11.51 4.11
49.17 13.37
7.38 11.75
54.60 9.11
0.04 9.60
-5.03 11.67
64.10 17.30
6.82 8.11
23.08 14.66
12.51 13.53
-0.04 11.69
48.09 2.16
10.59 6.21
12.32 6.73
8.68 13.53
63.48 11.51
20.91 12.66
20.24 16.57
6.06 4.53
6.65 17.30
41.47 7.30
103.70 12.80
0.61 14.75
17.61 7.71
30.01 11.31
20.37 14.40
85.59 5.46
70.56 9.90
66.27 3.52
36.72 10.40
180.93 4.22
71.92 9.76
57.72 6.40
39.78 5.19
518.67 10.35
1432.06 14.52
-1.13 3.32
71.79 10.63
5.84 13.95
31.26 6.99
4.98 9.95
61.88 11.82
6.14 12.52
21.15 6.38
424.31 8.07
31.75 17.75
-3.67 15.36
17.39 6.38
56.83 8.80
9.83 10.10
28.77 8.77
17.00 7.74
12.72 10.70
9.46 2.10
27.05 8.26
1826.38 11.69
288.62 5.30
-1.82 2.76
22.92 16.15
107.02 14.37
36.37 10.75
8.47 11.23
-0.12 14.81
197.37 5.23
3.51 8.19
14.70 13.55
7.08 6.96
2.26 7.39
22.73 6.11
50.81 4.60
-1.01 3.89
-1.28 4.68
6.35 17.76
3.21 18.44
51.35 10.03
160.01 13.38
22.14 17.00
53.50 3.66
40.66 6.17
100.26 5.26
76.91 9.49
18.97 10.08
5.23 5.12
32.47 14.26
1.78 2.05
16.93 9.49
-3.06 6.43
42.06 5.57
36.94 4.18
7.79 3.45
147.92 6.72
549.37 5.94
338.44 6.49
26.30 8.20
7.96 16.70
17.09 11.69
2.88 14.93
40.41 16.04
262.45 5.20
29.90 7.42
-3.06 11.23
43.34 12.27
20.55 15.58
62.86 11.43
16.65 12.99
198.78 8.69
6.10 9.62
6.38 11.55
301.67 9.16
15.10 8.64
13.87 10.39
750.92 10.73
165.14 6.88
7.84 5.94
64.29 4.79
0.62 12.66
50.74 14.03
78.77 16.40
10.10 14.29
128.63 9.64
65.20 15.64
33.66 14.29
7.66 3.18
20.02 12.00
61.11 15.22
129.79 7.43
14.10 6.30
68.82 5.71
65.87 8.05
37.97 4.92
31.05 6.91
9.69 5.43
17.78 8.09
63.72 10.31
34.10 2.75
155.90 7.08
35.96 3.32
45.76 7.38
0.76 5.87
-1.01 5.58
512.53 6.93
-5.78 17.19
49.03 12.47
106.46 17.22
16.72 19.19
4.87 20.20
164.88 11.70
3.77 11.10
10.27 5.66
17.00 13.14
-1.74 15.51
3.19 7.61
56.56 7.91
14.13 2.25
10.61 5.47
123.45 5.97
3.54 8.09
46.29 5.47
101.11 5.14
-1.78 0.67
563.52 8.57
8.53 10.46
24.21 7.35
84.32 13.56
35.90 14.70
59.32 6.03
24.28 16.72
8.66 7.70
2.67 13.15
23.42 15.49
9.22 2.80
1.48 12.24
5.86 5.81
26.08 8.27
8.31 3.88
38.85 3.78
0.49 4.67
2.58 9.06
69.90 4.78
5.17 7.39
54.30 4.69
59.14 8.53
244.88 4.48
6.81 5.16
71.09 6.02
90.82 6.22
61.57 17.20
13.42 10.41
4.45 16.40
8.01 4.86
10.76 14.46
14.75 15.04
19.19 17.91
139.85 5.63
34.79 8.16
33.23 10.53
3.72 10.10
11.95 13.84
-1.59 12.00
-8.41 14.71
52.50 10.67
0.46 13.28
80.93 3.02
24.04 10.31
149.15 6.70
6.01 3.73
161.13 9.30
1.83 4.69
79.52 3.87
209.05 6.68
137.79 7.77
69.89 5.18
-1.99 4.30
16.63 9.73
31.87 12.99
12.47 19.07
23.07 6.80
62.09 12.30
8.37 14.90
79.86 6.00
5.44 10.61
34.20 4.72
55.45 10.24
92.24 9.94
0.13 11.71
50.22 5.46
-4.65 9.21
127.37 5.78
32.02 3.97
66.32 8.13
1.94 2.76
12.27 15.31
-6.98 8.80
10.57 17.06
160.43 12.05
10.85 13.07
26.47 6.75
4.64 16.40
74.79 18.84
72.74 10.49
20.57 11.35
2.01 11.38
218.62 6.19
2.85 4.60
186.36 4.85
33.81 8.53
5.91 5.61
-1.82 6.33
0.77 3.22
44.50 4.09
-2.64 5.73
33.25 20.18
45.34 16.42
-1.47 8.95
0.01 3.75
71.28 5.30
11.76 8.18
0.90 17.17
43.39 6.57
72.91 13.91
30.07 2.59
16.16 14.05
3.28 3.53
12.19 3.63
375.06 7.57
215.08 6.39
9.49 3.76
14.42 3.84
43.10 5.00
6.67 6.60
18.43 11.93
5.57 16.58
-8.14 21.26
4.96 3.31
89.51 16.05
80.79 14.31
-1.65 15.90
3.96 3.45
62.85 12.87
10.01 10.54
5.60 3.46
-1.68 9.60
26.97 11.97
3.35 7.91
3.54 7.31
17.50 20.54
65.58 9.12
27.22 12.08
38.78 14.13
2.40 15.89
-1.94 17.10
15.56 9.75
4.62 14.78
-3.32 16.93
12.74 15.43
-2.15 18.32
282.97 5.61
29.50 4.62
34.22 9.56
75.96 7.32
4.95 6.58
115.81 9.98
13.63 7.05
24.42 9.58
114.73 4.12
0.62 6.62
-8.83 18.43
-0.51 6.01
96.97 9.37
16.78 9.27
18.58 16.58
16.34 6.21
14.96 7.55
8.80 7.84
3.46 8.94
58.69 7.00
7.72 9.64
-0.13 6.06
140.51 9.66
155.44 5.02
16.66 2.76
4.17 6.98
463.74 8.28
100.96 6.73
27.14 19.31
1.92 16.02
27.49 17.67
54.72 10.94
17.88 21.13
116.43 16.05
1.64 21.45
86.69 7.05
13.09 15.47
8.05 4.76
-1.07 8.57
-5.00 10.83
33.06 11.92
33.67 16.11
15.58 13.93
48.45 12.98
27.80 9.35
64.38 13.08
108.52 8.10
24.60 8.02
67.12 9.98
18.34 4.00
7.39 6.48
1.69 5.23
23.18 7.69
21.05 15.29
9.17 17.78
33.24 11.51
91.80 16.26
56.47 19.24
302.35 6.32
48.15 8.19
-1.94 5.29
5.40 11.81
0.18 1.12
198.54 7.69
41.68 11.14
105.64 7.31
74.39 9.51
9.56 13.01
6.09 14.05
-5.83 10.33
15.06 17.53
17.40 7.65
3.58 9.66
-1.61 11.47
3.99 14.79
53.33 20.80
47.60 15.24
25.07 6.09
25.48 12.29
222.38 7.54
75.47 11.10
35.61 11.20
149.33 8.76
40.29 8.10
38.29 4.89
14.69 5.42
36.12 18.47
44.86 21.92
1.88 13.88
19.28 5.76
6.15 8.25
1.83 6.92
34.07 16.79
27.03 14.98
0.06 4.92
-1.02 3.13
447.26 10.61
-2.19 6.68
-4.70 10.87
19.69 19.86
35.93 15.56
14.38 10.06
17.64 10.45
2.42 7.66
27.14 7.14
3.51 6.51
145.38 7.54
204.54 7.94
8.50 8.09
2.69 5.50
90.16 6.64
10.74 4.57
11.59 3.65
74.05 3.61
8.93 3.64
26.22 5.99
251.80 7.35
280.76 6.90
-0.53 2.18
31.40 4.92
4.25 2.93
9.41 1.38
61.49 1.95
75.12 2.28
2.20 1.85
16.99 2.79
10.32 10.54
0.18 9.89
-0.31 8.98
9.05 9.57
40.58 7.87
16.56 7.64
5.77 7.58
4.74 5.78
59.59 6.46
122.24 6.79
39.03 4.89
1.81 3.55
17.18 6.60
25.71 5.58
170.59 6.40
39.57 4.43
34.47 3.19
26.23 1.91
57.21 3.03
10.27 2.32
18.54 2.14
25.23 3.58
15.17 2.85
119.08 4.44
0.49 11.25
6.22 9.24
17.67 9.19
56.59 8.25
35.44 6.86
13.72 6.61
271.07 7.88
33.17 6.72
0.75 5.15
31.50 6.71
20.34 2.12
2.26 6.64
232.81 6.02
109.19 3.59
418.15 5.73
17.19 2.31
0.33 2.71
57.29 12.68
7.03 10.38
-2.33 10.22
-4.87 8.15
1.69 8.88
6.87 9.70
24.60 7.62
-2.38 7.83
37.26 8.67
4.91 5.96
5.16 6.46
47.31 6.62
136.46 7.81
29.04 5.91
36.88 7.21
50.46 5.75
-0.05 0.70
112.91 3.24
55.11 2.54
1.07 2.44
6.37 2.26
91.17 3.75
90.05 13.00
6.99 10.00
19.19 7.93
85.68 9.40
3.41 8.00
1.18 9.28
13.67 7.30
29.76 8.16
3.92 7.43
100.78 8.55
14.75 4.53
22.64 4.81
107.45 4.45
31.47 5.63
1.50 4.90
316.54 5.57
19.83 3.99
4.75 3.52
-4.18 10.49
34.85 9.88
45.77 8.21
21.69 8.13
4.52 8.97
10.58 6.48
138.67 9.57
-1.45 4.81
71.41 3.52
2.03 5.50
0.90 2.84
13.67 2.54
232.14 6.11
20.94 3.97
267.62 5.59
-1.67 2.90
4.02 3.47
-0.55 13.45
36.95 11.39
3.38 10.60
77.34 11.77
22.20 8.55
18.16 9.12
5.21 8.09
0.63 7.78
3.21 6.64
19.53 7.55
10.21 7.38
-0.49 5.28
31.74 8.75
90.34 7.11
63.96 8.77
194.58 7.81
7.59 7.39
3.91 5.04
252.37 4.87
150.73 2.58
98.75 4.41
165.78 5.25
10.98 11.00
15.52 10.77
15.53 9.75
3.69 8.26
-1.65 7.00
14.39 6.84
4.36 10.26
2.03 8.58
39.25 6.74
44.37 6.93
22.17 9.21
1.27 6.05
56.35 5.07
-4.69 8.28
8.71 3.36
48.39 8.67
43.62 6.08
1.26 3.63
60.54 3.13
3.51 5.57
1.39 4.15
58.19 2.87
277.11 6.21
24.50 3.37
108.83 3.57
16.19 12.32
32.10 9.93
-1.79 9.66
8.30 7.72
50.71 8.39
-1.02 5.90
17.58 9.87
79.04 6.88
75.81 6.69
83.53 11.02
0.69 5.16
3.17 4.59
1.69 3.37
54.16 5.99
6.75 3.99
81.90 3.29
4.22 1.98
17.40 2.09
463.06 4.22
304.83 4.08
2.62 3.48
11.51 13.13
4.98 11.13
-2.60 9.45
36.04 10.13
10.49 7.81
19.42 7.62
2.39 7.10
-1.60 6.20
2.50 5.06
-0.42 4.52
6.98 3.28
0.47 6.09
5.39 2.97
148.98 6.02
638.13 8.64
169.13 2.99
7.24 2.33
57.22 2.73
170.61 4.71
64.66 2.91
450.46 5.98
43.95 3.82
49.78 15.19
1.66 12.58
-1.79 12.25
6.77 10.14
46.33 10.78
16.12 9.79
24.16 9.01
46.95 9.01
10.13 8.50
168.33 8.88
25.34 6.93
2.52 5.47
7.49 5.44
106.98 8.41
-0.54 4.72
2.78 3.79
-1.46 4.17
10.09 3.58
10.62 2.56
171.53 8.44
113.72 5.91
18.83 3.18
193.19 5.17
45.31 3.27
330.08 6.10
7.01 1.68
0.72 3.18
1.51 2.72
5.48 3.75
-2.19 11.21
6.37 9.51
16.67 8.81
3.28 9.17
-2.71 9.25
51.53 9.05
4.61 6.14
-0.24 4.23
48.75 5.97
24.87 4.95
23.53 6.01
1.65 2.86
463.06 4.91
50.81 3.43
404.06 7.14
793.51 7.84
7.07 3.68
39.33 13.02
7.64 11.48
5.17 9.83
5.63 9.70
54.48 9.52
48.95 7.47
39.64 8.38
8.52 6.02
9.45 7.45
-2.93 6.03
35.35 6.04
40.83 3.56
1.62 6.96
9.18 5.81
105.90 6.15
54.19 7.28
4.41 4.56
27.40 4.98
36.35 2.26
144.47 4.49
3.58 13.13
4.46 11.15
-7.24 10.95
4.60 11.72
8.35 10.14
26.74 9.59
67.07 9.48
3.14 8.51
32.99 9.94
62.10 8.65
15.93 9.15
3.97 6.58
-2.37 6.37
6.20 3.73
576.34 9.08
194.14 4.88
28.97 1.66
61.07 5.44
157.49 5.55
25.74 4.03
0.77 9.82
1.46 8.58
-0.63 7.46
158.15 11.67
13.92 7.55
1.68 8.25
34.09 8.23
24.01 7.25
14.86 2.15
187.19 4.72
53.15 2.64
16.52 3.01
608.18 5.56
0.98 1.98
6.35 3.20
6.41 12.23
10.87 10.69
103.72 12.83
7.75 9.99
-1.21 9.58
21.54 8.31
48.73 9.22
2.84 7.68
35.37 8.02
3.63 10.32
14.77 6.39
52.06 9.89
64.67 7.73
179.60 7.90
344.16 9.17
45.89 7.98
14.49 4.52
52.12 7.51
94.44 4.12
4.88 13.91
3.50 12.99
0.87 11.19
-1.29 9.84
24.41 10.87
3.94 7.46
19.04 8.19
75.92 7.57
14.24 9.99
6.36 6.47
4.52 8.64
5.33 6.38
19.73 8.41
26.84 6.34
212.52 7.07
34.04 7.93
-2.49 4.88
4.93 4.08
1.32 2.02
66.63 4.35
91.17 5.15
19.04 3.87
18.71 1.79
240.11 5.12
0.33 2.03
-2.03 2.83
26.54 10.51
4.47 10.12
30.43 10.17
13.60 9.28
45.63 9.40
6.99 9.05
6.92 7.16
43.87 7.64
10.75 6.54
43.30 6.99
65.99 11.27
309.60 9.44
2.59 4.65
8.35 9.32
28.74 6.17
14.62 9.50
107.42 6.75
11.79 4.99
254.68 4.35
3.32 3.00
2.11 5.04
129.81 4.94
26.68 3.62
27.04 2.84
2.14 3.44
163.98 3.93
7.28 3.96
6.44 12.78
7.59 11.50
-1.76 11.00
19.50 8.97
14.52 6.52
10.38 7.35
92.63 6.27
-1.07 3.54
257.98 5.30
101.94 5.11
63.88 6.40
285.43 6.17
13.16 3.62
193.91 6.29
-3.34 13.48
42.69 11.53
0.21 11.77
13.53 11.81
2.62 11.04
-2.10 10.12
21.26 9.57
4.86 8.98
88.13 10.26
99.84 9.07
23.21 8.65
15.18 6.65
261.58 9.66
13.15 5.73
163.61 7.31
3.14 6.73
1.95 6.31
10.64 4.22
23.32 6.35
155.67 4.58
401.81 5.09
2.80 4.16
67.46 4.36
1451.64 10.97
200.98 3.57
95.46 1.98
444.37 5.15
214.01 4.72
59.01 4.32
28.49 14.59
43.30 11.88
17.91 9.54
-4.93 8.83
16.32 9.45
47.48 9.22
5.76 10.10
42.14 7.97
12.86 9.01
0.81 7.73
11.24 6.67
290.40 9.70
0.78 5.28
68.86 5.69
99.22 3.52
10.11 5.44
21.60 5.77
-0.13 1.83
-1.42 2.24
143.24 4.93
244.67 5.71
2.22 12.22
13.59 12.42
21.99 10.45
37.43 11.53
147.57 9.25
45.92 8.00
-2.74 5.86
47.98 6.18
200.71 6.83
83.36 4.92
176.01 6.17
6.35 3.37
94.92 4.60
113.83 3.85
7.21 6.32
61.93 5.49
0.85 3.89
0.08 2.55
102.90 3.51
116.95 2.83
123.94 3.24
38.00 4.07
22.55 3.17
19.63 4.08
1.06 12.99
1.92 11.75
64.76 12.58
14.82 9.79
28.39 10.68
46.52 10.43
4.73 8.30
16.87 8.50
18.88 8.75
16.37 7.99
3.99 9.55
-3.62 6.60
139.91 8.16
-1.49 8.18
24.31 7.22
58.91 6.38
33.76 5.52
142.21 5.26
5.23 6.54
29.07 5.48
57.72 5.37
1.83 2.89
5.05 6.27
119.25 5.42
2.87 3.94
51.45 1.99
20.65 2.64
309.59 4.99
382.31 6.73
6.56 2.90
103.34 4.23
165.25 5.73
8.90 10.55
-6.14 7.78
1.26 7.99
18.51 11.33
27.08 7.30
13.44 9.02
69.64 8.78
13.88 3.88
-0.61 0.90
-0.03 0.56
94.14 2.14
273.32 5.51
9.49 12.78
9.73 11.78
14.51 10.77
4.93 10.22
2.54 9.94
4.59 9.09
7.35 9.15
5.15 8.01
1.77 7.80
6.01 7.85
5.30 6.81
31.82 6.90
16.46 9.73
100.83 7.65
0.28 5.46
62.50 8.21
16.94 7.05
37.95 6.81
7.07 6.77
536.90 7.79
83.33 2.82
24.15 1.59
34.69 3.01
123.03 4.73
7.82 4.63
37.48 4.70
16.34 13.64
8.84 11.91
26.27 12.18
7.75 12.06
30.91 10.69
-6.47 10.34
7.64 8.90
3.49 10.07
48.96 6.94
63.16 10.43
27.83 8.47
40.52 6.72
-0.38 5.22
5.08 8.30
1.92 7.31
89.02 5.58
123.42 4.25
37.74 3.38
442.32 6.77
6.18 13.62
41.18 12.98
-8.06 11.81
12.31 11.13
12.55 9.79
-1.13 8.98
17.48 9.88
100.36 7.93
13.58 7.21
24.14 10.18
58.66 9.75
18.42 5.96
34.48 7.90
4.92 5.28
31.24 3.86
14.40 14.15
34.78 12.54
3.34 12.56
8.62 12.07
2.12 9.55
0.45 10.26
16.59 8.40
144.01 9.78
0.46 7.42
26.45 6.89
131.14 8.70
-1.03 6.50
2.35 5.30
1.82 5.25
143.22 7.14
4.88 4.32
47.68 8.59
317.17 7.51
106.94 4.59
172.74 5.64
11.36 4.81
-2.45 1.67
54.07 3.75
8.84 2.02
190.38 4.22
296.98 6.19
9.47 4.00
1.80 3.69
370.96 6.81
9.58 3.68
29.49 13.52
34.92 12.33
22.16 10.81
68.51 11.28
17.09 9.14
52.93 9.63
6.68 10.82
27.99 8.37
2.53 8.90
8.48 6.70
37.17 5.18
17.66 4.89
20.79 4.54
52.82 4.69
56.28 3.66
120.78 5.25
4.49 2.90
17.05 12.87
101.83 12.79
1.52 10.68
7.88 10.12
7.70 9.08
41.21 9.65
29.16 9.82
126.44 8.74
43.63 7.02
206.03 8.79
2.63 5.62
14.73 5.72
3.62 4.58
34.25 6.59
30.36 5.06
42.33 3.16
70.03 3.86
320.38 6.65
27.97 2.55
44.28 11.99
24.59 10.32
-1.68 10.46
2.74 7.94
-3.63 9.77
0.41 7.38
245.47 9.92
4.41 8.03
36.58 6.07
9.45 7.14
12.18 4.34
11.48 4.61
152.26 7.57
8.69 5.20
227.69 4.87
674.34 7.57
27.36 3.88
12.49 13.37
1.98 13.59
42.74 12.80
13.51 10.23
1.19 10.00
8.74 10.69
4.66 7.01
47.71 6.44
142.83 7.23
5.78 4.90
3.25 3.66
13.89 3.22
289.05 7.92
-0.89 1.41
44.56 5.46
125.13 2.11
178.56 5.91
6.52 4.17
4.82 12.05
-7.32 11.68
0.23 11.15
62.32 11.29
4.19 11.87
-5.58 10.23
-0.61 9.42
40.83 9.70
11.64 9.26
4.29 8.27
107.15 9.53
36.15 8.91
-1.06 9.21
67.07 9.48
3.66 6.63
29.37 8.06
71.83 5.55
1.79 4.31
8.87 6.63
199.79 7.69
2.91 3.21
37.97 3.28
33.66 2.73
506.03 8.00
72.27 3.89
40.12 14.84
35.78 12.96
5.41 10.13
2.01 9.20
9.24 9.65
109.31 8.66
12.19 6.97
19.87 10.76
19.93 10.11
51.17 6.73
72.02 8.92
66.52 5.71
0.18 3.76
124.79 4.42
60.09 6.85
7.80 4.85
30.02 6.06
2.91 3.70
509.73 6.81
13.12 2.32
-0.33 2.91
30.03 3.85
2.01 2.88
34.47 13.26
2.70 12.01
1.01 9.95
-0.01 10.35
35.05 6.69
29.17 8.99
3.86 6.02
65.44 7.89
29.42 4.71
397.89 5.41
103.70 5.69
8.75 5.50
52.05 2.56
5.27 3.47
108.12 3.91
-1.98 3.38
4.68 13.26
1.39 13.35
3.66 12.43
30.27 11.86
0.84 11.12
4.05 10.26
5.73 9.86
-0.90 11.38
16.31 10.96
29.04 8.95
10.55 8.13
2.02 7.37
63.37 8.16
8.79 6.94
22.16 7.36
18.09 9.45
18.32 7.81
70.77 4.47
10.75 3.51
68.55 7.57
-0.61 3.23
26.95 6.92
153.04 5.41
2.57 2.72
6.03 5.97
173.54 4.92
-0.07 1.78
185.05 5.14
7.64 2.33
97.21 3.04
79.66 3.21
572.79 7.92
65.23 3.91
54.27 3.35
491.07 7.66
331.85 6.50
3.49 3.74
12.07 10.85
1.52 10.02
27.67 9.66
26.08 9.70
12.55 8.87
1.57 8.04
18.21 8.93
24.77 6.69
13.78 7.07
4.83 5.82
12.82 4.87
36.16 9.40
15.85 8.40
85.45 6.69
11.16 7.21
185.22 8.00
-2.32 3.14
-3.29 11.84
9.22 11.37
26.22 11.44
4.75 10.11
13.30 10.70
2.53 8.74
13.07 9.39
4.42 7.46
-0.24 6.25
82.19 6.20
21.43 7.96
121.58 4.30
97.49 3.88
1.68 6.63
43.51 6.63
197.85 5.05
22.19 2.11
305.89 6.75
223.51 6.47
31.20 11.73
4.55 11.56
32.29 12.19
29.33 11.51
10.19 8.21
19.24 11.59
2.58 9.92
0.06 7.45
55.03 7.20
25.88 5.94
230.72 7.18
9.23 4.60
-2.13 7.07
16.32 2.43
123.20 3.29
171.65 2.81
35.38 3.85
307.25 4.03
1.10 1.67
4.11 2.13
369.03 6.07
64.99 4.91
25.03 14.66
24.34 11.88
24.08 11.08
2.77 12.07
10.33 9.87
64.93 10.24
25.53 9.43
2.71 6.99
63.03 8.76
63.04 6.45
301.68 9.14
8.16 5.79
5.92 4.48
10.21 4.18
2.52 4.07
-0.27 1.57
1.65 3.02
62.53 4.07
1.67 12.77
10.47 12.39
-0.91 12.69
29.81 12.30
5.21 9.51
3.04 8.23
46.32 8.60
6.46 8.03
2.71 7.03
14.85 11.09
-3.21 8.29
93.07 7.23
76.21 6.99
13.47 6.27
188.65 6.96
13.66 4.51
188.83 5.95
93.72 3.39
60.59 2.31
5.74 3.24
99.13 5.26
46.66 15.63
62.55 14.23
0.83 12.01
19.70 11.64
2.12 12.90
39.91 10.17
1.21 9.58
-3.59 7.74
5.03 7.04
-5.62 9.60
38.64 9.55
13.24 6.73
13.39 7.39
144.53 7.15
7.18 5.37
67.44 4.07
155.64 3.82
135.30 4.93
5.55 3.12
13.94 2.37
1.02 3.86
31.83 3.90
699.17 7.20
28.77 13.28
2.02 11.44
6.24 11.22
17.87 11.59
8.60 10.71
0.73 10.11
-1.71 6.68
8.26 7.80
41.42 5.38
29.53 6.50
101.12 6.13
105.63 4.76
0.45 3.21
164.79 4.46
133.98 5.50
9.58 2.89
92.32 4.54
33.72 2.79
97.87 5.82
-2.70 12.50
4.57 10.43
77.26 11.68
4.05 10.44
9.01 8.89
38.23 9.10
95.92 8.74
165.86 8.33
7.55 6.06
49.38 10.38
3.17 9.13
41.17 8.94
642.52 10.72
16.76 6.91
11.40 5.25
158.13 5.78
333.93 7.85
413.71 4.39
0.51 2.62
28.15 3.90
2.68 10.43
42.51 13.02
25.19 11.74
35.00 10.11
1.06 10.76
26.07 8.83
16.78 8.35
37.80 8.54
-2.61 8.69
2.52 6.58
32.11 7.43
14.69 6.99
94.05 7.26
36.81 4.79
241.91 8.51
17.61 3.34
111.27 4.62
263.87 6.50
4.39 13.56
13.61 11.57
34.74 10.21
-1.67 9.17
3.09 11.17
15.85 9.08
7.31 10.81
54.72 10.01
-3.69 6.76
1.20 4.25
15.90 9.03
1.05 7.58
18.88 7.40
66.32 5.13
0.98 6.65
8.68 4.56
1.48 3.36
52.30 5.99
61.30 4.56
28.61 2.29
317.74 6.95
314.76 4.83
2.26 1.35
103.72 3.55
129.16 4.74
214.00 5.69
2.01 4.03
4.20 12.65
1.50 10.70
-1.40 10.96
13.03 12.11
29.93 10.10
23.87 8.87
-0.39 9.92
3.46 9.64
23.62 7.40
2.55 7.21
35.62 4.26
48.01 5.18
234.13 5.20
36.64 3.80
22.70 14.64
8.34 13.68
2.57 10.63
7.90 12.02
40.86 9.74
33.57 7.26
12.41 7.85
40.02 6.92
35.64 6.25
36.27 6.76
65.34 5.91
1.11 4.60
27.14 5.66
-0.02 8.26
26.89 8.19
1.91 6.75
432.68 8.09
49.65 6.38
159.33 5.91
43.64 3.98
15.28 3.42
17.52 2.83
52.97 4.41
78.70 5.09
-0.47 12.14
8.47 10.31
4.87 10.54
16.34 12.22
22.10 10.47
10.62 9.42
43.88 10.25
24.16 8.70
51.78 7.54
1.18 10.23
6.78 10.64
4.74 8.17
50.79 6.72
63.49 7.49
116.06 3.96
147.73 7.29
105.02 6.23
3.96 4.49
9.85 2.72
97.82 3.48
30.98 3.72
153.44 6.32
2.00 12.92
-6.65 10.13
261.50 12.93
16.03 8.91
20.43 11.41
-1.87 10.85
61.19 11.11
5.30 7.29
193.14 10.26
1.69 7.86
6.13 6.50
9.91 9.53
6.57 8.74
3.17 6.25
89.54 7.83
378.40 7.45
46.16 4.15
20.37 4.91
143.25 8.61
45.62 6.76
143.57 5.06
242.32 5.39
157.00 3.49
17.38 12.66
8.19 10.17
16.61 10.93
-2.85 6.52
216.69 8.25
82.85 5.84
8.97 4.48
237.94 5.62
22.31 3.23
129.03 8.25
77.36 2.94
1.57 5.58
9.84 1.60
0.26 1.92
166.95 4.43
39.27 3.23
259.32 5.95
2.56 10.99
56.69 11.57
89.86 10.13
67.79 11.74
15.32 9.65
161.97 11.26
-1.43 8.24
6.31 7.88
98.31 9.56
9.98 6.11
1.24 9.72
7.42 7.57
39.51 6.95
43.47 6.15
71.51 5.93
537.74 5.03
0.38 2.18
1.40 2.62
-4.09 12.65
15.41 12.16
11.56 12.91
21.06 12.19
11.63 11.62
7.34 8.14
18.12 8.99
2.39 7.40
33.24 7.31
4.20 5.74
8.27 8.69
7.68 8.18
287.81 9.38
-1.06 4.07
5.77 2.49
30.33 2.50
122.68 2.81
50.77 4.35
23.24 10.20
47.75 14.05
78.32 13.27
26.73 11.10
9.60 9.79
15.06 9.78
115.77 10.53
101.84 8.96
8.34 10.34
1.35 10.16
2.50 9.53
17.74 9.44
5.31 7.03
56.39 7.65
47.22 6.92
176.15 8.22
102.40 6.15
28.88 5.32
310.63 7.36
15.60 2.47
176.07 3.52
98.09 4.04
63.73 4.48
2.34 3.64
-0.13 3.91
11.07 4.06
11.34 11.58
1.28 14.14
70.88 12.29
18.12 9.92
22.10 13.72
40.42 9.77
21.58 7.49
11.70 6.01
1.73 8.57
23.65 7.77
71.84 7.36
79.63 4.55
1049.23 9.77
152.80 4.10
3.27 3.49
217.95 4.36
125.40 5.00
171.69 2.81
311.12 6.57
4.05 2.71
-0.65 2.59
5.19 3.52
35.99 11.48
15.77 9.59
2.07 7.68
29.00 10.26
3.42 4.70
33.90 8.52
7.76 7.44
14.97 4.62
9.38 5.48
9.37 3.14
441.73 6.50
335.39 6.09
48.05 2.73
7.87 3.64
251.78 6.40
11.75 12.76
24.72 12.48
2.79 8.69
42.91 9.66
56.43 10.15
-0.13 12.06
38.12 11.71
72.25 11.26
21.89 9.14
11.32 8.50
307.62 10.33
45.63 10.09
40.90 8.28
72.10 4.90
2.14 6.27
98.93 3.92
3.56 3.39
669.83 8.13
201.70 5.07
639.04 7.61
2.63 9.79
22.71 10.58
19.15 11.95
0.94 9.67
6.70 8.25
-2.07 9.91
0.69 8.17
8.24 7.91
6.42 9.19
83.57 9.90
-0.43 7.94
99.20 7.72
87.04 6.98
180.20 8.42
-0.06 4.66
126.43 6.04
169.40 9.90
17.22 6.60
100.21 6.36
345.14 7.51
112.96 3.53
79.99 3.21
7.81 2.31
6.43 3.08
152.48 5.46
32.75 5.11
7.76 13.43
22.22 12.82
6.63 8.11
67.03 12.09
114.08 11.26
125.31 9.60
53.85 9.44
64.37 7.45
82.00 7.88
85.42 7.18
4.93 10.03
6.77 4.94
94.49 6.33
55.24 5.25
107.90 6.55
-2.05 6.79
65.37 5.16
14.30 2.77
98.47 3.29
94.65 4.56
80.20 12.36
4.07 10.32
15.72 12.98
78.92 13.11
5.86 10.78
11.08 9.13
20.84 11.54
88.62 7.18
10.33 4.89
51.64 6.05
113.32 3.46
1.27 2.84
18.85 3.51
132.73 4.39
130.35 4.18
149.33 5.35
-6.71 14.30
18.67 11.19
67.68 9.92
49.08 14.02
2.77 11.38
4.51 9.03
22.35 8.57
2.76 10.20
68.86 11.06
1.51 8.66
58.13 6.93
4.85 6.18
66.67 9.69
5.48 8.26
0.55 7.25
6.36 4.10
52.47 7.63
73.66 7.82
2.89 5.92
0.95 4.28
39.33 3.51
100.55 3.68
67.15 4.06
-13.91 12.35
0.24 8.76
3.56 8.10
14.14 9.69
118.83 9.99
58.95 8.19
28.30 7.15
153.56 9.76
346.73 9.49
6.63 5.00
20.31 3.91
120.86 4.49
21.79 2.58
265.77 4.42
120.60 3.54
19.14 3.59
246.51 5.72
0.90 4.08
2.47 8.70
-0.03 11.60
58.90 11.71
2.26 8.96
19.77 8.55
34.83 12.36
30.17 9.75
38.84 7.49
121.91 8.58
15.25 5.95
45.56 5.27
36.71 4.61
15.47 3.39
191.32 3.84
17.45 6.49
31.61 6.20
117.15 5.34
51.48 3.03
27.07 2.90
83.94 3.68
68.07 3.27
1557.52 10.86
447.36 4.88
570.21 8.12
114.65 5.11
11.75 4.11
25.00 10.04
12.31 9.55
5.97 11.37
84.42 12.01
-0.92 10.44
8.93 9.85
141.97 9.21
50.82 6.89
8.93 5.93
20.05 6.12
-0.49 4.84
58.16 9.01
12.11 4.41
32.02 5.06
371.38 6.89
318.52 5.98
-0.96 2.42
8.49 3.88
-0.00 12.11
2.66 10.42
16.48 10.95
61.59 9.24
163.69 9.44
186.34 9.64
15.12 9.49
17.81 7.83
9.85 5.91
12.40 4.86
31.25 7.94
53.66 7.91
33.57 7.26
-2.26 3.68
4.38 4.81
22.49 6.08
177.72 7.26
160.66 3.01
10.49 3.07
115.35 4.89
15.72 4.50
5.77 9.56
3.10 13.29
1.72 11.97
-4.89 13.07
20.72 12.71
3.49 11.77
7.70 10.28
19.13 9.52
2.53 7.49
29.16 8.44
35.68 9.27
13.71 8.75
119.01 9.89
159.32 5.81
14.95 3.27
29.05 4.26
25.31 4.05
0.58 3.79
-11.21 12.97
2.05 10.01
40.68 8.44
9.74 13.32
0.78 11.52
-1.58 10.01
47.67 9.02
-1.42 8.82
2.49 10.97
0.43 7.22
7.67 7.24
6.76 6.61
13.38 6.79
8.38 9.06
93.24 6.11
-1.49 7.55
38.45 5.72
55.29 3.51
12.21 2.69
507.63 9.13
5.12 3.76
551.44 5.27
205.02 4.85
565.02 7.06
110.47 4.51
2.40 3.60
34.97 3.42
-2.64 10.65
2.77 7.41
9.19 10.41
22.07 8.68
12.78 6.83
122.47 4.88
72.62 4.43
5.04 7.18
3.31 5.52
59.48 4.47
5.22 3.02
9.15 3.23
556.46 7.36
565.42 6.62
20.40 3.54
3.30 3.71
0.64 3.60
2.50 3.93
9.18 11.09
23.08 11.15
6.71 8.99
31.23 9.51
2.75 9.39
17.42 10.01
69.76 10.29
3.47 8.61
-1.37 5.96
13.32 5.75
27.01 8.95
193.39 9.04
24.35 5.82
24.01 6.94
42.92 6.77
67.64 5.13
521.74 6.80
178.92 4.15
334.81 4.82
-0.13 3.30
-1.99 11.69
3.27 8.64
-4.02 7.08
48.79 11.22
168.73 10.10
0.57 12.12
46.31 10.38
1.01 7.37
11.69 7.66
15.31 7.62
81.99 7.90
2.96 7.97
36.27 8.35
-1.68 7.25
51.59 7.64
10.25 5.27
101.09 5.83
348.21 7.53
125.22 4.92
-0.80 3.18
0.21 1.02
103.01 5.38
6.52 8.51
-1.04 12.92
-8.81 10.24
35.29 9.15
22.19 11.15
130.55 10.45
3.56 10.63
6.32 11.24
45.42 11.29
53.38 10.82
4.07 9.71
4.03 4.58
4.03 4.91
-1.53 8.44
-3.28 7.01
3.86 2.47
62.83 3.91
9.97 14.38
2.50 9.25
-3.14 7.24
-2.34 12.58
26.37 11.50
40.45 13.31
8.14 11.87
112.63 12.97
49.81 9.09
294.28 9.86
58.06 10.33
13.60 6.69
-0.74 5.86
51.95 9.04
25.66 5.86
26.13 4.57
34.56 6.36
68.07 6.01
1.93 2.82
199.39 6.05
-0.83 4.25
25.94 12.91
29.59 10.00
27.02 6.92
8.38 6.91
22.19 11.76
-1.38 7.72
0.44 9.20
37.17 7.94
6.13 6.39
2.02 5.19
12.52 3.04
4.49 2.95
4.35 3.79
58.76 2.92
1.89 1.88
25.52 2.31
198.06 5.04
177.82 5.24
340.59 7.00
0.38 10.20
63.69 8.43
14.24 7.90
142.14 9.56
23.74 10.92
3.99 6.50
23.73 8.94
-1.47 8.31
-3.46 7.05
96.83 5.50
46.94 7.98
1.40 7.00
4.07 6.14
36.74 5.79
8.30 3.76
187.90 4.82
6.98 3.66
-2.59 7.35
11.56 10.51
109.15 11.46
32.43 8.52
1.26 6.61
50.28 11.16
38.47 7.94
66.53 6.63
49.48 6.18
23.68 9.31
5.76 6.11
222.16 9.35
5.92 4.75
136.17 6.23
1.61 2.30
28.17 6.46
5.49 4.10
38.60 2.19
-0.37 0.37
1.14 3.42
-0.10 12.75
19.33 11.45
5.35 6.77
29.69 12.93
111.66 11.09
9.68 10.13
44.72 10.06
52.03 8.62
48.48 7.95
192.17 8.15
4.58 6.72
19.62 9.47
-4.29 5.11
2.12 4.84
734.58 9.77
1.24 7.68
30.07 4.04
444.74 6.64
157.95 7.52
13.34 5.23
186.10 2.90
55.16 1.48
136.35 4.36
108.26 4.55
167.02 5.47
1.55 4.35
4.40 9.00
4.08 11.97
1.03 8.01
23.19 14.17
10.78 10.62
57.92 9.05
5.89 7.24
28.26 12.11
54.83 12.11
46.74 10.57
23.17 8.48
57.86 5.67
126.87 8.14
11.41 4.26
42.83 5.42
1051.36 10.59
-1.11 2.88
699.61 9.29
278.61 5.96
80.42 2.75
72.36 2.66
162.90 5.32
19.83 3.90
5.12 13.85
1.31 12.50
-10.93 12.72
30.67 12.62
9.18 11.79
23.55 10.57
13.13 10.86
11.10 9.88
83.74 10.99
6.09 8.17
129.39 9.52
18.34 6.99
282.81 8.18
141.68 8.61
18.24 2.88
8.58 2.52
63.49 2.83
114.39 3.85
-0.46 3.25
-2.38 9.29
3.50 9.00
10.08 11.82
0.90 7.55
4.17 9.83
6.80 6.43
2.69 6.13
20.91 6.27
34.20 7.92
10.84 7.10
0.50 8.22
-2.91 6.42
264.03 9.16
9.51 5.64
27.90 1.13
13.76 5.61
19.74 5.15
22.01 3.72
196.15 2.19
31.00 4.10
90.39 3.42
76.59 4.28
9.72 10.96
3.22 6.79
4.34 6.72
13.36 9.11
2.29 5.57
51.26 9.06
28.69 9.70
8.40 7.49
4.75 9.36
122.77 7.14
42.71 7.77
2.02 3.98
2.84 2.30
97.49 3.46
54.66 3.56
20.23 2.69
38.22 3.15
10.41 4.10
7.55 9.86
42.49 7.70
10.42 6.24
49.72 11.66
18.29 8.19
19.64 7.11
10.18 6.18
8.87 9.01
89.72 9.01
2.40 4.27
68.90 8.77
35.81 5.86
519.67 8.91
407.49 6.29
27.14 2.34
11.52 3.15
11.14 2.04
58.88 3.87
-0.80 10.97
0.87 7.75
28.82 9.06
12.94 12.10
-4.79 7.89
17.40 7.50
6.13 10.80
15.19 8.75
9.72 7.76
45.69 8.07
14.08 9.34
511.45 10.19
1.38 7.41
58.64 7.14
51.22 4.88
319.64 3.97
7.60 1.63
220.81 4.16
127.31 4.65
9.78 3.03
0.79 3.18
140.64 3.56
29.69 3.97
5.93 14.14
24.84 13.31
-0.40 11.75
28.81 13.52
9.66 10.49
10.51 11.35
11.40 9.66
6.65 5.70
26.57 10.61
13.05 10.00
-2.78 9.33
3.35 8.97
32.80 6.89
27.32 6.25
178.27 9.34
372.58 9.48
322.37 7.80
35.58 8.68
-2.54 5.87
5.13 3.08
4.19 2.25
33.26 2.60
-1.68 4.46
125.12 4.42
10.29 3.64
6.24 4.09
192.64 6.23
7.08 4.56
2.00 12.20
11.58 11.78
24.35 10.58
14.08 7.97
-2.21 6.32
-6.56 10.49
6.22 11.11
51.31 10.86
58.52 8.01
1.40 5.77
16.34 10.56
2.02 8.86
10.38 6.99
2.51 6.38
18.05 6.17
3.24 3.91
96.01 4.67
193.91 7.83
-2.87 1.54
21.85 2.81
0.96 1.82
15.79 2.72
115.06 4.69
210.46 5.73
-1.87 3.65
0.03 10.45
-1.73 8.22
3.60 6.17
16.40 7.99
10.54 6.88
-10.07 12.29
5.31 5.80
37.66 8.73
109.24 7.77
8.44 4.44
38.08 8.12
28.93 4.43
104.04 4.81
2.93 2.95
-0.74 1.55
0.56 3.20
-2.78 3.31
5.29 9.53
20.94 8.97
9.44 10.12
11.99 6.38
144.52 6.63
8.74 8.07
151.94 8.63
8.03 3.79
117.13 3.95
88.28 7.32
121.99 4.75
42.29 4.70
38.76 3.52
102.15 4.74
96.88 4.88
127.28 4.38
1.24 6.48
21.47 10.76
57.91 9.30
11.85 11.55
62.74 8.55
14.07 9.86
50.80 8.00
7.38 9.52
47.27 7.94
22.22 7.37
13.25 5.53
101.48 5.38
8.04 8.54
55.90 5.30
-1.66 6.76
110.11 6.14
146.65 7.52
193.45 5.48
0.26 1.46
59.76 4.68
122.26 3.40
7.36 2.81
3.91 13.15
18.00 11.82
-0.95 6.69
2.29 9.24
0.75 6.53
-0.82 5.74
-1.18 11.39
3.96 9.43
6.15 4.87
10.21 6.58
547.64 8.10
160.23 5.62
54.30 2.77
112.66 4.68
112.71 4.83
1.84 3.10
250.90 6.79
13.27 12.58
8.40 12.65
1.69 11.99
25.37 11.56
42.48 10.86
-3.48 11.96
23.58 8.50
3.51 10.76
56.50 8.33
64.13 8.08
-1.10 8.97
0.86 8.46
4.10 8.09
5.58 7.09
26.03 6.41
53.93 6.51
7.51 9.46
10.21 7.97
7.54 6.33
126.38 6.62
1.30 4.98
69.24 5.40
5.38 4.14
7.41 2.00
227.94 3.67
353.14 5.56
90.77 5.03
1.07 4.14
15.45 8.04
7.88 7.16
5.86 11.50
0.18 10.95
6.64 10.37
30.93 9.08
0.27 9.78
52.54 10.10
15.75 8.21
177.47 7.74
26.56 11.05
57.76 6.69
1.67 8.19
52.82 5.55
639.81 10.08
-2.76 3.82
6.45 5.70
43.23 5.51
46.43 7.23
-0.08 0.81
199.04 5.08
57.14 3.27
494.20 5.84
21.94 3.40
0.67 6.19
5.69 8.80
2.90 4.96
0.16 5.08
0.96 9.25
53.02 10.07
-0.61 7.96
340.83 7.17
366.40 6.35
45.08 2.88
173.03 4.31
11.73 3.80
74.93 4.33
22.22 10.47
-0.03 8.10
45.67 8.07
15.80 12.64
7.21 7.17
5.94 10.82
88.25 7.87
-7.25 7.32
45.80 5.80
25.63 6.59
1.93 3.33
88.34 6.50
103.83 4.09
2.24 1.90
24.29 2.66
154.66 5.55
-0.97 11.82
48.52 11.14
0.60 5.79
42.66 14.79
1.46 9.06
32.26 14.10
65.74 6.65
9.85 5.15
-2.62 5.09
5.84 10.45
3.31 8.64
27.15 6.01
18.99 5.45
173.84 6.72
26.63 7.40
4.14 6.66
83.87 7.49
28.33 6.36
8.83 3.73
58.51 7.18
49.45 5.45
143.94 3.61
454.04 7.79
6.10 13.02
53.70 10.92
1.43 5.83
7.58 8.17
-2.47 11.90
111.33 9.30
34.18 6.53
22.96 10.54
-2.04 7.15
39.38 6.24
23.17 9.04
15.34 6.86
1.24 8.80
8.16 7.34
4.51 4.31
132.96 4.48
4.65 6.73
34.61 4.87
96.23 4.32
13.94 2.53
12.20 3.02
252.22 5.69
0.99 6.92
26.08 11.65
0.72 10.46
5.30 11.29
68.24 10.06
37.90 11.94
17.33 10.39
64.62 9.12
3.96 7.11
127.82 6.53
37.10 4.50
64.53 6.50
23.09 4.84
3.51 3.42
35.01 4.18
324.34 5.88
0.65 6.66
30.91 11.47
4.43 11.47
87.59 11.98
28.02 10.30
5.58 6.42
25.03 4.80
19.05 11.08
8.58 8.47
2.58 11.96
26.65 9.78
30.42 7.41
-2.00 7.04
3.14 7.38
38.00 8.76
12.36 3.79
-0.62 7.03
9.02 7.85
232.54 4.72
355.30 6.19
30.67 1.94
5.93 2.12
2.14 1.62
8.07 3.00
197.52 5.22
280.78 5.84
158.30 5.18
62.53 4.73
5.17 11.35
9.52 9.67
-1.22 10.29
28.73 10.06
197.83 11.18
116.66 8.07
33.48 8.70
5.61 8.58
-1.99 7.34
10.47 4.49
35.77 6.11
26.48 4.80
49.55 5.48
215.93 8.45
0.66 1.08
22.41 5.20
808.61 8.71
15.76 4.07
12.93 4.04
103.46 3.91
85.99 4.32
0.57 4.85
28.95 7.91
17.85 14.71
46.24 7.69
-0.82 13.47
58.98 12.34
8.29 6.28
6.83 9.84
10.66 9.56
0.95 8.04
7.78 5.49
58.13 4.77
3.31 6.70
167.89 4.55
32.38 4.26
56.52 3.39
168.53 5.69
32.04 3.97
4.06 6.04
5.23 14.01
11.70 12.44
24.09 10.40
1.32 8.80
8.15 5.53
132.51 7.10
23.82 11.69
3.14 5.14
1.46 8.19
158.17 8.54
72.21 6.14
5.46 6.93
124.72 4.87
90.52 6.72
18.79 3.45
388.00 8.05
1.72 2.37
357.49 4.01
0.44 1.13
2.17 2.89
7.61 4.01
69.24 11.55
-0.66 12.86
15.67 8.29
45.10 12.33
0.65 7.29
10.02 11.34
31.32 9.97
72.05 7.18
3.33 4.02
44.78 8.62
19.00 3.95
7.87 6.12
108.41 7.31
24.04 5.78
97.87 5.04
8.11 2.13
5.27 3.86
18.23 3.19
262.05 4.77
24.28 2.60
0.66 3.21
26.27 4.79
6.43 9.24
-0.03 5.86
1.51 11.25
18.42 11.95
44.54 9.72
4.52 11.92
-0.67 4.29
5.41 12.85
46.82 6.84
21.07 9.61
70.42 10.20
7.09 7.61
81.35 6.42
20.91 6.78
92.96 6.39
19.29 3.84
38.47 3.55
304.09 2.42
372.78 4.79
592.00 5.07
19.81 2.95
357.26 7.52
7.32 3.43
0.43 10.01
31.74 9.43
36.14 6.61
5.74 11.77
5.31 7.16
183.74 7.84
77.42 11.04
14.06 7.57
1.17 10.84
16.47 6.97
20.53 7.62
9.49 6.28
31.30 8.16
0.64 3.08
40.84 5.27
1.54 4.39
73.17 5.06
54.46 6.51
3.34 3.34
580.49 9.05
-0.90 5.70
-0.02 14.45
1.76 7.13
-6.74 14.47
0.02 10.78
43.46 10.84
10.93 7.98
10.18 9.17
65.99 6.87
0.52 4.70
7.93 8.12
3.76 8.54
22.82 7.45
25.13 9.34
5.54 6.40
44.17 6.65
135.78 6.33
4.66 8.87
195.99 8.80
291.84 6.89
130.54 4.78
-1.54 7.00
-15.04 12.33
8.05 11.41
20.46 10.29
0.15 8.41
1.38 4.39
8.19 13.96
0.80 6.58
-2.19 12.25
40.58 9.46
0.86 9.10
67.02 9.57
7.60 7.35
7.89 12.17
85.03 11.87
9.22 8.24
55.34 8.43
89.57 6.48
13.16 10.36
5.98 4.08
17.30 3.40
7.26 7.90
461.32 8.82
12.95 8.04
4.47 6.88
25.58 5.85
176.55 6.07
100.97 3.60
126.97 3.63
54.87 3.73
44.21 13.80
48.21 13.17
29.12 6.79
3.11 4.38
146.42 8.00
1.16 2.84
205.61 4.46
0.32 2.40
24.54 2.13
1079.19 9.54
31.22 4.10
81.52 4.72
1.71 3.92
-0.95 5.34
-1.66 12.09
9.15 7.77
9.24 4.47
11.37 12.95
14.48 4.67
-0.72 13.90
4.36 11.24
85.42 7.29
34.46 4.38
68.89 11.55
36.78 8.58
2.58 8.70
6.78 7.58
38.89 6.19
1.73 3.80
376.49 5.57
-1.09 3.61
9.22 6.75
-6.47 10.07
-5.77 12.08
44.30 7.84
1.74 11.56
12.26 12.06
43.85 6.51
2.72 10.26
39.48 5.35
-2.95 5.05
95.51 8.51
147.93 7.32
-2.64 5.02
255.02 7.68
11.98 6.37
36.26 3.65
736.84 7.07
11.84 3.97
354.95 7.88
0.70 4.13
353.30 6.69
136.92 5.56
20.89 13.20
4.62 10.99
-1.08 9.46
-1.91 8.02
1.04 5.20
18.35 11.73
14.25 8.36
10.95 10.35
143.39 10.04
14.74 7.24
71.52 5.62
7.42 2.93
285.03 5.23
457.34 5.48
10.59 4.07
154.38 5.88
65.12 5.04
21.78 14.03
61.93 15.34
3.74 10.62
25.12 10.19
58.66 9.86
7.20 5.22
22.23 13.59
-13.17 10.89
139.59 8.82
23.79 9.98
66.00 7.46
15.26 4.14
47.81 9.17
17.27 6.15
-5.92 8.46
186.77 9.30
888.71 13.20
375.49 7.42
69.43 7.32
19.86 4.18
5.35 5.00
6.98 13.68
48.41 11.32
65.91 8.72
4.57 12.03
18.92 5.14
3.23 11.38
19.67 10.27
0.66 7.98
11.66 4.66
2.44 3.89
19.28 9.78
-1.14 6.57
213.80 8.91
15.06 6.09
3.19 3.12
7.56 7.36
-0.02 2.86
4.29 4.10
1.73 3.51
52.39 3.91
0.35 5.19
133.14 5.30
10.02 3.36
40.15 2.74
0.71 4.30
-1.91 12.40
108.04 13.07
7.96 7.68
3.03 4.01
23.10 13.85
20.81 6.73
-1.83 12.90
2.69 8.97
66.02 10.20
100.93 9.26
8.01 8.56
66.78 9.98
18.52 7.43
149.08 9.78
105.40 7.36
221.97 5.88
689.91 8.61
500.66 7.09
4.11 2.82
135.98 5.08
-5.49 11.32
9.48 9.18
5.99 6.20
36.57 10.65
8.64 8.88
91.23 14.34
3.82 4.20
38.17 6.04
3.56 4.30
23.07 13.49
8.11 11.51
17.10 7.92
4.83 7.28
29.70 10.39
1.84 6.69
177.49 8.77
10.37 11.44
190.18 10.89
23.31 8.63
5.97 7.59
62.28 6.59
337.89 3.34
8.81 4.09
2.87 16.13
3.34 7.24
54.83 15.64
85.56 13.69
73.74 12.42
62.36 10.52
34.78 7.56
97.33 4.70
6.10 6.04
86.77 5.94
4.90 3.54
1.83 2.40
3.20 3.73
66.84 4.99
85.45 5.95
8.31 14.91
0.75 10.92
13.78 8.27
32.62 12.66
22.98 6.59
24.49 11.49
106.39 6.84
4.64 9.69
94.66 9.75
-0.54 4.28
77.55 6.33
24.04 3.65
-3.91 3.62
6.15 6.11
52.43 13.72
4.51 6.05
0.65 14.56
4.08 10.58
81.86 10.26
84.97 14.34
50.89 5.19
25.78 13.55
102.91 6.40
-0.58 3.55
2.74 10.54
27.67 9.81
10.80 8.21
2.01 6.60
67.71 4.88
139.01 6.86
16.25 4.14
74.81 3.96
22.64 2.38
0.22 2.03
-0.22 4.68
2.93 9.25
15.07 7.49
5.72 11.85
4.09 10.40
-4.74 8.56
1.68 7.33
9.88 4.91
75.48 14.29
229.76 13.83
-0.80 7.22
46.93 5.47
54.16 10.63
40.33 6.77
29.52 11.63
-1.26 9.62
35.23 8.60
-2.07 3.06
11.64 2.70
1.60 6.91
2.67 4.77
279.08 7.41
4.67 5.75
51.73 4.88
297.67 3.89
485.37 5.21
479.89 6.39
3.79 15.37
0.66 13.61
31.32 10.27
163.75 12.40
10.48 9.18
55.95 8.97
1.84 14.85
17.53 13.15
75.47 6.80
-0.62 4.20
151.31 6.86
170.37 8.33
29.78 8.74
-0.60 1.22
10.71 2.35
25.52 5.28
211.00 4.47
765.67 8.45
137.72 4.82
0.45 13.07
19.42 5.98
2.78 12.32
38.22 10.43
43.40 7.71
15.59 13.23
25.67 11.49
0.84 9.35
2.57 7.83
101.73 4.98
73.56 9.23
135.64 8.16
125.67 5.16
436.74 8.95
189.01 6.65
3.46 7.24
-0.32 5.05
21.40 12.89
10.33 12.00
6.76 15.89
31.66 7.48
29.15 13.79
194.17 12.08
44.29 9.42
101.20 9.34
328.77 10.47
62.10 11.93
-0.30 9.68
36.95 6.40
36.55 9.77
196.82 8.47
6.57 5.86
594.25 10.85
-3.62 6.83
64.02 3.37
3.03 6.73
42.49 6.04
-1.60 1.74
27.69 3.72
642.71 7.54
0.51 0.74
2.92 3.51
29.15 3.91
102.48 5.30
71.35 12.52
43.14 18.64
2.97 6.89
22.84 17.43
2.67 19.72
30.92 10.99
2.66 10.40
7.48 12.87
10.91 14.50
21.40 16.21
37.04 1.98
1.55 8.00
29.12 16.42
1.04 8.10
79.90 14.59
9.77 4.45
-2.17 20.43
7.96 10.04
5.25 11.01
5.80 12.52
-3.49 22.39
1.46 18.68
-12.96 9.57
-3.87 12.89
12.32 14.65
1.41 4.07
32.98 5.30
4.14 12.29
-7.24 8.63
-0.40 3.25
8.50 16.44
32.89 4.65
159.11 2.84
290.58 10.02
1.45 14.66
61.02 9.49
3.07 15.09
12.99 8.90
127.09 15.82
26.45 16.72
0.78 17.23
3.51 16.96
201.11 5.90
40.74 4.54
114.83 4.37
65.11 16.60
5.39 11.12
-1.76 6.22
63.15 7.35
10.69 4.59
47.04 20.03
38.97 12.11
12.52 14.11
2.31 14.31
185.04 4.76
162.47 3.15
12.32 17.43
2.61 18.04
-2.80 17.95
477.84 7.13
119.23 3.67
5.19 4.88
-1.82 11.51
-1.54 13.63
24.81 4.45
2.65 7.44
59.70 17.38
6.79 17.08
34.92 10.16
21.53 15.14
26.53 4.54
24.78 17.12
10.58 3.17
7.74 2.91
0.19 5.52
-12.99 16.28
-2.41 8.83
131.60 6.35
-9.77 17.85
50.67 5.11
2.45 23.53
13.39 18.14
45.37 6.04
1.25 9.57
-19.56 11.97
75.16 16.88
0.45 4.35
12.54 11.96
6.09 15.84
29.34 19.12
49.04 3.19
249.47 4.22
64.54 3.68
153.37 3.56
-1.07 20.51
1.71 10.47
7.04 4.65
8.83 4.87
1.87 5.40
16.77 10.96
42.00 12.20
0.92 2.12
65.68 15.40
62.35 4.20
5.30 18.39
20.59 5.04
20.70 7.64
734.38 8.26
2.64 9.19
17.27 14.89
21.48 6.29
10.76 20.08
-7.76 13.91
-3.45 16.33
7.50 12.79
-1.35 14.68
27.81 17.13
148.26 5.27
3.12 4.36
3.44 4.53
-10.46 21.08
309.06 8.19
55.70 17.30
2.52 3.93
50.33 16.07
55.19 14.09
5.60 6.40
33.56 4.65
41.33 9.90
14.60 10.74
12.94 11.71
52.35 4.37
36.13 9.70
39.56 10.97
44.63 11.89
64.38 4.74
10.25 8.74
3.39 10.08
-0.67 11.16
36.67 14.00
2.26 9.70
137.81 8.63
177.42 9.85
-7.98 10.31
4.13 11.79
497.81 6.87
13.78 6.71
2.84 10.15
7.99 10.81
6.64 13.95
5.06 3.74
215.82 3.40
43.59 9.65
123.41 11.87
46.24 12.44
96.45 14.00
189.34 10.42
2.13 13.87
50.64 8.55
21.07 14.24
-0.19 7.40
-1.22 13.40
8.05 4.01
25.92 8.41
32.01 11.03
0.28 11.49
33.80 4.96
18.67 9.33
31.19 12.70
21.13 9.17
32.04 11.91
113.62 11.63
36.27 11.43
85.99 3.96
190.78 6.67
154.67 9.97
2.04 13.52
1.48 6.77
11.49 15.20
5.62 6.90
20.75 12.99
219.04 6.00
-0.57 10.34
-1.33 11.89
127.97 8.25
212.52 10.66
41.48 14.27
10.91 4.96
133.27 5.58
93.06 4.27
11.03 8.16
-8.07 12.41
111.11 4.19
156.51 8.68
9.43 15.13
1.14 3.64
16.83 3.30
51.05 6.50
22.39 2.82
62.00 3.62
183.37 11.29
3.07 12.18
4.01 13.02
4.98 14.37
7.84 6.68
53.60 15.57
16.39 6.33
9.16 14.14
451.46 9.41
35.50 4.05
15.82 10.95
40.14 13.01
9.93 14.96
412.08 6.18
36.32 15.19
670.35 8.98
-2.87 4.73
7.27 13.01
15.90 9.66
3.93 10.50
9.38 7.82
74.88 4.21
32.68 7.25
251.54 5.35
60.62 6.40
31.34 9.07
26.04 5.45
7.70 9.27
87.60 17.06
100.20 4.04
7.44 4.44
78.85 7.92
0.49 5.63
68.74 10.31
3.45 10.44
87.78 12.65
121.91 4.44
32.10 6.80
11.25 14.70
42.21 4.02
146.76 5.46
30.76 8.92
22.82 10.84
5.52 12.38
756.86 10.98
8.60 12.86
11.90 15.44
28.13 5.62
29.28 5.71
186.00 5.21
12.70 8.62
8.66 17.84
83.91 10.90
13.74 11.14
28.50 12.58
85.13 9.54
15.07 12.25
109.45 9.20
36.29 13.38
17.74 6.98
-0.07 14.67
261.84 8.52
33.39 3.23
-1.33 3.09
46.13 3.53
89.86 3.94
42.35 5.37
7.61 3.79
7.99 8.72
30.71 14.23
1.12 4.57
14.47 7.75
18.97 13.44
69.42 6.51
138.19 10.88
34.32 9.59
91.11 11.39
45.54 12.18
8.23 14.09
3.60 2.97
60.69 6.32
3.90 3.08
38.57 3.51
40.90 3.96
172.74 7.07
72.97 3.17
130.97 7.55
8.67 14.81
656.06 12.27
0.21 7.39
62.60 13.24
65.91 3.56
-2.73 4.30
51.17 7.29
-0.57 2.16
446.45 5.25
11.27 9.47
0.99 11.30
2.66 2.77
31.17 3.20
0.36 7.45
99.38 10.22
11.76 11.42
5.84 11.90
32.99 7.04
121.96 5.34
32.00 9.93
80.49 11.46
135.54 9.28
-0.03 13.35
-1.65 5.11
55.14 3.71
27.87 9.99
0.44 10.57
17.09 4.88
-8.92 8.69
15.89 9.84
0.80 10.73
1.95 12.13
23.42 4.42
4.35 8.33
-4.38 11.63
0.85 4.18
5.86 7.88
24.15 9.52
8.13 10.21
7.09 11.29
20.80 2.12
62.45 9.89
2.26 10.40
37.72 4.45
47.24 12.95
564.37 7.45
232.58 10.91
152.24 10.71
13.69 11.31
11.27 2.07
19.69 3.28
104.62 3.51
18.99 2.03
5.30 8.65
92.90 13.12
53.29 8.30
1.09 13.29
4.95 7.36
1.34 13.16
7.90 7.00
87.13 3.59
-0.65 7.35
87.33 6.72
7.40 9.85
67.70 4.93
1.85 10.98
-1.87 11.66
-5.28 6.63
320.12 6.60
192.10 6.38
5.63 3.66
17.15 7.95
18.51 11.23
35.11 3.44
35.15 6.92
-2.95 5.80
102.41 4.66
40.31 9.18
166.97 11.04
6.54 9.91
92.48 12.77
6.21 4.63
25.50 7.93
3.41 11.83
11.98 2.09
2.94 6.25
36.47 6.79
3.50 3.62
45.59 8.79
185.17 11.43
6.05 13.09
31.15 4.00
153.56 6.93
-1.28 7.03
0.95 1.15
143.50 6.63
5.59 12.29
166.21 6.32
12.02 9.32
24.51 11.25
2.14 7.65
6.06 11.18
112.90 8.07
3.66 6.55
5.17 2.21
235.65 4.39
2.06 5.84
91.08 9.13
9.87 9.41
47.56 11.18
26.18 3.03
122.82 6.90
37.39 8.76
1.88 9.17
23.35 9.52
14.26 11.10
1.76 11.73
417.60 6.43
335.86 10.74
273.95 5.00
103.98 9.86
9.40 12.11
28.65 5.04
6.02 2.59
18.29 3.24
28.13 5.70
479.50 5.43
7.89 6.95
5.78 3.77
-0.21 5.65
-3.60 8.29
27.93 12.28
-2.16 13.30
73.18 3.26
182.52 3.82
64.10 3.63
56.81 11.31
3.89 7.71
49.22 3.32
57.83 7.41
20.68 5.65
5.20 2.61
72.59 4.28
4.45 5.35
1.49 2.77
26.93 5.46
29.66 7.31
1.78 2.16
114.98 9.07
241.61 9.08
30.41 7.34
20.02 6.49
118.63 4.81
33.90 5.66
36.26 8.68
-1.22 7.95
3.90 11.26
149.34 4.57
10.91 3.52
183.65 3.75
87.29 6.81
99.73 4.64
18.42 3.52
12.87 5.06
23.26 4.70
185.37 4.51
39.90 10.57
68.52 11.76
2.83 3.60
216.58 9.61
262.35 7.57
-2.42 6.57
52.87 2.51
88.53 6.99
421.01 5.78
12.35 2.35
2.79 3.26
12.57 5.93
89.88 12.78
468.29 5.64
184.91 6.84
9.60 7.32
7.15 3.48
1.95 8.02
88.07 9.38
3.36 11.51
8.82 5.15
362.21 7.99
20.85 9.14
25.93 9.78
65.13 11.24
-7.84 10.98
18.09 7.02
10.46 9.85
9.25 10.85
-1.11 8.65
58.11 10.50
18.84 11.01
56.49 13.09
6.38 4.38
3.27 8.40
26.79 9.73
13.17 10.50
6.85 7.88
15.30 9.17
16.89 10.39
66.81 2.68
16.81 3.71
35.52 9.01
0.86 5.95
4.17 9.78
67.26 11.64
11.38 14.33
383.65 7.87
4.74 5.55
6.30 3.41
118.82 7.16
63.31 9.02
3.41 6.67
50.07 4.49
7.88 9.72
4.56 10.56
21.92 5.02
17.05 8.11
21.49 12.51
18.69 7.90
45.44 7.79
5.43 4.11
20.86 7.21
6.22 2.30
3.49 8.74
251.31 4.76
63.76 5.73
30.25 7.68
28.67 4.44
3.00 6.21
222.06 5.16
29.05 7.64
46.10 5.57
153.33 7.52
4.24 8.00
37.39 11.65
15.88 7.22
11.75 2.64
5.93 6.54
2.49 6.29
10.23 3.12
-0.63 3.90
131.28 9.13
43.11 3.58
315.00 9.60
1.46 9.86
8.49 10.97
-5.34 11.99
96.14 10.02
42.90 10.19
-2.69 11.02
12.20 2.60
14.78 2.20
118.35 2.78
17.43 8.90
57.09 10.34
2.30 9.63
95.64 12.89
19.57 5.27
56.28 7.89
38.10 2.20
89.35 8.14
11.34 1.60
1.55 2.56
118.67 3.98
138.66 2.90
18.32 6.16
268.31 3.49
227.58 4.82
1.54 5.15
31.56 7.78
14.88 8.78
-1.43 1.81
2.33 6.63
66.38 8.81
137.36 4.26
16.76 6.18
271.09 4.33
8.08 4.17
56.44 8.76
6.41 2.52
189.78 9.46
19.24 5.89
459.89 4.44
-2.49 5.29
38.18 2.93
42.66 7.44
0.84 1.78
0.73 8.13
31.77 3.77
333.25 5.38
13.80 6.28
8.00 8.75
40.87 9.22
21.64 9.53
42.79 11.64
7.29 5.33
61.00 6.80
34.36 2.25
50.04 4.46
1.03 2.64
59.83 2.96
30.83 5.50
42.22 4.06
-3.16 11.10
10.81 12.12
451.39 6.98
293.95 4.51
-1.47 1.43
142.83 6.61
-6.06 9.40
17.91 10.66
-5.18 11.62
154.91 5.96
163.75 7.64
45.62 7.89
17.00 3.41
15.66 5.20
-1.35 1.00
-3.61 7.84
23.04 7.45
33.91 6.58
89.57 5.23
4.93 2.04
18.67 9.52
12.33 3.93
11.80 13.61
2.52 5.59
-1.95 7.24
65.94 3.20
19.87 6.34
73.29 9.60
4.36 9.30
4.45 10.02
2.16 11.13
21.23 2.38
4.33 4.95
13.09 9.29
7.90 10.46
10.01 5.14
6.67 8.83
-0.35 9.93
15.91 3.66
-1.56 6.10
63.94 10.82
9.89 8.23
-0.29 6.62
24.07 2.26
48.47 4.07
4.19 5.57
21.98 8.16
139.48 4.16
30.26 2.02
45.34 4.88
19.29 5.71
-1.85 7.16
7.80 6.53
24.02 4.27
24.09 10.62
11.82 5.38
26.90 9.76
59.66 10.41
63.46 8.91
26.14 7.93
0.30 4.39
12.06 8.37
21.49 2.81
15.96 8.91
11.43 4.09
133.29 8.54
229.64 5.87
2.79 9.97
-3.93 11.09
10.74 8.04
9.33 2.40
30.60 5.86
-3.53 9.35
3.95 10.70
31.73 8.84
21.96 7.19
2.45 7.11
8.24 7.38
8.13 3.00
32.84 4.85
4.69 7.67
-2.02 5.90
13.82 9.88
13.25 10.72
183.68 9.70
-1.66 2.90
11.63 1.83
11.30 9.43
22.55 6.85
188.33 6.91
2.04 9.62
-4.71 10.04
4.77 11.49
3.05 7.72
15.30 7.66
31.27 6.80
74.64 3.11
1.33 4.47
29.21 9.31
4.17 5.61
76.54 2.76
416.23 9.37
200.52 8.76
15.47 8.11
110.77 2.42
5.01 7.27
83.80 3.93
12.77 10.12
8.07 11.27
6.31 5.91
4.67 8.70
293.02 3.63
82.34 8.72
1.14 1.85
0.37 1.21
4.67 3.50
0.34 4.29
1.54 3.37
39.95 4.84
46.18 6.38
3.23 2.69
793.95 5.15
2.38 12.13
2.15 7.38
23.82 6.35
14.56 8.11
15.43 6.90
15.80 11.48
-0.50 2.64
11.43 8.23
9.98 5.16
-0.15 9.25
54.22 8.54
36.10 3.98
20.46 4.88
28.56 6.87
-0.56 0.66
14.11 3.33
115.04 5.47
11.77 5.69
95.89 8.21
58.54 11.10
90.19 5.87
48.14 4.72
35.51 10.16
-0.53 9.39
3.54 3.39
0.39 1.05
191.15 6.34
32.99 7.22
2.15 11.24
44.16 3.23
158.75 6.89
15.54 8.89
3.37 2.28
4.20 4.90
4.00 6.75
65.23 2.47
166.20 3.81
52.24 2.90
23.55 9.54
23.92 6.10
2.09 9.79
111.23 8.98
27.13 2.85
1.42 8.86
-3.69 7.47
-0.06 2.32
3.96 9.45
39.83 9.91
7.03 5.57
2.32 7.89
-0.50 7.03
6.77 3.91
9.69 1.38
24.67 6.21
0.19 5.66
-6.54 10.00
38.48 5.69
0.44 1.79
0.07 2.14
-1.04 3.01
11.59 3.32
12.21 8.82
-1.15 8.96
1.14 2.15
2.70 3.88
43.21 4.10
40.78 9.47
428.82 4.66
31.64 6.56
615.38 3.71
69.62 2.55
30.00 9.73
5.14 10.66
4.19 8.89
17.77 8.57
3.26 4.94
100.78 7.64
3.83 7.45
19.61 5.50
52.07 11.17
24.99 3.73
-2.01 7.26
8.41 4.21
68.08 10.48
0.95 9.89
471.78 6.07
2.04 7.88
13.52 7.59
89.85 2.03
26.38 3.31
-0.02 5.98
43.78 3.55
646.26 7.99
20.08 8.53
172.57 7.83
5.51 7.16
44.02 10.35
175.08 6.88
0.74 6.25
-1.20 9.55
26.09 5.01
5.11 5.80
7.97 7.43
6.24 6.60
49.07 10.26
0.92 2.32
2.89 8.61
28.89 2.93
21.40 4.43
0.88 7.53
29.01 4.22
24.37 5.27
20.70 3.94
93.94 6.12
2.53 2.29
14.72 7.38
44.36 2.31
26.55 1.67
0.39 3.73
19.60 7.75
37.35 12.82
-2.32 6.68
25.03 2.75
164.82 5.23
6.39 9.25
12.42 3.11
-4.72 7.46
92.15 5.40
7.27 9.06
18.95 2.88
93.46 6.87
7.16 10.88
3.70 0.67
5.89 5.33
74.72 8.66
46.91 2.73
18.72 1.65
3.49 7.05
2.37 2.39
158.88 3.06
4.98 6.84
46.75 3.09
-1.45 3.46
1.31 4.75
4.46 5.08
8.97 10.47
11.36 7.70
29.38 11.32
-0.01 1.86
70.59 3.68
0.92 7.62
-3.85 6.83
9.82 9.82
11.80 8.34
5.30 3.05
9.29 1.35
0.98 4.01
-0.81 5.59
22.36 8.18
111.11 1.90
14.12 1.28
75.40 7.36
3.26 4.59
14.52 7.11
58.08 10.90
-2.55 5.21
2.24 11.53
116.08 5.70
0.64 5.97
1.41 9.97
222.27 3.85
0.17 6.68
30.80 7.97
0.36 3.26
7.10 10.82
22.42 4.34
61.11 9.88
0.92 5.94
-0.33 8.24
26.44 2.91
5.47 6.69
184.65 4.80
2.38 6.38
1.20 2.56
5.49 6.06
10.51 2.43
55.03 3.09
-0.20 9.16
124.26 8.57
35.60 10.69
30.82 7.04
2.55 3.30
143.92 4.43
21.99 6.89
-0.17 9.36
127.91 7.11
19.66 3.94
36.37 6.45
2.48 9.90
-0.37 2.27
0.46 4.34
6.79 1.69
17.45 7.57
271.19 5.81
1.39 2.72
12.92 3.03
8.01 5.75
2.59 0.53
-0.61 5.43
53.52 6.47
12.43 9.28
71.83 8.79
67.60 10.59
153.55 3.92
23.30 8.43
2.95 11.37
194.36 5.79
11.76 7.98
15.17 6.76
5.06 9.39
-1.87 1.84
87.61 3.05
42.94 7.97
141.16 4.94
12.23 5.00
30.87 5.02
73.99 5.28
219.45 8.54
194.40 7.63
6.21 10.44
37.16 2.36
0.12 8.88
5.47 10.31
142.48 6.49
4.30 5.30
42.54 6.53
10.22 2.93
78.15 6.32
25.40 10.13
116.15 7.72
8.27 9.71
22.43 3.99
35.64 6.27
1.56 9.12
22.38 5.66
3.85 9.00
17.07 4.32
108.95 3.49
35.61 3.43
0.22 2.01
10.09 8.27
24.69 9.29
52.01 4.97
19.66 7.28
28.14 9.80
55.19 2.21
-0.22 10.53
12.18 8.94
197.19 5.55
161.02 7.09
7.01 6.45
59.71 7.21
9.11 8.18
17.88 8.05
2.65 9.77
269.98 3.69
6.45 8.46
2.58 11.68
2.45 2.36
10.12 5.88
6.57 6.98
33.16 10.13
116.09 8.64
-7.56 11.42
1.96 3.19
1.65 5.65
73.87 8.04
16.89 9.61
4.12 4.13
9.29 9.35
31.04 3.93
63.04 10.89
-2.25 6.83
75.37 6.77
54.43 6.41
90.57 11.90
247.71 5.54
142.82 5.64
25.75 5.92
22.35 8.67
0.18 3.06
69.50 1.97
8.96 10.52
27.42 9.79
-0.10 0.56
2.02 8.04
0.74 7.30
2.57 7.01
9.12 2.05
14.08 2.88
30.66 10.60
1.60 8.23
-1.30 10.69
13.50 8.53
24.14 8.67
18.68 3.47
2.33 3.03
17.76 6.39
2.82 7.63
50.89 10.50
67.37 2.99
63.37 5.40
114.30 3.19
11.71 7.82
-5.16 5.73
43.49 4.92
4.02 5.34
155.83 3.39
24.31 5.31
37.36 7.56
11.83 9.19
129.19 5.86
43.19 8.13
120.35 4.97
135.06 6.46
0.62 8.10
8.90 10.21
162.00 4.65
10.59 2.20
206.77 7.50
14.82 7.43
17.01 10.70
57.22 2.72
7.74 4.17
28.21 8.46
8.98 5.64
50.77 5.17
1.87 7.14
37.63 7.18
31.50 4.52
59.08 4.20
1.52 5.00
9.95 9.59
2.69 5.89
8.96 10.34
2.27 7.28
10.50 9.03
146.19 8.63
14.33 4.14
27.45 3.91
27.17 9.31
20.68 10.30
1.20 9.15
47.02 3.35
37.97 7.15
17.75 4.69
46.96 8.52
76.37 7.36
3.63 3.99
6.32 2.70
-1.20 3.35
8.86 4.19
57.84 6.68
93.62 9.51
2.49 1.78
122.56 5.20
280.79 8.06
76.37 12.49
31.07 6.52
7.49 11.64
4.09 6.02
140.58 9.32
223.89 7.60
0.64 5.41
129.70 10.23
-2.03 10.85
17.16 2.37
13.51 10.77
4.43 1.85
0.15 2.75
128.69 8.30
17.81 9.97
36.00 3.42
5.89 5.92
24.68 11.17
438.65 5.34
19.60 9.99
-4.21 7.05
6.76 11.69
352.72 3.32
4.85 2.73
19.99 5.68
8.88 2.32
5.85 2.14
31.01 2.96
14.90 5.34
-1.77 5.95
8.29 9.54
180.30 3.86
22.75 2.77
144.14 8.95
17.09 10.84
47.49 8.39
38.20 9.19
148.36 2.40
54.05 4.76
-0.54 7.84
23.13 9.51
107.29 10.05
-2.01 9.82
25.58 3.30
89.95 5.54
91.67 7.05
83.00 9.98
51.37 6.58
1.94 7.23
-0.77 9.95
74.29 2.97
38.80 4.09
4.17 6.08
13.27 8.74
53.91 4.03
1.16 2.10
27.02 3.88
3.24 4.81
-0.48 5.93
-0.29 8.35
-0.58 3.05
3.47 11.05
14.49 9.49
7.24 12.28
5.22 10.36
-0.99 2.43
22.29 5.69
5.06 12.39
-7.73 6.98
344.73 9.22
13.05 7.99
-6.44 11.73
9.84 7.83
15.87 10.57
35.14 3.48
24.28 8.91
115.98 3.42
18.87 2.88
7.57 4.73
11.84 8.74
36.54 11.07
49.52 3.22
11.65 8.13
18.14 6.67
36.85 3.63
11.76 11.28
3.35 9.24
5.01 2.65
46.40 2.75
12.93 9.58
21.50 12.21
14.29 10.87
69.32 6.75
237.32 4.61
9.07 3.61
48.62 9.98
126.77 5.88
54.34 9.36
3.16 2.75
237.89 3.46
24.32 4.50
100.08 3.91
14.38 1.77
-0.76 7.46
69.98 3.66
1.69 1.58
1.64 3.57
1.48 3.52
250.53 2.88
41.25 2.92
101.14 9.87
67.58 11.31
10.97 11.62
235.36 8.96
-1.28 1.16
161.68 8.52
185.85 3.35
10.81 6.94
84.75 9.58
19.28 3.51
-0.34 4.12
4.92 9.91
43.24 5.22
1.39 3.49
1.07 2.68
4.80 6.38
64.38 6.69
13.48 4.22
3.31 3.31
8.91 3.31
46.08 2.73
-2.42 8.21
3.44 10.15
11.21 12.94
20.53 8.41
2.54 1.61
-3.75 8.29
-0.88 9.86
74.06 4.82
2.97 3.69
285.80 5.70
1.51 11.27
61.43 11.16
108.64 2.47
-0.32 0.53
12.62 7.15
18.35 1.47
[truncated: 122,375 more chars]
